# Supplementary material for: Fast and Slow Readers of the Hebrew Language Show Divergence in Brain Response ∼200 ms Post Stimulus: An ERP Study
Source: PLoS One. 2014 Jul 31;9(7):e103139. doi: 10.1371/journal.pone.0103139 (PMC4117504; doi:10.1371/journal.pone.0103139)
Supplement: Table S1 — Characteristics of stimuli used in the Lexical Decision Task. The table contains the complete list of items used in the LDT. For each item information is provided about its word frequency (as number of appearances per million), number of letters and syllables, which of the two stimulus sets it belongs to, summed bigram frequency, mean bigram frequency, SD of bigram frequency, number of neighbors, mean frequency of neighbors, SD of frequency neighbors, summed frequency of neighbors. (XLSX) [file pone.0103139.s001.xlsx]

## Sheet: Stimulus_Characteristics
Item	Item_frequency_Frost_Mln	Number_of_letters	Number_of_syllables	Set	Word_Pseudo	Summed_bigram_frequency	Mean_bigram_frequency	SD_bigram_frequency	Number_of_neighbors	Mean_frequency_neighbors	SD_frequency_neighbors	Sum_freuquency_neighbors
אבן	70	3	2	a	w	8402	4201	3024	51	96.8235	375.607	4938
אהבה	163	4	3	a	w	23479	7826	2568	24	3.6667	6.4178	88
אובדן	23	5	2	a	w	52852	13213	12547	12	0.5833	0.9962	7
אזרחי	35	5	3	a	w	22618	5655	4950	6	13	30.3974	78
אמא	159	3	2	a	w	19251	9626	623	50	39.98	145.832	1999
אפשרות	250	6	3	a	w	139170	27834	31682	7	5.4286	12.6076	38
ארוחה	29	5	3	a	w	57987	14497	14409	20	6.5	18.2136	130
בוקר	122	4	2	a	w	38889	12963	7171	54	3.8333	9.1852	207
בנין	21	4	2	a	w	56930	18977	17934	58	5.6552	19.266	328
גבינה	25	5	2	a	w	64629	16157	12200	18	3.2222	6.4128	58
דמות	56	4	1	a	w	113458	37819	39086	37	27.027	88.3781	1000
הרשמה	27	5	3	a	w	34375	8594	4150	22	11.0455	33.7589	243
חבר	178	3	2	a	w	31007	15504	13099	44	75.0455	237.431	3302
חיבור	43	5	2	a	w	85588	21397	12452	16	7.125	15.9828	114
חינוך	104	4	2	a	w	60094	15024	10150	4	1.75	2.0616	7
חכם	32	3	2	a	w	1668	834	762	29	14.8276	53.467	430
חלקי	49	4	2	a	w	22957	7652	3436	25	7.96	16.5315	199
חנות	159	4	2	a	w	109210	36403	39581	41	13.0488	35.4196	535
ילדות	32	5	2	a	w	119799	29950	33738	12	3.1667	10.347	38
לילה	145	4	2	a	w	81405	27135	11155	56	11.2857	37.1957	632
לימודים	46	7	3	a	w	196196	32699	24607	13	2.8462	5.3982	37
מזון	94	4	2	a	w	31895	10632	12248	39	7.4103	19.8039	289
מיזוג	22	5	2	a	w	40641	10160	10868	5	0.2	0.4472	1
מכונית	69	6	3	a	w	107319	21464	13333	16	2.0625	7.2247	33
מנהל	193	4	3	a	w	25262	8421	3747	32	3.1563	10.4082	101
מסגרת	34	5	3	a	w	20954	5239	2888	23	4.2609	11.5374	98
מסוכן	39	5	3	a	w	27337	6834	3038	22	1.2273	2.9266	27
מסעדה	40	5	3	a	w	18351	4588	2484	14	1.3571	4.5168	19
מצלמה	19	5	3	a	w	35208	8802	4779	12	0.75	2.5981	9
מקצועי	63	6	3	a	w	42014	8403	4618	7	1	1.8257	7
מרצה	19	4	3	a	w	17195	5732	5422	49	4.5714	9.5656	224
מרשים	73	5	2	a	w	117976	29494	33298	38	2.2105	3.9875	84
נהדר	33	4	3	a	w	24673	8224	4008	23	0.8261	2.1669	19
נסיעה	42	5	3	a	w	28546	7137	4117	19	1.8421	2.8336	35
סיבה	85	4	2	a	w	34763	11588	1453	52	1.5385	2.0528	80
סיום	66	4	2	a	w	69769	23256	17650	38	96.7632	417.649	3677
עמית	47	4	2	a	w	59229	19743	14149	31	5.5161	11.8992	171
עצוב	33	4	2	a	w	29112	9704	7656	14	9.7143	20.7343	136
עשיר	68	4	2	a	w	48432	16144	10897	25	11	20.5284	275
פרי	96	3	1	a	w	55316	27658	20660	62	19.1129	53.6189	1185
פרסומת	19	6	3	a	w	53908	10782	3709	6	2.1667	2.7869	13
פתק	39	3	2	a	w	8276	4138	54	28	8.0357	19.7418	225
צבע	51	3	2	a	w	13209	6605	4813	28	30.8929	81.4495	865
צעיר	114	4	2	a	w	37346	12449	9061	22	21.0455	55.8727	463
קרוב	103	4	2	a	w	62189	20730	13634	37	6.8378	13.4195	253
רופא	69	4	2	a	w	48600	16200	17283	23	1.5652	6.4443	36
שורה	38	4	2	a	w	72059	24020	13981	67	12.0448	24.8538	807
שמש	46	3	2	a	w	22461	11231	6211	48	29.7083	78.7401	1426
תקציב	62	5	2	a	w	32824	8206	5965	9	6	16.14	54
תרופה	32	5	2	a	w	64488	16122	13657	22	6.9545	19.6698	153
אכזבה	18	5	3	b	w	12874	3219	4504	4	0.25	0.5	1
בטיחות	20	6	3	b	w	116526	23305	32095	15	5.7333	12.942	86
בסיס	119	4	2	b	w	22740	7580	4769	32	2.6563	5.2524	85
בעלות	51	5	3	b	w	131738	32935	31769	33	9.8485	26.6025	325
גשם	29	3	2	b	w	2967	1484	245	30	20	34.4594	600
דובר	75	4	2	b	w	60642	20214	3950	45	24.8444	133.666	1118
הדרכה	61	5	3	b	w	23474	5869	1947	18	4.9444	10.241	89
הסכם	142	4	2	b	w	9276	3092	3106	22	2.2727	4.7226	50
הצגה	38	4	3	b	w	6843	2281	2103	27	5.037	10.772	136
זמר	38	3	2	b	w	14606	7303	6631	40	43.725	170.873	1749
חופשי	65	5	2	b	w	56718	14180	7942	10	6.1	10.2029	61
חוקי	63	4	2	b	w	37581	12527	3960	45	4.0444	8.5943	182
חלום	53	4	2	b	w	43398	14466	8986	33	27.4848	83.0426	907
חשמל	51	4	2	b	w	15216	5072	1595	4	0	0	0
יין	84	3	1	b	w	38345	19173	11012	57	57.193	266.483	3260
כחול	34	4	2	b	w	46922	15641	14132	37	3.0541	7.149	113
כלב	27	3	2	b	w	21419	10710	6161	46	22.0217	58.0553	1013
מאמר	43	4	3	b	w	31243	10414	1436	62	15.7258	37.5217	975
מדינה	119	5	3	b	w	59624	14906	5599	38	16.5789	76.0191	630
מוסד	27	4	2	b	w	44790	14930	14962	32	65.2188	346.245	2087
מחיר	204	4	2	b	w	41349	13783	7011	40	11.6	27.7912	464
מחלה	35	4	3	b	w	38341	12780	10771	59	8.5254	16.6551	503
מחר	130	3	2	b	w	16401	8201	1460	55	21.8182	94.148	1200
מטוס	52	4	2	b	w	23306	7769	4856	35	1.4	3.0409	49
ממשלה	120	5	3	b	w	75763	18941	11490	27	4.9259	24.2105	133
מסורת	22	5	3	b	w	63666	15917	15486	33	3.303	10.5163	109
מפלגה	22	5	3	b	w	11097	2774	982	11	7.7273	23.6605	85
מפעל	58	4	2	b	w	25912	8637	8151	29	2.069	3.6443	60
משורר	20	5	3	b	w	77412	19353	15694	29	2.1379	5.7491	62
משפחה	141	5	3	b	w	23402	5851	6536	15	5.8	21.3615	87
מתוק	30	4	2	b	w	33014	11005	2744	27	13.7407	64.0508	371
נדיר	28	4	2	b	w	45324	15108	10578	39	3.1282	8.9654	122
נמוך	88	4	2	b	w	35437	11812	16733	21	6.1429	17.9563	129
נעים	65	4	2	b	w	93147	31049	41041	32	20.3125	96.8832	650
עובדה	28	5	2	b	w	47899	11975	7642	13	9.7692	23.9832	127
עיר	66	3	1	b	w	34294	17147	5636	52	13.1538	28.9058	684
עיתון	68	5	2	b	w	81388	20347	7976	14	2.1429	4.1483	30
ענק	125	3	2	b	w	5606	2803	318	35	9.7714	24.065	342
עץ	68	2	1	b	w	232	232	#NULL!	44	398.296	1818.27	17525
פיגוע	78	5	3	b	w	38823	9706	4165	9	1.2222	3.6667	11
פרטי	100	4	2	b	w	32586	10862	2989	43	3.4884	12.5857	150
קניון	27	5	2	b	w	110269	27567	18575	20	6.1	17.5136	122
רחוק	78	4	2	b	w	29328	9776	6782	18	18.2222	34.8046	328
רכבת	30	4	3	b	w	18730	6243	1823	16	2.75	3.9581	44
שבוע	184	4	3	b	w	43023	14341	6242	27	2.7037	9.5427	73
שכר	80	3	2	b	w	6321	3161	695	55	26.7636	99.7651	1472
שמח	49	3	2	b	w	14007	7004	233	48	14.3958	26.0717	691
תוכנה	119	5	2	b	w	40740	10185	3761	19	5.2632	12.1876	100
תמונה	92	5	2	b	w	69490	17373	10681	28	17.8929	45.617	501
תקין	24	4	2	b	w	27167	9056	4227	30	0.8	2.2034	24
אלבזה	NA	5	3	a	p	32387	8097	6545	4	0.75	0.9574	3
אמרם	NA	4	3	a	p	22062	7354	5775	22	20.7273	50.654	456
בודר	NA	4	2	a	p	47414	15805	7065	52	9.1923	24.2083	478
דוסם	NA	4	2	a	p	30136	10045	8805	15	3.6667	10.2237	55
דועבה	NA	5	2	a	p	46485	11621	4850	4	0.25	0.5	1
דמינה	NA	5	3	a	p	58632	14658	9929	17	1.4706	3.0024	25
הכתון	NA	5	2	a	p	50586	12647	8915	12	1.9167	2.6097	23
הרמדה	NA	5	3	a	p	25897	6474	2844	15	1.6	3.8693	24
חלוך	NA	4	2	a	p	32440	10813	11438	26	17.8846	60.3399	465
חמיר	NA	4	2	a	p	49711	16570	12652	35	7.7143	14.6158	270
טוסר	NA	4	2	a	p	24074	8025	4440	25	5.88	21.0086	147
טיבוחת	NA	6	3	a	p	58296	11659	6418	0	0	0	0
יגפע	NA	5	3	a	p	9435	3145	2639	7	6.8571	18.1423	48
יחוק	NA	4	2	a	p	31359	10453	5859	36	10.8333	27.5199	390
ייף	NA	3	1	a	p	28009	14005	18320	39	3.5128	13.4788	137
ינעות	NA	5	2	a	p	118176	29544	34382	8	0.375	0.744	3
יפשוח	NA	5	2	a	p	42443	10611	7526	1	0	0	0
כתבר	NA	4	3	a	p	35838	11946	11136	24	8.3333	24.7029	200
לחום	NA	4	2	a	p	35498	11833	6076	49	7.3673	13.1001	361
לכב	NA	3	2	a	p	10152	5076	1325	42	36.7619	104.927	1544
למוך	NA	4	2	a	p	44411	14804	14706	35	9.8	22.5699	343
למחה	NA	4	3	a	p	20462	6821	4058	32	4.5313	9.6986	145
מלגפה	NA	5	3	a	p	10683	2671	1941	2	0	0	0
מלשמה	NA	5	3	a	p	31118	7780	4299	12	9.5	32.2814	114
מנותה	NA	5	2	a	p	120401	30100	34512	25	2.4	4.6904	60
מסל	NA	3	2	a	p	9432	4716	2513	55	25.8182	74.8129	1420
נמכס	NA	4	2	a	p	8523	2841	2378	14	3.5714	7.0788	50
נשורם	NA	5	3	a	p	65522	16381	17655	2	0	0	0
סביס	NA	4	2	a	p	41307	13769	16003	31	5.8387	21.8542	181
עיב	NA	3	1	a	p	25411	12706	646	48	19.1875	82.5494	921
עלמף	NA	4	2	a	p	28730	9577	9069	6	0.5	0.8367	3
עלתוב	NA	5	3	a	p	56179	14045	5805	0	0	0	0
עמין	NA	4	2	a	p	41199	13733	11582	39	6.3077	11.9476	246
עק	NA	2	1	a	p	1153	1153	#NULL!	45	433.533	1804.03	19509
עקן	NA	3	2	a	p	1720	860	414	38	8.3684	21.5888	318
פחר	NA	3	2	a	p	11168	5584	5160	38	28.3421	112.004	1077
פרני	NA	4	2	a	p	55669	18556	18764	50	5.06	14.5074	253
צהגה	NA	4	3	a	p	10051	3350	2171	11	2.2727	3.0689	25
קונני	NA	5	2	a	p	76494	19124	15841	19	0.6842	1.0029	13
קרוף	NA	4	2	a	p	46049	15350	17711	33	4.303	16.1177	142
רזם	NA	3	2	a	p	796	398	339	26	2.9615	5.0949	77
רניד	NA	4	2	a	p	55940	18647	18725	26	0.3077	1.0495	8
רסומת	NA	5	3	a	p	40859	10215	4025	1	0	0	0
רשך	NA	3	2	a	p	5071	2536	2541	28	11.3929	47.4563	319
שזיע	NA	4	3	a	p	13437	4479	3770	15	0.6	1.2984	9
שלמח	NA	4	2	a	p	48401	16134	12599	20	9.6	34.2643	192
שמפלה	NA	5	3	a	p	39191	9798	10382	33	0.8182	2.038	27
שרם	NA	3	2	a	p	15669	7835	9828	58	25.8621	64.0078	1500
תומק	NA	4	2	a	p	36096	12032	4897	26	3.8846	8.9323	101
תוקין	NA	4	2	a	p	46251	11563	2062	17	0.1176	0.3321	2
אנדוב	NA	5	2	b	p	49141	12285	7209	6	0	0	0
אפא	NA	3	2	b	p	6062	3031	1421	42	25.1667	104.134	1057
ארהם	NA	4	3	b	p	27309	9103	3398	16	0.25	0.6831	4
ארוף	NA	4	2	b	p	48208	16069	17336	35	5.4857	18.0512	192
ארחזי	NA	5	3	b	p	21310	5328	3728	3	0.3333	0.5774	1
אשרופת	NA	6	3	b	p	71936	14387	12480	1	0	0	0
ביחור	NA	5	2	b	p	93339	23335	15131	19	10.7895	23.8388	205
גרסמת	NA	5	3	b	p	21928	5482	3318	3	0.6667	1.1547	2
דנות	NA	4	1	b	p	107881	35960	40157	33	39.0606	99.8217	1289
דרנה	NA	4	3	b	p	23400	7800	4629	32	4.4063	9.37	141
הפשמה	NA	5	3	b	p	33595	8399	3935	15	4.6667	7.3549	70
זימוג	NA	5	2	b	p	50654	12664	12388	6	0.8333	1.169	5
זנום	NA	4	2	b	p	41029	13676	13324	14	1.0714	1.8172	15
חנר	NA	3	2	b	p	4414	2207	170	44	37.3636	172.414	1644
יבסה	NA	4	2	b	p	16945	5648	5765	20	1.85	4.2584	37
ילחק	NA	4	2	b	p	26839	8946	7043	12	19.9167	62.2991	239
ימרשם	NA	5	2	b	p	26264	6566	4527	9	0.4444	0.7265	4
ירף	NA	3	1	b	p	21588	10794	14620	37	6.5405	15.1081	242
יתלוד	NA	5	2	b	p	73624	18406	11849	5	0.4	0.5477	2
כמן	NA	3	2	b	p	8281	4141	302	45	93.6444	289.579	4214
להלי	NA	4	2	b	p	69322	23107	17165	44	2.2727	4.962	100
להמצם	NA	5	3	b	p	54901	13725	11746	5	5.2	11.6276	26
מידולים	NA	7	3	b	p	203562	33927	23405	6	1.1667	2.8577	7
מלש	NA	3	2	b	p	10194	5097	648	49	14.6939	51.509	720
מפסורת	NA	6	3	b	p	63587	12717	15022	4	0.25	0.5	1
מרהץ	NA	4	3	b	p	23398	7799	6761	9	1.1111	1.453	10
נאב	NA	3	2	b	p	8780	4390	2756	45	6.8	14.3457	306
נבישה	NA	5	2	b	p	63767	15942	12672	13	0.5385	0.9674	7
נהלם	NA	4	3	b	p	21449	7150	4589	24	2.125	5.1187	51
נינב	NA	4	2	b	p	58445	19482	19017	19	2.7895	8.3903	53
נכומית	NA	6	3	b	p	85777	17155	11210	0	0	0	0
נסומך	NA	5	3	b	p	29862	7466	6656	7	0.1429	0.378	1
סיול	NA	4	2	b	p	85341	28447	15529	40	6.775	15.109	271
סינוך	NA	4	2	b	p	59637	14909	10182	9	11.1111	31.1145	100
סניעה	NA	5	3	b	p	52051	13013	17876	8	3.875	6.0341	31
עבוץ	NA	4	2	b	p	30181	10060	9827	13	31.6923	74.0781	412
עבץ	NA	3	2	b	p	6322	3161	4254	17	14.1176	36.6246	240
עמדסה	NA	5	3	b	p	14008	3502	3579	2	5	1.4142	10
צרוש	NA	4	2	b	p	50886	16962	16271	20	3.5	4.4898	70
צריע	NA	4	2	b	p	55136	18379	20750	18	31.5556	132.384	568
קסוב	NA	4	2	b	p	29838	9946	8209	15	7.2	23.8304	108
קצמועי	NA	6	3	b	p	61772	12354	11748	0	0	0	0
ראוחה	NA	5	3	b	p	54485	13621	10961	16	2.4375	6.1641	39
רובק	NA	4	2	b	p	57071	19024	16031	32	3.6875	9.0427	118
רופתה	NA	5	2	b	p	56342	14086	14560	16	0.5	1.4142	8
רעיש	NA	4	2	b	p	32560	10853	8386	13	3.3077	7.0756	43
תיבצק	NA	5	2	b	p	30226	7557	7655	1	2	0	2
תמיע	NA	4	2	b	p	40613	13538	11095	21	20.2381	78.1741	425
תנוף	NA	4	2	b	p	32155	10718	14164	20	1.95	3.6775	39
תפק	NA	3	2	b	p	5208	2604	218	27	10	33.9003	270
