# Supplementary material for: Fast and Slow Readers of the Hebrew Language Show Divergence in Brain Response ∼200 ms Post Stimulus: An ERP Study
Source: PLoS One. 2014 Jul 31;9(7):e103139. doi: 10.1371/journal.pone.0103139 (PMC4117504; doi:10.1371/journal.pone.0103139)
Supplement: Table S2 — Participant statistics and individual scores of behavioral tests. The table provides for each participant information about age, sex, Reading Speed Test scores (words per minute, number of sentences read in three minutes, number of mistakes, which of two versions), number of words per minute read orally, response times and accuracy values for the Lexical Decision Task and the Face Decision Task, and standard scores for cognitive tests (i.e., Digit Span, Block Design, Similarities, Digit Symbol Coding, Symbol Search). (XLSX) [file pone.0103139.s002.xlsx]

## Sheet: Behavioral_Data
Participant_ID	Age	Sex	Reader_group	RST_word_per_minute	RST_number_of_sentences	RST_number_of_mistakes	RST_version	Oral_reading_words_per_minute	LDT_percentage_correct	FDT_percentage_correct	RT_word	RT_pseudoword	RT_complete_face	RT_missing_facial_features	Digit_Span_Standard_Score	Block_Design_Standard_Score	Similarities_Standard_Score	Digit_Symbol_Coding_Standard_Score	Symbol_Search_Standard_Score
A35I	25	male	1	144	54	3	b	122	97	100	607.46	723.1	595.4	605.51	10	15	11	9	10
A44B	30	male	2	197	71	2	b	124	97	94	602.73	635.48	630.75	595.16	19	14	18	12	17
A65E	21	female	2	169.67	62	1	b	132	100	99	853.31	865.03	908.42	829.45	12	13	13	11	12
A90H	27	male	1	103	43	1	a	89	98	100	727.57	784.49	698.14	684	12	15	16	9	9
A93Z	29	male	1	139.33	56	0	a	130	95	100	625.39	706.38	716.05	658.25	14	14	10	8	10
B61R	25	female	1	158	63	0	a	159	97	98	805.63	850.24	828.56	846.22	10	14	14	12	9
D63G	28	female	1	144	54	0	b	105	100	100	762.09	783.78	835.65	791.58	12	9	10	10	10
E10E	24	female	1	136.33	55	3	a	138	85	87	635.47	685.17	468.67	494.35	15	11	9	12	7
E75I	23	female	2	187.33	68	1	b	95	99	94	703.7	792.29	791.08	787.63	15	15	11	11	15
F39K	29	female	1	149.33	60	0	a	86	99	98	806.72	836.84	717.56	748.43	5	9	9	7	11
F43A	31	female	1	158	63	1	a	107	97	97	646.17	801.76	523.34	558.33	11	13	11	13	10
F81N	33	male	2	205.67	77	0	a	115	98	99	535.79	677.12	674.58	780.46	13	14	16	8	11
G46N	25	male	1	136.33	55	1	a	102	97	96	672.49	722.82	783.48	787.34	18	9	11	8	10
G64I	21	male	1	144	54	4	b	98	97	95	612.77	680.14	657.74	630.97	11	11	11	11	12
G96A	30	male	1	128.33	49	0	b	110	99	99	846.13	872	652.67	701.81	13	12	15	9	9
H18D	24	female	2	169.67	62	4	b	118	78	90	663.15	796.52	730	628.01	17	11	10	12	14
H43F	23	male	1	111	46	3	a	97	96	96	637.39	778.99	950.31	796.24	14	10	13	12	6
I22T	24	female	2	194.33	70	5	b	90	95	98	533.68	594.26	652.35	570.15	9	10	11	12	15
I26E	23	male	2	198.33	75	0	a	123	99	99	546.47	559.17	592.99	571.38	19	15	15	12	11
I73S	25	female	1	143	57	0	a	91	98	98	687.32	776.64	679.86	690.01	11	10	9	7	12
I79S	25	female	1	152.33	61	0	a	91	99	100	618.14	703.65	636.59	621.04	9	11	11	14	12
K62M	20	male	2	160.33	59	2	b	131	95	98	600.98	726.29	610.24	564.11	15	13	17	14	14
N39H	24	male	2	218.33	77	2	b	96	90	93	643.43	673.77	521.44	568.49	9	7	10	9	11
N53S	25	female	1	120.33	46	1	b	85	97	94	602.47	704.42	596.8	607.14	10	13	10	12	11
N75E	30	female	1	146.67	55	3	b	107	98	100	644.62	796.14	733.25	643.45	10	9	11	9	10
O34T	29	male	2	160.33	59	1	b	137	97	93	568.23	660.76	560.59	538.44	15	7	13	9	8
R19A	34	male	2	218.33	77	2	b	145	98	92	651.91	639.27	645.71	600.34	11	10	11	12	12
R21T	24	female	2	182.67	66	1	b	134	99	96	605.4	696.87	562.44	538.37	10	14	13	15	11
R28E	27	male	2	198.33	75	1	a	114	99	99	667.11	691.84	546.19	526.99	10	9	9	14	18
S15E	24	female	2	164	65	2	a	94	100	94	667.48	704.09	727.11	745.61	13	11	8	11	12
S44D	29	male	2	170.33	67	1	a	128	100	96	688.18	756.43	713.41	638.91	14	19	13	13	14
S62I	26	male	2	170.33	67	0	a	129	98	93	585.93	647.01	709.07	626.7	8	9	17	14	14
S62O	28	female	1	144	54	2	b	108	100	98	610.85	658.66	588.14	564.02	12	12	12	11	12
S78N	22	female	2	179	65	3	b	108	98	99	525.06	686.39	659.84	658.69	11	18	10	12	18
S84C	24	female	1	135	51	3	b	123	98	94	644.5	756.3	709.64	724.74	14	13	16	8	8
T92B	25	female	2	167	66	1	a	119	99	96	669.42	786.04	595.2	585.36	8	10	11	10	13
U51D	26	male	2	205.67	77	3	a	130	100	95	706.07	739.31	728.04	741.54	12	16	14	9	10
U89A	26	male	1	149.33	60	2	a	125	99	97	815.41	987.8	930.03	759.62	15	13	10	11	13
Y99I	19	male	1	155.33	57	2	b	101	99	96	804.21	852.05	742.22	669.73	17	14	15	8	8
Z83Y	24	male	2	197	71	5	b	126	100	99	619.13	638.72	579.09	539.46	10	9	12	13	9
