# Supplementary material for: Fast and Slow Readers of the Hebrew Language Show Divergence in Brain Response ∼200 ms Post Stimulus: An ERP Study
Source: PLoS One. 2014 Jul 31;9(7):e103139. doi: 10.1371/journal.pone.0103139 (PMC4117504; doi:10.1371/journal.pone.0103139)
Supplement: Table S3 — Individual mean amplitudes values. Each row represents one participant. Columns are labeled following the pattern: electrode position, task (LDT or FDT), condition (word or complete face), and difference peak number. For example, the column ‘CP3_LDT_word_DP1’ contains the mean activity at the CP3 electrode position elicited by words around the first difference wave peak, that is, between 95 and 115 ms after stimulus onset. (XLSX) [file pone.0103139.s003.xlsx]

## Sheet: Mean_Activity_LDT
Participant_ID	Fp1_LDT_word_DP1	AF7_LDT_word_DP1	AF3_LDT_word_DP1	F1_LDT_word_DP1	F3_LDT_word_DP1	F5_LDT_word_DP1	F7_LDT_word_DP1	FT7_LDT_word_DP1	FC5_LDT_word_DP1	FC3_LDT_word_DP1	FC1_LDT_word_DP1	C1_LDT_word_DP1	C3_LDT_word_DP1	C5_LDT_word_DP1	T7_LDT_word_DP1	TP7_LDT_word_DP1	CP5_LDT_word_DP1	CP3_LDT_word_DP1	CP1_LDT_word_DP1	P1_LDT_word_DP1	P3_LDT_word_DP1	P5_LDT_word_DP1	P7_LDT_word_DP1	P9_LDT_word_DP1	PO7_LDT_word_DP1	PO3_LDT_word_DP1	O1_LDT_word_DP1	Iz_LDT_word_DP1	Oz_LDT_word_DP1	POz_LDT_word_DP1	Pz_LDT_word_DP1	CPz_LDT_word_DP1	Fpz_LDT_word_DP1	Fp2_LDT_word_DP1	AF8_LDT_word_DP1	AF4_LDT_word_DP1	AFz_LDT_word_DP1	Fz_LDT_word_DP1	F2_LDT_word_DP1	F4_LDT_word_DP1	F6_LDT_word_DP1	F8_LDT_word_DP1	FT8_LDT_word_DP1	FC6_LDT_word_DP1	FC4_LDT_word_DP1	FC2_LDT_word_DP1	FCz_LDT_word_DP1	Cz_LDT_word_DP1	C2_LDT_word_DP1
R19A	1.5367	1.9608	1.5106	0.2362	1.4051	1.5431	1.6871	1.0816	1.1941	1.6733	0.4316	1.5127	1.5114	0.7571	0.5201	-0.3996	-0.6225	0.0619	0.3823	-0.4378	-1.6861	-2.7029	-1.5692	-0.7601	-3.6808	-4.4803	-7.0358	-4.2622	-9.5863	-5.9078	-0.3201	1.5084	1.4721	1.7678	1.9545	1.573	1.4066	0.672	0.2116	0.7156	1.5259	2.3036	2.5097	2.29	0.1973	0.771	-0.1516	1.2595	0.8159
A93Z	1.0123	1.5904	0.9207	2.1993	0.7868	1.3345	1.2315	1.4379	0.948	1.2296	1.7564	0.6628	0.2266	0.3606	-0.3032	-0.4513	-0.5898	-0.7027	-0.3692	-2.2438	-1.9764	-2.3617	-2.0996	-0.2033	-3.0683	-4.6477	-8.2235	-7.4951	-9.0077	-4.4847	-1.2809	0.0229	1.4364	1.3952	1.6965	1.6482	1.6439	1.4465	1.8068	1.8085	1.6075	1.6051	1.3871	1.2744	1.3358	1.8954	1.9936	1.1376	1.5858
F81N	0.2249	-0.9114	-1.3309	-1.9457	-1.7136	-2.0979	-0.6237	0.471	-0.3894	-1.09	-1.5616	-1.3101	-0.1945	-0.1834	0.1682	1.1479	0.7404	0.1653	-0.9734	-1.0752	0.1713	1.7943	2.3264	1.5217	3.1741	0.7639	2.6253	2.505	1.5735	-0.951	-0.9943	-1.265	-1.7267	-0.7538	-0.2816	-2.3889	-1.9215	-2.8096	-1.7138	-2.3017	-0.5642	0.682	-0.0777	-0.8955	-1.15	-2.1004	-2.0155	-1.4136	-1.0499
G96A	-1.5505	-1.6199	-0.504	0.5818	0.0043	0.3082	-1.0561	-0.8379	0.2384	0.9411	0.4033	1.9281	2.5514	0.6722	-0.7277	-0.141	0.7187	2.8513	1.2232	2.6726	2.3194	1.8598	0.7638	-1.8964	1.1609	3.2054	-1.2697	-4.0429	-4.3739	2.674	2.4495	2.377	-0.0481	0.7164	-1.0835	-0.5235	-0.035	-2.5765	1.0038	0.3557	-0.433	-1.5895	1.5927	0.4379	-0.7138	1.2867	1.3373	1.7936	1.1614
O34T	2.3337	1.9287	0.9773	-0.7118	-0.0878	0.2664	1.9992	2.1071	1.2358	-0.292	-0.7665	1.1912	1.3407	2.214	3.8314	5.7387	3.7609	1.8021	1.921	-0.2517	1.0421	5.4777	8.6124	4.9464	1.5608	-6.2055	-12.5002	-4.5837	-17.4575	-11.0867	-0.7589	1.7669	1.599	1.8519	2.2737	0.052	0.5913	-0.9247	-1.1172	-0.9246	0.6207	1.6089	2.014	0.7995	-1.5157	-1.1515	-0.5666	0.8624	0.8733
Z83Y	1.2431	2.3448	1.5863	2.266	2.034	1.9129	3.2351	1.7234	1.9077	3.1953	1.6265	1.6521	1.6623	2.1062	3.3466	2.6473	2.0761	1.2044	-0.2686	-3.3252	-1.2407	1.3354	1.9436	2.1853	0.3532	-5.4481	-6.6885	-3.0221	-11.2648	-9.7049	-1.997	0.8882	1.7478	2.723	0.6222	1.3485	1.8205	1.0497	2.252	0.3842	1.3182	1.0451	1.8191	2.5347	1.9101	0.4284	1.3357	0.8974	1.2271
S62I	-2.0412	-2.9777	-0.8907	-0.117	-0.767	1.9917	-1.3398	-1.1212	-0.498	-0.0154	-0.7461	-0.7159	1.0001	-0.2733	-0.538	-1.0368	1.4988	0.7122	0.876	2.2358	2.1196	3.3911	-0.5702	-1.9252	2.4296	1.7122	-1.2044	-3.3649	-2.7573	-0.6266	0.7929	-0.2587	-1.8559	-2.5098	-1.7956	-3.3772	-1.1265	1.2204	-0.4986	-0.1938	0.5304	-2.5659	2.6528	0.6543	-0.2261	-0.6263	0.1905	0.9618	0.2758
U89A	-0.9802	-1.4761	-1.5487	-1.037	-1.2951	-1.4913	0.1567	0.1977	0.3333	-0.2176	-0.5915	0.3582	1.2419	0.2527	0.8661	0.7899	1.5558	1.5067	1.4096	2.1335	1.9943	1.9783	0.9932	1.1353	2.374	1.0561	-1.074	-2.2483	-3.4312	0.8274	1.5176	1.5463	-1.6022	-0.9452	0.8398	-2.5182	-1.3214	-1.0435	-1.1865	-0.241	-1.041	-1.1548	0.4032	0.0069	0.0743	-0.4426	-0.6051	-0.4084	0.2088
G46N	0.3863	1.1447	2.2536	0.5502	1.2014	0.4839	1.5225	1.4241	1.086	0.9639	0.4728	0.6976	2.7156	2.316	2.1964	3.0054	3.5974	2.3515	0.8419	0.0533	1.2949	3.7024	4.113	2.4783	4.6464	-1.1085	-0.6195	-1.1941	-6.1511	-4.9191	-2.7241	-0.7136	0.1249	0.9127	1.534	1.3499	0.8057	0.1063	1.13	1.0258	2.3624	1.8168	0.9733	0.3487	0.5602	1.6794	0.2477	0.5136	-0.6561
U51D	-0.9903	-1.3395	-1.2979	0.0654	-0.1358	0.0435	-1.3379	-1.1577	-0.3257	-0.1842	0.3011	0.2678	-0.1291	-0.5672	-0.812	-0.4589	0.5694	0.5283	0.5623	0.8186	0.8959	0.7196	0.452	-0.2698	1.3307	1.7656	1.5298	0.6754	0.8413	1.3549	1.0326	0.223	-1.0071	-1.4452	-1.5839	-0.6906	-0.6677	-0.6284	-0.7747	-0.873	-0.3935	-1.3227	-0.9589	-0.9832	-0.5961	-0.234	0.0736	0.173	-0.0847
S44D	2.4614	2.1536	0.9258	0.2361	1.2577	5.1028	0.5062	0.1223	-0.2581	-0.0447	-0.7597	-2.0074	-1.1067	-1.398	-1.4931	-1.7749	-1.4694	-1.6424	-3.0164	-2.9609	-2.5583	-1.7655	-0.5179	0.4646	-0.8554	-3.2222	-2.9512	-0.3387	-3.4477	-3.4594	-2.2501	-2.2133	2.4102	2.7026	2.2071	2.2596	1.9244	1.0577	1.3215	1.2469	1.8941	1.193	2.2934	1.3498	0.9082	0.5993	-0.309	-1.9507	-0.5812
A44B	-0.826	0.1836	-0.4482	0.1228	0.653	0.5444	-1.5137	-0.9367	0.3177	1.7693	0.7121	1.1317	1.9702	1.0905	0.0589	1.1002	2.4779	2.1797	2.0197	1.7884	2.646	3.3111	2.4026	0.3334	3.3249	0.8106	-1.4481	-1.2423	-4.8741	-4.4705	0.3189	0.2568	-0.4677	-0.1655	1.0401	-0.722	-0.2764	0.3046	-0.4439	-0.4475	-1.1464	-2.392	-1.7095	-1.7622	-0.8631	-0.2618	0.1049	-0.2609	1.063
R28E	2.0864	2.0884	2.0973	1.48	2.0651	1.8085	1.8067	2.1135	1.9289	0.9005	0.6751	-0.6431	-0.1948	0.4742	1.0867	0.2293	-1.1289	-1.2594	-2.0238	-2.5093	-2.372	-1.8123	-0.2747	0.8002	-0.7589	-4.1669	-8.3975	-6.247	-9.9884	-6.3394	-3.1131	-1.9281	2.4299	2.5725	2.6665	1.4581	1.9054	0.7403	1.6581	1.88	1.6764	2.5613	2.2216	2.122	1.2631	0.4015	0.4457	-1.3102	-0.6878
A35I	1.924	2.4961	2.744	3.0039	2.6494	1.956	2.0868	0.8491	0.7964	1.5731	2.1092	1.9802	0.3103	0.0966	-0.2435	-1.0096	-0.9812	-0.6961	0.7586	-2.5368	-3.0792	-2.5811	-2.6207	-1.6241	-4.891	-8.1824	-10.8931	-8.1017	-13.3577	-10.3307	-2.2674	2.3505	2.4273	3.1688	3.0999	3.4535	3.556	3.6949	3.9767	4.8511	4.5983	3.1783	4.3066	4.7224	5.0641	4.1069	3.4764	3.15	4.4762
A90H	0.9539	1.3168	1.1674	0.932	-0.0047	0.87	1.1474	0.4177	1.3549	0.4199	0.7035	-0.1671	-0.4566	0.3346	0.2896	0.588	1.361	-0.3585	-0.9014	-0.9633	-0.5662	-0.7603	-0.2468	0.3693	-0.3096	-2.5615	-2.0175	-1.591	-3.2195	-2.2399	-1.1373	-0.6581	1.3204	0.2479	0.8642	1.1293	0.5344	0.9278	0.6677	-0.0094	0.7132	0.898	0.5306	0.3628	-0.3023	0.2615	-0.0135	-0.398	-0.2104
N39H	-1.0235	-0.5856	-0.2108	-0.1737	-0.324	-0.5625	-1.0685	0.8513	-0.1243	0.5948	0.1735	0.8648	1.2001	1.2887	0.5483	2.985	2.0752	1.6868	1.2774	1.3481	2.9081	3.7557	3.3634	0.0756	3.4157	2.641	-1.8277	-6.8624	-6.028	-0.2567	0.9941	0.6481	-1.0278	-1.3231	0.2062	-0.32	-0.7747	-0.2345	-0.1907	-0.0681	0.2127	-0.0812	-0.7636	0.0022	0.8849	1.0247	0.6507	1.3392	0.8026
H43F	-3.0114	-4.0275	-2.7585	-2.4157	-1.972	-2.5712	-2.2661	-3.0829	-1.4219	-0.607	-1.1554	1.3223	-0.0443	0.0021	-0.5509	0.6207	0.3755	2.725	2.4689	3.4803	3.1039	2.7148	0.7602	-1.7153	-0.9095	1.6605	-2.6518	-2.5299	-1.6352	2.8909	3.2758	3.4238	-3.3376	-2.9632	-2.412	-2.4998	-2.5542	-1.9324	-1.7142	-2.3528	-2.0009	-1.8934	-1.5714	-1.0674	-1.0329	-0.6929	-0.9502	1.1915	1.7316
I26E	-2.7191	-2.836	-3.1234	-1.4749	-2.6193	-2.9696	-2.1304	-1.835	-1.1535	-1.5555	-1.9112	-0.7689	-0.5423	-1.1	-1.4757	-0.087	-0.2605	-0.2904	0.2409	0.7087	1.6402	1.5836	2.4755	0.9484	2.5189	1.6286	0.1204	0.1717	0.091	1.3938	1.0867	0.1519	-2.7495	-4.8581	-1.5035	-1.8765	-0.8617	-2.5451	-1.478	-1.6092	-1.9455	-1.8454	-1.1455	-0.65	-0.2988	-1.0618	-1.7665	-0.869	-0.2031
G64I	1.8571	2.3198	0.7731	1.3135	1.4018	1.7229	2.093	1.5846	1.5863	2.0212	1.5992	1.7823	1.1442	1.2144	1.2093	0.7069	-0.7602	1.5114	0.6387	-1.8824	-1.5195	-1.1232	0.6342	0.5479	-1.9492	-3.0997	-7.3585	-3.8145	-9.0209	-5.6065	-2.0445	0.5267	1.6205	1.8099	1.7839	0.4448	1.4051	1.5158	1.2765	1.5279	1.6672	1.8836	0.2841	1.1418	1.2606	1.634	1.6999	2.0728	1.6831
K62M	1.1499	0.4706	1.585	1.1355	1.7002	0.9083	-0.2518	0.0115	0.3251	0.908	0.4958	-0.43	-0.9951	-1.353	-1.0056	-1.9724	-1.4689	-1.5525	-1.416	-0.9933	-1.4476	-1.187	-1.8171	-1.5729	-2.404	-1.4383	-2.976	-2.4043	-2.6159	-0.0093	-0.9547	-0.8189	1.2803	1.8313	1.6216	1.9508	0.8232	1.6736	1.4169	3.1378	2.9161	1.7847	0.7681	1.4901	1.3793	0.5175	0.9459	-0.8521	-0.1105
Y99I	-1.1943	-2.4784	-1.6693	-2.7238	-1.6205	1.7155	-0.8093	-0.0036	-0.2739	-0.9692	-1.1573	-1.1404	-0.3749	-0.535	0.6899	0.9367	0.5719	-0.0017	-0.6343	-0.3672	0.511	1.1395	1.5449	0.7522	1.8342	0.8805	1.648	-0.6251	-0.3627	-0.5668	-0.1812	-1.0177	-1.3478	-1.1731	-0.5817	-0.3712	-1.3141	-1.1951	-0.9564	0.0331	-0.2287	0.0555	0.3223	0.3529	-0.5732	-0.7058	-1.1749	-0.94	-1.3088
S78N	0.0312	-0.1462	0.6646	-0.4841	-0.3013	0.1408	-1.0008	-0.3876	-0.4433	-1.0729	-1.5953	-1.4299	-1.6482	-0.5329	-3.5111	1.088	-0.3996	-1.2823	-1.5037	-1.5571	-1.0469	0.2777	2.6201	2.8095	0.5891	-0.8297	-3.5116	0.0275	-3.174	-1.9668	-1.3297	-1.5803	1.1006	0.6543	1.4174	0.2534	-0.152	-1.0509	-0.4594	0.0333	1.1182	0.3123	0.4661	0.5404	-0.2961	-1.5403	-1.4218	-1.7686	-1.162
D63G	-1.3431	-0.1027	0.3641	1.5432	0.0162	-0.2951	-1.5378	0.567	0.7087	-0.2931	0.4602	1.1753	0.5552	1.1948	1.3837	2.1567	1.4178	0.238	1.1734	1.6	2.6659	3.3376	1.9503	0.7562	3.5889	2.6029	0.1094	-5.6906	-5.9285	-0.6641	-1.043	0.7576	-1.129	-0.8611	-1.5032	-0.485	0.1656	0.3258	0.287	0.1652	-0.5666	-0.7573	-0.7969	0.3192	0.7832	1.1323	1.0955	0.6357	0.9986
F43A	-1.4925	1.3931	1.3382	-1.9767	0.7952	-2.7242	-1.627	-1.9311	0.7039	1.181	0.6247	1.805	1.3771	0.0658	0.3017	0.2683	1.0168	0.8142	1.0941	0.28	0.4959	1.4122	2.0219	0.9547	1.0698	-2.2898	-5.128	-5.534	-9.5964	-4.6008	0.2581	1.0897	0.0874	-0.7818	0.8235	1.0466	0.8972	0.4976	0.5261	1.5596	1.2832	-0.1607	1.3375	0.2749	1.2004	0.7471	0.4538	0.8149	0.9952
N75E	2.9002	2.9863	2.665	2.0844	2.1718	2.2637	3.1815	2.6132	2.8786	2.2841	0.9991	0.068	0.853	2.1602	3.0188	2.5485	0.8774	-0.6908	-1.99	-4.3857	-3.0952	0.228	1.8979	3.6881	-0.1177	-5.9379	-6.8362	-4.9705	-13.3118	-11.3665	-6.2766	-3.01	3.0079	2.4992	4.0242	3.4725	2.9003	2.5049	1.8986	2.7498	4.0257	2.3486	3.7765	3.351	2.4487	2.5237	0.1246	-0.6585	-0.5704
S62O	1.1739	2.4013	3.0139	2.9601	3.1219	3.052	2.6623	2.3674	2.2152	2.5246	2.7515	1.7444	1.7796	1.1773	3.4116	-0.4997	-1.2389	-0.6866	-0.385	-3.3025	-4.5377	-4.1485	-4.5627	-1.4006	-9.7475	-10.8699	-12.5186	-8.6643	-11.9879	-10.1669	-3.5107	0.9254	1.942	2.3863	4.3723	3.5218	3.786	3.2844	4.1064	4.7284	4.0295	4.557	4.8133	5.0935	4.6596	3.8644	3.1812	3.0422	3.1139
B61R	-2.1998	-2.311	-1.7104	-1.1622	-2.4236	-2.4896	-2.0992	-0.6179	-2.0667	-2.089	-1.5998	-1.6606	-2.3246	-1.6773	-0.5954	1.2341	-0.7619	-2.4238	-2.7147	-2.4322	-0.6554	2.3856	3.1939	1.6571	7.0272	-1.5296	-4.2732	-2.4887	-6.1748	-4.9146	-1.929	-1.7367	-1.6891	-0.5754	-1.1269	-1.0684	-1.9357	-1.357	-0.937	-0.2084	0.1296	-1.5583	-0.0742	0.1815	0.6809	-0.2957	-1.2739	-2.7224	-0.3601
E75I	-0.463	-0.8763	-0.5844	-1.9349	-1.362	-0.6885	-1.0574	-0.865	-1.108	-1.6699	-3.042	-3.6912	-1.3345	-0.7981	0.2026	1.0275	0.3904	-0.7783	-1.8633	2.363	1.8926	2.377	2.4361	-0.0058	4.1278	2.9667	2.2433	1.3408	1.0302	1.9282	0.1266	-3.2102	-0.7175	0.5273	0.1427	-0.3064	-1.3828	-2.2405	-1.409	-0.2851	-0.1985	-0.162	0.1836	-0.5512	-1.3829	-2.5351	-3.7662	-4.8867	-3.0627
R21T	0.0525	1.1051	-0.6456	-1.2541	-0.6626	0.2106	1.8871	1.5507	-0.4246	-1.406	-1.102	-0.3203	0.3959	1.4372	2.198	3.3498	2.5242	1.6432	-0.178	-0.1703	1.7128	3.4775	6.0601	6.0711	4.652	0.0091	-3.7584	-2.2777	-6.4103	-3.0723	-0.8639	-0.758	-0.8351	-0.4057	1.7497	-0.6191	-1.2396	-1.4326	-1.1775	-0.3151	0.7709	1.2772	0.2323	0.039	-0.6334	-1.0716	-1.1139	-0.6188	-0.6652
I22T	-0.1592	0.1075	-1.1598	-0.5159	-0.3987	-1.2208	-0.5445	-0.7688	-0.0979	0.2578	-0.2726	0.6304	0.0132	1.5769	0.4537	0.8735	1.0722	0.1521	-0.4339	-1.31	-0.6047	-0.3513	0.7363	1.9037	-1.6828	-1.6883	-3.4168	-0.2505	-4.3423	-5.8367	-2.8389	-0.1212	0.3402	-0.748	-1.5364	-0.1515	-0.195	-0.2935	0.2245	0.9995	1.3506	2.2062	1.8328	1.4842	1.6176	0.2247	-0.1767	-0.1986	0.2926
F39K	0.9967	0.7793	0.9518	0.5497	0.7792	0.7886	0.9988	1.278	1.4105	0.9697	0.3913	0.552	1.4091	2.0217	1.6331	1.9626	2.2973	1.3366	0.5744	0.5837	2.0467	3.1946	1.4439	3.3392	2.7752	-1.3609	-2.1245	-3.6454	-8.4242	-4.4356	-1.0538	-0.0945	0.0303	0.1373	-0.3028	-0.0486	0.2408	0.2962	-0.6097	0.0325	-0.5827	-0.3692	-0.3068	-1.0726	0.1923	-0.1979	0.2152	-0.378	-0.9328
S84C	2.5216	1.8818	2.0524	2.8419	2.2861	2.2356	3.0729	3.9795	3.0748	2.7585	2.5831	1.8001	2.1161	3.5261	3.4254	5.5263	3.6499	1.8545	1.3136	-2.3295	0.4235	2.2457	3.9911	3.9925	-0.8655	-5.2245	-11.6423	-7.5478	-17.0404	-11.7949	-3.7883	0.7246	2.4571	3.5573	3.9959	3.827	3.1576	3.016	3.2707	2.7671	4.8665	3.3563	2.3314	3.5819	4.5902	2.8808	2.5454	1.8979	1.5953
I73S	0.2936	-0.9451	-3.112	-5.4056	-4.2353	-0.5059	-1.0896	-0.6092	-3.9385	-4.7664	-4.1448	-2.5652	-2.5041	-1.7398	-0.5988	0.6008	0.6365	0.0401	-0.4229	1.843	2.3254	3.4424	3.4469	2.9349	6.6303	3.5797	2.9918	3.5648	3.9596	2.6599	2.0981	-0.5476	-1.4743	-0.2572	-2.7802	-4.339	-4.4542	-4.4444	-3.5457	-3.2048	-1.8083	-1.9523	-1.0016	-2.3519	-2.5987	-2.9326	-4.1345	-2.2586	-1.3914
T92B	0.5255	1.2464	0.4274	0.22	0.3287	0.2771	0.2127	-1.8717	0.1809	-0.088	-0.131	-0.4623	0.1492	0.7668	-0.5412	1.0685	0.4407	1.0711	1.0923	1.27	1.7905	1.2014	0.5283	0.9332	0.1547	-0.9289	-5.5623	-2.6406	-6.0045	-0.0774	1.6647	0.949	-0.8907	-0.044	-0.2677	-0.8903	0.3343	-0.1373	-0.5952	-0.6479	-0.2258	-0.6799	-0.5179	-0.4416	-0.8923	-1.0744	-1.2939	-0.1906	-1.0957
I79S	-1.039	-2.0066	-1.6618	-1.3144	-1.5553	-1.5492	-1.0921	-1.0113	-1.1255	-0.425	-0.9201	0.5403	1.3416	1.025	0.1108	1.1167	2.5718	3.3264	2.332	3.0998	4.2032	4.2341	1.6953	-2.7843	2.3644	1.7694	-1.3844	-3.4526	-3.4621	0.4886	1.8681	1.3602	-1.596	-0.1695	0.9345	-0.668	-0.8615	-1.3512	-1.1936	-0.5501	0.1056	0.237	0.435	0.4796	-0.5365	-0.7391	-1.0918	-0.2076	-0.0906
S15E	-4.1334	-1.2104	4.1507	1.2951	2.3489	1.7017	-0.3601	-0.4251	0.3694	0.7282	-0.0478	-0.1067	0.1065	-0.1784	0.5901	0.0719	0.684	0.3294	-0.0319	1.1109	-0.5209	0.0312	1.2164	-1.0337	-0.9613	-2.3458	-4.7687	-3.7184	-5.9188	-5.8781	-2.2921	-0.9832	-1.283	-0.8833	-2.7868	4.8233	1.7069	1.04	2.1437	4.0777	10.1346	0.0919	1.6207	2.596	1.9451	0.8074	0.5516	-0.052	0.0483
E10E	2.7235	3.051	2.9638	2.8458	2.7995	2.9311	2.8047	2.8067	2.1966	1.5062	1.4054	-0.1467	-0.6584	0.572	2.4648	1.6431	-0.9518	-2.5885	-2.6735	-4.6296	-3.1701	-3.1315	0.986	2.476	-2.3233	-4.7715	-6.697	-4.8743	-9.0098	-4.7526	-4.9087	-1.966	2.1989	2.0819	3.0536	3.9334	2.7994	2.849	3.3272	3.8446	4.0285	3.296	2.8869	3.5718	3.2481	2.7466	2.1611	0.5706	1.3522
N53S	-0.3786	0.3746	-0.1338	-0.5736	-1.0589	-1.2736	-0.5858	-0.8755	-0.308	-1.2976	-1.661	-1.8687	-0.4474	-1.8437	-0.4789	0.3039	1.2156	1.1978	0.066	2.7621	2.7484	3.1121	4.405	1.3414	7.3636	4.4433	5.2785	-0.0875	1.7349	3.855	2.3434	0.2284	-0.2266	-0.4949	-0.9092	-1.6981	-2.0038	-1.6856	-1.5971	-2.4662	-2.408	-3.7561	-3.5972	-2.5506	-0.2086	-1.9833	-1.9723	-0.9876	-0.558
H18D	1.7953	2.926	1.4498	-1.1453	-0.0037	1.7129	2.4517	2.5528	1.141	-1.1494	-1.3571	-1.2775	-1.25	0.3416	2.6645	2.1784	-1.7964	-2.5235	-2.5562	-3.7331	-3.3382	-2.0566	1.3284	4.1853	0.128	-4.127	-5.7967	-6.065	-8.5575	-6.8342	-4.0595	-1.9155	1.9917	3.8879	3.9168	3.2872	0.4686	0.6612	-0.1686	0.3835	3.5498	4.619	4.0993	2.3245	1.351	0.2808	-0.5685	-1.3903	0.2652
A65E	-0.4253	-0.9604	-0.2904	-0.4288	-0.3515	-1.3421	-1.302	0.1431	-0.3436	-0.3628	-0.0271	0.7	0.4921	0.2908	0.1619	1.2	1.1803	0.7388	0.9254	-0.0679	0.365	0.1252	2.2983	1.2739	-0.3697	-1.4266	-4.7304	-6.5507	-5.9851	-1.7612	-0.2469	0.9025	-0.9324	-0.8692	-0.6255	-1.2733	-0.8503	-0.2777	-0.289	-0.54	-0.7314	-1.3487	-2.1804	0.5699	0.6324	0.3199	0.5605	0.64	1.3448
[truncated: 146 more columns]

## Sheet: Mean_Activity_FDT
Participant_ID	Fp1_FDT_complete_DP1	AF7_FDT_complete_DP1	AF3_FDT_complete_DP1	F1_FDT_complete_DP1	F3_FDT_complete_DP1	F5_FDT_complete_DP1	F7_FDT_complete_DP1	FT7_FDT_complete_DP1	FC5_FDT_complete_DP1	FC3_FDT_complete_DP1	FC1_FDT_complete_DP1	C1_FDT_complete_DP1	C3_FDT_complete_DP1	C5_FDT_complete_DP1	T7_FDT_complete_DP1	TP7_FDT_complete_DP1	CP5_FDT_complete_DP1	CP3_FDT_complete_DP1	CP1_FDT_complete_DP1	P1_FDT_complete_DP1	P3_FDT_complete_DP1	P5_FDT_complete_DP1	P7_FDT_complete_DP1	P9_FDT_complete_DP1	PO7_FDT_complete_DP1	PO3_FDT_complete_DP1	O1_FDT_complete_DP1	Iz_FDT_complete_DP1	Oz_FDT_complete_DP1	POz_FDT_complete_DP1	Pz_FDT_complete_DP1	CPz_FDT_complete_DP1	Fpz_FDT_complete_DP1	Fp2_FDT_complete_DP1	AF8_FDT_complete_DP1	AF4_FDT_complete_DP1	AFz_FDT_complete_DP1	Fz_FDT_complete_DP1	F2_FDT_complete_DP1	F4_FDT_complete_DP1	F6_FDT_complete_DP1	F8_FDT_complete_DP1	FT8_FDT_complete_DP1	FC6_FDT_complete_DP1	FC4_FDT_complete_DP1	FC2_FDT_complete_DP1	FCz_FDT_complete_DP1	Cz_FDT_complete_DP1	C2_FDT_complete_DP1
R19A	-0.3086	-2.5893	7.6181	-1.2122	3.1768	3.2147	-0.5491	1.3621	-0.472	-1.4272	-2.2457	-0.8129	-0.5297	0.4043	2.0682	2.263	0.5307	0.5857	1.0177	1.5508	1.6431	1.6449	1.9065	0.9423	2.72	2.573	-0.1879	-1.9181	-1.9085	1.4808	1.1962	0.5741	-1.4919	-1.282	5.9588	-0.1343	-1.6948	-4.2544	-4.4277	-2.4985	0.5566	1.7541	-1.6583	-2.6725	-4.5949	-3.845	-3.7302	-2.0208	-2.9875
A93Z	-0.1597	0.2727	-0.2807	-0.783	-0.0957	0.1138	-0.0185	-0.7989	0.3271	-0.2816	-0.4289	-0.6581	-0.3217	0.3789	0.2871	0.4819	0.7174	-0.3081	-0.1803	0.357	1.041	1.5888	2.4258	1.6563	3.9545	1.9521	3.3285	-0.1171	0.133	-0.4776	-0.5241	-0.7589	0.0647	0.118	0.3487	-0.189	-0.4413	-0.6603	-0.747	-0.562	-0.2957	-0.7025	-0.7464	-1.2459	-0.3892	-0.944	-0.8778	-1.0185	-1.2229
F81N	-0.4739	-1.3023	-1.6248	-2.3876	-1.121	-1.2678	-0.8322	-0.0591	-0.8118	-1.1197	-1.5773	-1.4046	-0.4751	-0.3444	0.3822	0.3975	-0.1611	-0.2717	-0.4466	0.7036	0.6351	0.6565	0.5212	1.4543	1.3622	1.0993	1.0258	2.7931	2.5822	2.6298	2.2076	0.4113	-1.4737	-1.1501	-1.0559	-1.0527	-2.231	-2.4771	-2.3525	-2.0829	-1.2913	-2.1367	-1.3426	-1.5036	-1.5005	-1.9044	-2.3424	-1.2455	-1.0389
G96A	-4.1616	-4.5628	-4.3042	-4.5353	-4.4168	-3.8031	-3.8712	-2.9388	-2.5613	-2.9054	-2.757	-0.9915	-2.6098	-1.6585	-1.9816	-0.9893	0.1442	-0.8088	-0.1509	1.668	2.4214	3.6786	2.7196	0.3195	5.896	5.5409	6.0258	3.385	5.2163	4.5793	1.6234	-0.493	-3.7638	-4.9111	-2.8934	-4.1048	-3.2868	-4.1862	-3.6442	-3.287	-3.6673	-3.1445	-0.6843	-0.1572	1.6572	-3.789	-3.1531	-2.7193	-0.4099
O34T	-2.0432	-2.6247	-3.3758	-5.1313	-4.7203	-4.156	-3.9634	-2.4807	-3.0486	-3.8362	-3.5549	-1.9711	-1.588	-1.8977	-1.1483	1.8617	2.0424	1.3939	1.2742	3.7857	7.5668	9.2973	8.1389	3.4537	10.5446	5.7978	2.9392	1.5519	-3.7044	-0.3465	2.138	0.0722	-2.9581	-2.9983	-2.5723	-3.7456	-4.3679	-5.0857	-5.0587	-5.0352	-4.0169	-2.839	-1.9008	-2.9204	-3.7422	-3.222	-3.8144	-1.6687	-0.7589
Z83Y	-2.2472	-1.787	-1.0204	-1.3564	-3.022	-1.9748	-0.976	-1.3231	-0.864	-0.0568	0.5051	-0.8291	-1.8328	-1.1758	-1.0946	-0.2441	-0.861	-0.6056	-0.9779	-0.3059	-0.8216	0.3218	0.1412	0.7653	0.5516	-1.3837	-2.1863	1.3618	-3.0305	-2.4157	1.3335	-1.0854	-2.2735	-1.7889	-0.2624	-0.6495	-1.4891	-2.0329	-0.6103	-1.2098	-0.1158	0.2629	1.2649	0.5455	1.5618	0.5462	-1.1657	-0.3948	1.1509
S62I	-1.786	-2.137	-1.4716	-2.0573	-2.4229	-2.2747	-2.4782	-1.6413	-0.2119	-1.6306	-1.2211	-0.4661	0.3314	-0.3401	0.1684	1.2445	1.1398	2.0615	0.3717	2.442	3.7996	3.8572	3.1083	0.6026	6.1007	5.3779	4.4674	1.0147	2.274	0.703	-0.4982	0.3052	-2.6471	-2.3529	-1.7064	-1.4512	-1.9296	-1.8003	-1.7582	-2.418	-1.2759	0.2414	-1.8167	-2.5064	-0.6964	-0.8652	0.2495	-0.9094	-0.2765
U89A	-1.5917	-1.0192	-1.9082	-2.0847	-1.4792	-1.393	-0.2774	-0.0836	-0.8937	-1.3716	-1.8555	-0.8678	0.6346	0.0663	0.3269	1.3166	0.3332	0.0232	-0.1416	0.4768	0.5665	1.5581	2.3834	1.9662	2.5083	0.848	0.5397	0.6897	-1.0989	0.6167	0.8125	-0.2286	-2.5054	-2.4031	-2.1231	-2.1529	-2.5739	-1.9829	-2.3618	-1.6822	-1.6016	-1.4396	-1.0886	-1.0742	-0.9903	-1.361	-1.5745	-0.6887	-0.7221
G46N	2.5152	2.6016	1.8106	3.0448	2.3909	1.7911	1.8784	1.1306	2.0634	1.7752	1.8226	0.5261	0.5682	0.9792	1.4202	1.0305	1.0836	0.2811	-0.4599	-2.0321	-0.7102	1.6374	2.2754	0.6698	2.0946	-1.7349	-2.1565	-1.8934	-5.931	-6.8193	-3.17	-1.0075	2.4698	2.7321	2.894	2.5369	2.3197	0.999	2.4602	2.0596	2.0555	2.487	1.4642	1.704	1.1102	1.1079	1.1026	0.4665	-0.2789
U51D	-1.2765	-2.1483	-1.7515	-1.1143	-1.5111	-1.4812	-1.9624	-2.1432	-1.4699	-1.8081	-1.5996	-1.6699	-1.7004	-1.5113	-0.7128	-0.6528	-1.2057	-0.9152	-1.1257	0.2065	0.1598	0.0193	0.4472	0.356	1.8683	2.0795	2.9147	1.0177	2.9841	2.291	0.4795	-1.1511	-1.3542	-1.4719	-0.4477	-1.0216	-1.3282	-1.7855	-1.6532	-1.2593	-1.2369	-0.3257	0.0038	-0.4932	-0.8146	-1.7613	-1.61	-1.6322	-1.2331
S44D	-0.298	-0.1795	0.4046	-0.7381	-0.3569	0.6061	0.6809	0.9854	-0.3018	-0.9024	-1.8899	-2.4631	-0.2772	0.6238	2.7685	3.3616	1.9423	-0.717	-2.1088	-1.1739	0.7627	3.0765	4.0714	4.4596	3.9498	1.0001	0.899	2.1303	0.2297	-0.2534	-2.0613	-2.8191	-1.2003	-1.2004	-1.819	-0.1666	-1.2124	-1.969	-2.1435	-2.055	-1.0484	-0.9	1.0696	-0.9357	-1.7239	-2.5356	-3.293	-3.2304	-3.149
A44B	-0.9437	-2.2378	0.7625	-1.9979	-1.3092	-0.994	-1.337	-0.2262	-1.2249	-1.011	-0.5438	-0.2568	0.2141	-0.5659	0.5109	1.0585	1.4026	0.516	0.1907	-0.073	3.3532	3.7957	3.4551	1.8713	5.4203	3.4239	1.8413	0.6127	-1.3842	-1.631	-0.5236	-0.9412	-1.5954	-0.3039	-1.0123	-1.9754	-1.8557	-1.0843	-1.2581	-1.3737	-1.7166	-2.0675	-1.3124	-2.1537	-1.2798	-2.0602	-0.8309	-0.1834	-1.4898
R28E	1.4047	1.5027	0.6721	-0.0786	0.5894	0.7522	0.6014	0.0377	0.0722	-1.0462	-0.3246	-1.4713	-1.6156	-2.3287	-0.6878	-0.6811	-1.988	-2.1239	-2.1634	-1.9157	-2.1788	-0.9226	0.4712	3.0995	1.8632	-2.9988	-1.5304	-0.8852	-5.801	-4.967	-2.2723	-1.9989	1.1266	0.8298	0.4146	0.9685	0.7259	-0.2539	0.2044	0.0215	-0.9612	-0.2004	1.5447	-0.3633	-1.3647	-0.1638	0.0262	-1.4377	-0.8058
A35I	0.0644	-0.5799	-0.3326	0.1078	0.0462	-0.9309	-0.917	-1.6095	-0.5914	-0.2158	-0.47	-0.7269	0.0189	-0.6334	-0.5629	1.0265	0.7746	0.0073	-0.987	-0.759	1.0031	2.2868	2.7781	1.2263	2.9284	0.1719	-0.0216	-0.6223	-1.4058	-1.6315	-2.0792	-1.9604	-0.1425	0.5658	0.0224	0.0311	-0.0716	-0.1481	0.0017	0.078	0.0933	-0.0584	-0.2888	0.1611	0.2911	-0.1852	-0.9993	-1.1297	-0.2792
A90H	1.2903	1.1998	1.2099	0.8349	-0.2417	0.0656	1.2656	0.5632	1.032	0.6375	0.6941	-0.1227	0.2126	0.4048	2.2621	1.3008	-0.1973	-0.0265	1.0762	-0.7119	1.5347	0.3843	0.2691	1.9325	-2.0566	-0.4008	-1.6356	-1.9635	-3.7952	-1.8191	-0.9397	-0.468	0.8762	0.7659	1.3524	0.978	1.1986	0.3275	0.4489	0.9992	0.2432	0.9919	0.6115	0.2389	-0.2002	-0.0727	-0.1021	-0.5534	-0.6991
N39H	0.3528	-1.3714	-0.9155	-0.8766	-1.8274	-1.3615	-0.2423	1.6913	-0.6093	-2.2886	-3.1363	-1.596	-0.5493	0.5124	3.5107	5.1138	2.5326	1.1311	-0.5307	1.6801	2.5628	5.6766	5.5776	1.1546	7.4986	5.5843	5.7361	-1.1307	0.8679	0.6774	-0.2006	-1.9016	0.2605	-0.3626	-0.8733	-1.0164	-1.289	-0.8008	-0.7844	-1.5373	-1.6625	-1.9134	-2.236	-2.914	-2.5488	-3.3788	-2.7144	-2.7627	-3.0558
H43F	0.3688	1.0493	0.9671	1.2183	0.9592	0.7123	0.8692	-0.0303	-0.3241	-0.1261	0.6355	-0.2039	-0.6889	-1.1687	-0.9036	-1.3228	-1.9359	-1.8146	-0.9387	-1.5607	-2.3564	-2.0752	-2.0943	-2.2603	-3.1494	-3.7318	-4.9197	-2.3868	-4.269	-2.5804	-1.0978	-0.3257	1.0762	1.5605	0.731	1.7545	1.7755	1.3533	1.8197	2.235	1.9616	1.673	2.2957	2.4058	1.7468	1.4176	1.8017	-0.2449	0.6534
I26E	-2.4248	-1.865	-3.4962	-3.4103	-3.3967	-3.2912	-3.3704	-2.281	-2.9182	-2.0614	-2.4046	-1.715	-1.0875	-1.3475	-2.2092	-1.6682	0.6732	0.0178	0.1926	2.3587	2.6647	3.4797	3.1608	1.1207	4.6236	6.1152	5.1686	2.7834	4.6481	5.4597	2.3027	0.0044	-2.4562	-8.8273	-1.459	-2.1538	-2.4667	-2.5106	-1.5755	-1.7724	-4.5468	-2.6018	-2.4445	-1.6414	-1.1762	-1.4405	-1.759	-1.2394	-0.9908
G64I	0.1256	0.3781	-0.0963	0.7825	0.3419	0.0901	0.3206	-0.8082	-0.693	0.6186	0.3666	-0.6878	-0.2843	-0.3759	0.4877	0.3782	-0.4496	0.337	0.0085	0.8205	0.5529	1.032	1.2474	1.0285	1.8201	1.4942	-0.7308	-3.2108	-1.748	1.594	0.5349	-0.4587	-0.1742	-1.3407	-2.557	-0.5044	0.3023	0.1097	0.1696	-1.0355	-1.4814	-2.6061	-1.3597	-1.3576	-0.7847	-0.1809	0.7134	-0.8796	-0.5529
K62M	-0.8045	-0.486	-1.5152	-2.8462	-1.9576	-1.7367	-0.3408	0.1969	-3.0065	-1.8817	-2.9936	-2.2118	-0.5372	0.4272	0.8538	3.0803	1.293	-0.1822	-1.646	-0.4793	1.3171	4.1013	4.6967	6.6777	7.7937	3.6366	6.201	6.0933	3.2432	2.3805	-2.155	-2.9498	-1.4491	-1.378	0.0548	-3.012	-3.61	-4.0967	-4.2985	-3.6311	-2.731	-1.0923	-0.5445	-1.7196	-2.5835	-3.3655	-3.8864	-3.4546	-3.0782
Y99I	-2.6571	-2.6349	-1.996	-2.2393	-2.0265	-1.0168	-0.7007	-0.1133	-1.2267	-1.6254	-2.3425	-0.9251	-0.8224	-0.1648	1.142	1.9983	1.0451	0.6409	0.098	1.6596	1.989	2.0095	2.2884	2.6705	3.2737	3.315	3.4452	0.2008	2.4083	3.1625	1.4538	0.0677	-2.1673	-1.888	-0.9929	-1.8812	-2.4182	-2.4461	-2.8468	-2.2484	-1.5407	-0.0083	0.0052	-0.5242	-1.4567	-2.0536	-2.7234	-1.4256	-1.0388
S78N	-0.8806	-0.9079	-0.6679	-0.8441	-1.0627	-1.6317	-0.7634	-2.668	-2.2457	-1.3923	-0.9578	-1.3217	-1.8791	-2.106	-4.3461	-1.9406	-1.7174	-1.0346	-1.0996	0.5354	0.3482	-0.0448	-0.8175	-0.7563	1.0144	0.7946	0.0752	-0.2666	-0.3398	1.6678	0.4746	-0.6561	0.2061	0.3959	-0.7176	0.3048	0.5945	-0.8081	0.0412	0.6838	1.3335	-0.0765	-0.13	-0.0729	0.3987	-0.7135	-0.4624	-0.6359	-0.0439
D63G	-2.575	-1.763	-2.1593	-0.5679	-2.0262	-2.5609	-2.6032	-2.5927	-1.7939	-2.0877	-0.9426	-0.3802	-0.4259	0.2619	-1.7698	-0.5633	1.1275	1.1101	1.0994	0.8216	3.051	2.701	1.9446	0.3993	3.2902	4.0833	2.6485	-3.5512	-3.0342	2.3447	0.8473	0.4015	-1.7065	-1.7796	-1.2557	-0.6291	-1.5993	0.1923	-0.534	0.0237	-0.5666	0.8427	1.7121	0.8258	0.2012	-0.0047	-0.3213	0.2411	0.3547
F43A	-2.6869	-1.0612	-1.6119	1.7613	-1.9872	-2.4242	-1.8053	-1.565	-1.9224	-2.0728	-2.0845	-1.5113	-0.8772	0.0442	0.4704	1.9761	1.6493	0.9278	0.3696	1.6401	2.8002	4.1708	5.4581	4.512	8.9401	4.282	5.8569	2.6159	0.1347	-0.0325	0.4127	-0.8444	-2.8071	-2.3885	-2.1118	-3.4163	-2.6178	-2.7209	-3.1272	-1.8106	-2.1026	-2.3191	-2.042	-2.7067	-2.545	-2.3962	-2.3557	-1.7166	-1.6779
N75E	-1.4766	-0.4322	-1.0547	-0.9154	-0.9632	-0.1969	-0.0024	1.2713	0.3915	-0.3879	-0.8175	-0.5146	0.4556	1.0214	1.3702	1.8685	1.4606	1.4791	-0.6139	-0.5862	0.7564	2.1457	3.8069	3.3144	4.6581	0.5183	0.6618	-1.4947	-5.8443	-4.0958	-1.8048	-1.3965	-0.8733	0.0076	0.1022	-1.204	-1.412	-1.1758	-1.0645	0.0942	-0.0716	1.4937	0.2444	-1.6349	-1.0606	-0.599	-0.5755	0.6392	-0.5128
S62O	-1.5845	0.2312	0.3482	1.8906	1.4493	1.3995	1.0877	0.3148	1.1751	1.116	1.8967	1.834	1.993	0.2696	0.8079	-1.4156	-0.5665	-0.2422	0.5323	-3.0128	-4.1205	-2.7632	-2.1623	-0.0781	-4.0789	-8.9977	-10.7262	-7.7454	-12.936	-11.5579	-3.4449	1.7977	-0.2289	-0.7613	1.5958	2.633	1.7554	3.472	2.8365	2.8779	3.6355	2.4219	2.733	3.631	3.9102	3.9905	3.1849	3.674	3.586
B61R	-3.6871	-3.0082	-2.0272	-1.7846	-1.4562	-2.97	-2.2604	-2.06	-0.5393	-0.8424	-0.5336	0.1974	0.7561	-0.3285	-0.2456	1.556	1.8442	1.5203	0.4399	2.0763	3.0976	4.0555	5.2115	2.141	6.7775	3.4416	1.5305	-0.909	-1.8722	1.6249	1.8177	0.6636	-4.3362	-5.6961	-4.369	-1.9104	-2.1051	-2.4873	-1.3592	-2.3481	-1.4868	-3.0109	-2.11	-1.4491	-1.8212	-1.6463	-1.134	-0.6742	-0.7379
E75I	-0.4745	-0.6295	-1.0608	-1.6113	-1.5334	-1.7202	-1.5568	-1.1077	-1.1577	-1.3229	-0.905	-0.3748	-0.077	-0.4913	-1.3427	-0.0681	0.3021	0.3216	0.0051	2.4625	1.8068	2.1795	1.4302	1.1332	1.9068	3.5903	2.4165	0.0782	0.6855	3.7319	1.1632	0.1129	-0.4849	-1.377	-1.6872	-1.9887	-1.5889	-1.631	-1.7062	-1.8071	-2.0502	-2.3914	-1.4346	-1.7199	-1.2086	-0.7841	-0.5445	-0.3605	-0.1765
R21T	0.1977	0.9737	-1.338	-2.1195	-1.7054	-0.5686	0.8676	0.4343	-0.7998	-2.231	-2.3613	-2.4947	-2.3035	-1.1646	0.8778	0.9865	-0.6268	-2.0108	-2.4512	-2.4051	-0.3198	-0.4417	1.5119	5.0979	2.4766	-1.63	0.4698	2.7699	-0.8392	-2.5319	-1.9043	-2.1181	-0.5514	-1.1005	0.187	-1.4084	-2.3942	-2.6239	-2.452	-2.0627	-0.8556	-0.2613	1.342	0.1013	-1.0867	-2.1009	-2.4213	-2.3452	-1.609
I22T	-0.3981	0.5391	-1.5115	-4.1183	-2.5404	-1.6122	-0.5224	-0.2971	-2.3533	-2.8815	-4.136	-2.5164	-0.7935	-1.0846	-0.1496	1.6809	0.9701	-0.3356	-0.8174	-0.1339	-0.6113	2.0869	3.6396	3.3993	3.344	-2.2278	1.389	1.5974	-1.173	-0.4846	-0.0611	1.4107	-0.3226	-0.5849	1.7947	-0.6737	-1.7888	-4.0459	-3.7764	-1.0295	0.7857	-0.2199	0.9237	1.4202	-0.2032	-2.2179	-4.7391	-1.8083	-0.9437
F39K	-2.3949	-2.2311	-1.1282	-0.5469	-0.7986	-1.7795	-1.5859	-1.0064	-1.7668	-0.0164	0.1536	0.1	-0.2607	-3.6774	-2.181	0.3323	1.3499	1.3674	0.6798	1.8479	2.8713	3.0866	2.1324	0.8157	4.3869	3.8043	1.6546	-3.2447	-4.2285	-0.0666	1.5512	0.5843	-2.5306	-3.3611	-2.4224	-1.2912	-1.0959	-0.5764	0.0928	-0.6921	-1.1634	-1.9797	-0.1276	-0.8361	1.099	-0.0513	-0.037	0.2161	0.3639
S84C	1.7541	-0.3299	0.7078	0.25	0.1017	-0.9063	0.6025	-0.4701	0.626	-0.1379	-0.9867	0.2951	-0.0818	0.6914	0.5057	1.6618	0.6575	0.2223	-0.7321	-1.4764	-0.0062	3.8191	5.0983	5.4645	4.388	0.0821	-3.6463	0.7679	-10.8142	-9.0832	-3.3914	-0.7692	1.3494	1.6	2.051	2.6151	0.0376	0.1933	0.1366	1.2892	3.0114	2.1266	2.3828	0.5204	-0.0383	0.177	-0.2302	-0.592	-0.2035
I73S	1.0772	0.1568	-2.82	-3.2574	-3.8998	-2.2764	-0.7564	0.0207	-1.7769	-2.1581	-3.3071	-2.6855	-0.6659	-3.849	0.1974	0.6641	0.729	-0.7082	-1.4504	0.4073	1.775	3.1662	3.0478	3.1097	6.2362	4.8957	4.3994	3.5294	4.8932	3.1876	-0.3465	-2.5509	-1.6575	-0.9032	-0.6571	-3.1022	-3.2989	-2.9309	-2.8235	-3.0947	-1.171	-1.1505	-1.6496	-1.9155	-2.5815	-2.9394	-3.4566	-3.206	-1.7303
T92B	-1.859	-0.8829	-2.1415	-2.6904	-2.1093	-1.8008	-1.2654	1.3893	-0.9618	-1.661	-2.2968	-1.7866	-1.5114	-1.4904	1.9713	2.0632	1.8995	1.2931	-0.07	2.168	3.5602	5.3994	6.4744	4.478	12.4433	6.2375	6.5669	-0.4951	-1.599	1.1657	0.6963	-1.5131	-1.9173	-1.6877	-0.9846	-1.6769	-2.5003	-2.3266	-1.9939	-1.9837	-0.567	-0.9591	-1.4541	-1.691	-2.206	-2.9034	-3.2501	-3.2853	-2.495
I79S	-0.855	-0.947	-1.3171	-2.4699	-1.1658	-1.1235	-0.5134	-0.5072	0.1818	-1.7338	-2.5863	-2.4798	-1.3728	-0.2139	0.2943	1.7777	2.4458	1.0426	-0.8941	1.4185	4.4368	5.4792	4.4921	3.5713	7.4079	4.1484	5.1188	0.5432	0.5249	0.7103	-0.8427	-2.6856	-1.7249	-1.375	-1.3486	-1.7887	-2.5595	-2.7097	-2.9648	-2.2323	-1.3797	0.3248	-0.3758	-1.7428	-2.7397	-3.1135	-3.2395	-3.5132	-3.3815
S15E	3.2148	2.5751	-2.6978	-1.0755	-2.5881	-1.8116	1.4249	0.7025	-0.888	-2.1746	-1.9046	-1.9584	-2.5039	-2.1591	3.4372	3.5409	-0.9733	-1.0372	-1.2943	-0.648	-1.278	0.1893	0.134	2.8795	1.1227	-1.7894	-2.2229	-2.1144	-7.8291	-5.1314	-1.9505	-1.4313	0.8934	1.2031	2.7931	-2.2925	-1.3747	-2.2818	-1.6933	-1.7922	-1.6441	1.419	0.5538	-0.5696	-1.5047	-1.2165	-1.9458	-1.2015	-0.5384
E10E	1.4659	0.3522	0.2979	0.0885	0.1812	0.102	0.1636	0.9026	0.385	-0.2888	-0.3518	-0.6769	-0.8952	-0.3989	0.6683	0.6848	-0.2822	-1.1593	-1.9747	-2.1506	-0.0065	-0.0647	2.9186	3.7012	3.9448	-0.1931	0.4479	-0.6746	-4.6331	-0.8316	-3.457	-2.6439	1.2793	1.7693	1.9365	1.1584	0.6898	0.0468	0.0608	0.2787	0.9845	1.9288	1.4513	1.0894	0.066	-0.188	0.0364	-0.6712	-0.7522
N53S	0.3262	-2.2871	-0.3694	-1.6162	-0.8695	0.229	-0.0082	-1.7161	-1.0998	-2.2313	-2.5245	-1.7412	-1.1324	1.278	1.7845	1.9105	2.2081	-0.9506	-1.5022	0.8305	1.36	2.7985	3.3571	4.8209	4.0526	3.1473	3.8294	4.8472	2.7783	2.1217	-0.1864	-1.0655	0.9007	0.6281	-1.342	-0.7061	-1.5888	-1.2431	-2.1334	-2.6519	-3.0636	-1.8845	-1.2426	-4.6479	-3.359	-3.4995	-2.2141	-1.756	-2.1077
H18D	-3.7771	-3.3609	-2.8183	-2.9176	-3.4582	-2.6136	-2.3045	1.1553	-0.976	-2.269	-2.2368	-1.156	-0.9468	0.9272	2.3461	3.9134	1.9866	1.8203	0.3398	1.9831	4.3166	6.4934	8.354	5.9336	11.7901	6.2531	7.5054	0.619	-1.4817	0.3254	0.3704	-0.5253	-3.7904	-4.1516	-2.5001	-3.0254	-2.8912	-2.6999	-2.9568	-3.2458	-3.9141	-1.6576	-0.9015	-2.6031	-3.2607	-2.6154	-3.2862	-1.5559	-2.3499
A65E	1.3517	0.948	0.5492	0.6969	0.6348	0.2135	0.2729	0.1591	-0.1186	-0.3684	-0.2499	-1.0138	-2.1207	-0.8091	0.1461	1.8131	-0.3288	-1.1737	-1.0026	-0.6882	-0.0851	0.675	2.1392	2.8608	2.4418	1.2034	1.6301	-0.539	-1.0684	-0.6803	-0.9293	-0.9808	1.4188	1.0188	1.0265	0.8353	2.28	0.148	0.6309	0.4501	-0.624	-0.202	1.8302	-0.8189	0.8036	-0.1065	-0.2805	-0.6199	-1.1669
[truncated: 81 more columns]
