# Supplementary material for: Fast and Slow Readers of the Hebrew Language Show Divergence in Brain Response ∼200 ms Post Stimulus: An ERP Study
Source: PLoS One. 2014 Jul 31;9(7):e103139. doi: 10.1371/journal.pone.0103139 (PMC4117504; doi:10.1371/journal.pone.0103139)
Supplement: Data S1 — Grand average waveforms for all electrode positions. ERPs averaged over participants of the two reader groups and their difference waves are available here in a spreadsheet format allowing the interested reader to create waveforms for electrode positions not presented in Figure 1. Tabs at the bottom of each sheet indicate condition, reader group, or difference wave. Electrode positions are denoted in the top row. Each row represents one time frame starting from 100 ms before until 600 ms after stimulus onset. (XLSX) [file pone.0103139.s004.xlsx]

## Sheet: GA_word_fast
Fp1	AF7	AF3	F1	F3	F5	F7	FT7	FC5	FC3	FC1	C1	C3	C5	T7	TP7	CP5	CP3	CP1	P1	P3	P5	P7	P9	PO7	PO3	O1	Iz	Oz	POz	Pz	CPz	Fpz	Fp2	AF8	AF4	AFz	Fz	F2	F4	F6	F8	FT8	FC6	FC4	FC2	FCz	Cz	C2	C4
-0.2848	-0.2831	-0.4152	-0.4766	-0.4226	-0.3376	-0.232	-0.2604	-0.3101	-0.3729	-0.2917	-0.1547	-0.0753	-0.1342	-0.0345	-0.0575	0.016	0.1745	0.1525	0.0922	0.1505	0.1016	-0.0484	-0.0682	-0.0447	0.149	-0.0257	0.144	0.0649	0.1705	0.199	0.1997	-0.3742	-0.2328	-0.0975	-0.1223	-0.3137	-0.2525	-0.1454	-0.1949	-0.1498	0.1196	0.1952	0.155	0.0897	-0.0613	-0.255	-0.0811	0.154	0.2821
-0.2794	-0.2676	-0.4133	-0.4616	-0.4078	-0.3404	-0.224	-0.2382	-0.3137	-0.3777	-0.2778	-0.1573	-0.0965	-0.1469	-0.0194	-0.0529	-0.0016	0.1567	0.1395	0.0817	0.1436	0.097	-0.0444	-0.0566	-0.0519	0.1444	-0.0388	0.1286	0.0594	0.1689	0.1954	0.1972	-0.3627	-0.2111	-0.0823	-0.1331	-0.2955	-0.2401	-0.1382	-0.2096	-0.2176	0.1176	0.1995	0.1334	0.0883	-0.0462	-0.2386	-0.066	0.1683	0.272
-0.2623	-0.2444	-0.3976	-0.4403	-0.3861	-0.3335	-0.204	-0.2259	-0.3102	-0.3758	-0.2634	-0.158	-0.1131	-0.1512	-0.0138	-0.0498	-0.0152	0.1394	0.1274	0.0716	0.1365	0.0938	-0.0367	-0.0441	-0.0505	0.1408	-0.0416	0.1092	0.0566	0.1657	0.1907	0.1933	-0.3483	-0.2022	-0.0623	-0.1437	-0.2778	-0.2276	-0.1336	-0.2325	-0.2975	0.1141	0.1939	0.091	0.0811	-0.0343	-0.2257	-0.0488	0.1796	0.2621
-0.2402	-0.2239	-0.3694	-0.4141	-0.3614	-0.3241	-0.1833	-0.231	-0.3053	-0.3624	-0.2442	-0.1546	-0.1248	-0.1435	-0.0151	-0.0475	-0.0255	0.1235	0.1151	0.0624	0.1281	0.0895	-0.03	-0.0311	-0.0387	0.1378	-0.0401	0.0841	0.0516	0.1618	0.1834	0.1909	-0.3305	-0.1997	-0.035	-0.152	-0.2621	-0.2133	-0.1308	-0.2509	-0.3698	0.1039	0.187	0.0559	0.0749	-0.0221	-0.211	-0.0301	0.191	0.2563
-0.2224	-0.2117	-0.3363	-0.3857	-0.3378	-0.3113	-0.1688	-0.2376	-0.2985	-0.3367	-0.22	-0.1474	-0.1301	-0.1273	-0.0204	-0.0474	-0.0328	0.1098	0.1038	0.0547	0.119	0.0828	-0.0265	-0.0183	-0.0199	0.1337	-0.0372	0.0586	0.0454	0.1591	0.1755	0.1911	-0.3165	-0.2016	-0.0087	-0.1619	-0.2523	-0.1999	-0.1275	-0.2589	-0.4147	0.0949	0.1828	0.0438	0.0702	-0.0088	-0.1928	-0.0126	0.2037	0.2536
-0.2191	-0.211	-0.3088	-0.3587	-0.3154	-0.2956	-0.1621	-0.2368	-0.2794	-0.3045	-0.1936	-0.1373	-0.1311	-0.1064	-0.0252	-0.0476	-0.0372	0.0968	0.0952	0.0484	0.1099	0.0732	-0.0245	-0.0059	0.0003	0.1285	-0.034	0.04	0.0426	0.1588	0.17	0.1942	-0.3125	-0.2125	0.0038	-0.1741	-0.2512	-0.1898	-0.1225	-0.2574	-0.4208	0.0823	0.1787	0.0597	0.067	0.0042	-0.1726	0.0037	0.2171	0.2515
-0.2297	-0.218	-0.2926	-0.3388	-0.2991	-0.2886	-0.1587	-0.2292	-0.2592	-0.2793	-0.1711	-0.1286	-0.1332	-0.0881	-0.024	-0.0419	-0.0396	0.0851	0.0887	0.0438	0.1018	0.0648	-0.0206	0.0109	0.0196	0.1258	-0.0284	0.0353	0.0478	0.1626	0.1672	0.1979	-0.3142	-0.2324	-0.0004	-0.1862	-0.26	-0.1864	-0.119	-0.2547	-0.4075	0.0645	0.1767	0.0908	0.0627	0.0142	-0.1546	0.0187	0.2291	0.2469
-0.247	-0.2154	-0.2853	-0.3262	-0.2892	-0.2882	-0.1467	-0.2096	-0.2515	-0.2717	-0.1561	-0.1256	-0.1411	-0.0803	-0.0145	-0.03	-0.041	0.0735	0.083	0.0407	0.094	0.061	-0.012	0.0336	0.0374	0.1271	-0.0183	0.0445	0.0612	0.1714	0.164	0.2	-0.321	-0.2564	-0.0169	-0.1965	-0.275	-0.1877	-0.1211	-0.2581	-0.4007	0.053	0.1809	0.1083	0.0466	0.0183	-0.1436	0.0318	0.2358	0.2339
-0.2615	-0.1991	-0.2847	-0.3176	-0.2845	-0.2909	-0.1286	-0.1828	-0.2561	-0.2811	-0.1467	-0.1266	-0.1556	-0.0806	0.0028	-0.0181	-0.0408	0.0611	0.0757	0.0408	0.0884	0.0618	0.0008	0.0593	0.0565	0.1332	-0.0034	0.0653	0.0806	0.1864	0.1577	0.202	-0.3301	-0.2835	-0.0429	-0.2059	-0.2898	-0.1913	-0.127	-0.2662	-0.4041	0.0475	0.1883	0.0993	0.0218	0.0158	-0.1363	0.0435	0.2387	0.2127
-0.2693	-0.1803	-0.2955	-0.3132	-0.2868	-0.2988	-0.1173	-0.1526	-0.2627	-0.2975	-0.1404	-0.1301	-0.1717	-0.0826	0.0276	-0.0075	-0.0379	0.0495	0.066	0.0453	0.0883	0.067	0.0192	0.0838	0.0783	0.1441	0.0148	0.0882	0.1036	0.2053	0.1523	0.204	-0.3385	-0.3206	-0.0749	-0.2204	-0.3045	-0.1986	-0.1352	-0.2751	-0.4107	0.0384	0.1998	0.077	-0.0021	0.0105	-0.1284	0.0518	0.2386	0.1891
-0.2709	-0.1649	-0.3229	-0.3137	-0.2976	-0.3092	-0.107	-0.1235	-0.2687	-0.3122	-0.1366	-0.1336	-0.1855	-0.085	0.0475	0.0007	-0.0348	0.0399	0.0551	0.0512	0.091	0.0733	0.0392	0.0987	0.0974	0.1553	0.031	0.1039	0.1273	0.2225	0.1505	0.2046	-0.3457	-0.3669	-0.1048	-0.2442	-0.3206	-0.2075	-0.1436	-0.2779	-0.4062	0.0269	0.2165	0.0684	-0.016	0.0063	-0.1216	0.055	0.236	0.1703
-0.2685	-0.1545	-0.362	-0.3161	-0.3113	-0.3179	-0.0895	-0.1003	-0.2764	-0.3233	-0.1353	-0.1347	-0.1958	-0.0903	0.0541	0.0042	-0.0345	0.0309	0.0438	0.0558	0.0925	0.0787	0.0533	0.1023	0.1082	0.1631	0.0383	0.1092	0.1447	0.2348	0.1488	0.2032	-0.3515	-0.4133	-0.1244	-0.2706	-0.3336	-0.214	-0.149	-0.2673	-0.3822	0.0181	0.2363	0.0823	-0.0168	0.0033	-0.117	0.0553	0.233	0.1594
-0.2655	-0.1564	-0.3996	-0.3151	-0.3193	-0.3232	-0.0713	-0.0843	-0.2759	-0.3271	-0.1327	-0.1328	-0.2021	-0.1012	0.0532	0.0076	-0.0358	0.021	0.0339	0.0617	0.093	0.0838	0.0617	0.0997	0.1146	0.1685	0.0396	0.107	0.155	0.2439	0.1483	0.2005	-0.3556	-0.452	-0.1329	-0.2932	-0.3427	-0.2181	-0.1518	-0.2474	-0.3392	0.0068	0.2593	0.1	-0.0104	0.0012	-0.1156	0.0546	0.2286	0.1515
-0.2634	-0.1697	-0.4256	-0.3062	-0.3168	-0.325	-0.0624	-0.0812	-0.2636	-0.3198	-0.1248	-0.1284	-0.2062	-0.1179	0.0437	0.0105	-0.0383	0.0095	0.0267	0.0684	0.0923	0.0845	0.0641	0.0909	0.1216	0.1713	0.0427	0.0982	0.1627	0.251	0.1488	0.1977	-0.3562	-0.4794	-0.13	-0.3065	-0.3465	-0.2179	-0.1517	-0.2271	-0.2792	-0.0074	0.2841	0.1106	-0.0052	0.0004	-0.1155	0.0545	0.224	0.1422
-0.2608	-0.182	-0.4357	-0.2882	-0.3044	-0.3223	-0.061	-0.0953	-0.2496	-0.3039	-0.1132	-0.123	-0.2095	-0.1377	0.0232	0.0079	-0.0424	-0.0041	0.0198	0.0738	0.0859	0.076	0.0562	0.075	0.1224	0.1678	0.045	0.0832	0.1651	0.2538	0.1462	0.194	-0.3494	-0.4951	-0.1152	-0.3029	-0.3398	-0.2098	-0.1441	-0.2062	-0.2034	-0.0129	0.3085	0.1164	-0.0041	0	-0.1138	0.0561	0.2165	0.1316
-0.2558	-0.1831	-0.4307	-0.2634	-0.279	-0.3095	-0.0665	-0.1193	-0.2326	-0.2803	-0.0989	-0.1181	-0.2084	-0.1502	-0.0003	0.0012	-0.0439	-0.0168	0.0152	0.0805	0.0737	0.0592	0.039	0.0531	0.1141	0.1592	0.0412	0.0657	0.1608	0.252	0.1403	0.1881	-0.3352	-0.4978	-0.1055	-0.2887	-0.3216	-0.1955	-0.1329	-0.191	-0.1345	-0.0064	0.3243	0.1172	-0.0053	-0.0009	-0.1086	0.0589	0.2051	0.1218
-0.2521	-0.1752	-0.4161	-0.2324	-0.243	-0.2883	-0.0812	-0.148	-0.2078	-0.2483	-0.0819	-0.1101	-0.1992	-0.146	-0.0247	-0.0063	-0.0422	-0.0254	0.0162	0.0897	0.0608	0.042	0.019	0.0261	0.1023	0.1491	0.0343	0.0519	0.1561	0.2496	0.133	0.1805	-0.3236	-0.493	-0.1122	-0.2647	-0.2942	-0.176	-0.1204	-0.1721	-0.0834	0.0007	0.3259	0.1093	-0.0061	-0.0015	-0.0988	0.0619	0.1919	0.1139
-0.2523	-0.1669	-0.396	-0.1985	-0.207	-0.2638	-0.0947	-0.1738	-0.1805	-0.2119	-0.0636	-0.0985	-0.1814	-0.128	-0.0525	-0.0152	-0.0395	-0.0277	0.0217	0.1023	0.049	0.0276	0.0013	-0.0033	0.0905	0.1416	0.0308	0.0504	0.1575	0.25	0.1259	0.1722	-0.3208	-0.4871	-0.1355	-0.2255	-0.2634	-0.1525	-0.1031	-0.1394	-0.037	-0.0036	0.3149	0.0918	-0.0058	-0.0019	-0.0861	0.063	0.1772	0.1059
-0.2554	-0.1617	-0.3708	-0.166	-0.1777	-0.2327	-0.0958	-0.1893	-0.1588	-0.1765	-0.0446	-0.0841	-0.1584	-0.1063	-0.0825	-0.0273	-0.0374	-0.0261	0.0278	0.1172	0.0403	0.014	-0.0117	-0.0336	0.0826	0.1379	0.0324	0.0574	0.1654	0.2525	0.1225	0.1642	-0.3215	-0.4795	-0.1602	-0.1781	-0.2349	-0.1299	-0.0822	-0.0999	0.0119	-0.0141	0.2955	0.0742	-0.0068	-0.004	-0.0741	0.0627	0.1612	0.0964
-0.2644	-0.1609	-0.3437	-0.1362	-0.1556	-0.1956	-0.0839	-0.1963	-0.1434	-0.1439	-0.0251	-0.0671	-0.135	-0.0839	-0.1044	-0.0449	-0.036	-0.0214	0.0341	0.1314	0.0353	0.0018	-0.0189	-0.0666	0.0796	0.1371	0.0406	0.0692	0.1769	0.2573	0.1236	0.1576	-0.321	-0.4713	-0.1838	-0.1327	-0.2114	-0.1099	-0.06	-0.0643	0.06	-0.0265	0.2788	0.0622	-0.0091	-0.0061	-0.065	0.0625	0.1451	0.0856
-0.2781	-0.1613	-0.3174	-0.111	-0.138	-0.1588	-0.055	-0.1881	-0.1282	-0.1176	-0.007	-0.0495	-0.1153	-0.0602	-0.1033	-0.0678	-0.0325	-0.0157	0.0409	0.1451	0.0321	-0.0081	-0.0214	-0.0981	0.0782	0.1373	0.0563	0.0864	0.1924	0.2635	0.1274	0.1542	-0.3172	-0.464	-0.2139	-0.098	-0.1915	-0.0916	-0.0397	-0.038	0.0956	-0.0402	0.2683	0.0419	-0.0161	-0.0074	-0.0585	0.0633	0.1313	0.071
-0.2937	-0.1622	-0.2933	-0.0894	-0.1238	-0.1285	-0.0229	-0.1699	-0.1118	-0.0993	0.0079	-0.0326	-0.1019	-0.0398	-0.0827	-0.0951	-0.0283	-0.0107	0.0457	0.1578	0.0266	-0.0156	-0.024	-0.1216	0.0735	0.1359	0.073	0.1056	0.2073	0.27	0.1306	0.1527	-0.309	-0.4529	-0.2395	-0.067	-0.1696	-0.0722	-0.0226	-0.0154	0.119	-0.0513	0.2582	0.0103	-0.0269	-0.0065	-0.0494	0.0661	0.1194	0.0514
-0.3082	-0.164	-0.2659	-0.0669	-0.1075	-0.101	-0.0056	-0.1559	-0.0901	-0.0823	0.0224	-0.014	-0.0897	-0.0258	-0.0584	-0.1217	-0.0241	-0.0024	0.0506	0.1697	0.022	-0.0199	-0.0252	-0.1369	0.0669	0.1352	0.0871	0.1219	0.2203	0.2768	0.1339	0.152	-0.3019	-0.4388	-0.2569	-0.0461	-0.1487	-0.051	-0.0099	0.0009	0.1353	-0.0658	0.2394	-0.0259	-0.0418	-0.0034	-0.0358	0.071	0.1094	0.0274
-0.3188	-0.1701	-0.2327	-0.0442	-0.085	-0.0711	-0.0031	-0.1385	-0.0591	-0.06	0.0401	0.0068	-0.0727	-0.0144	-0.0416	-0.1389	-0.0169	0.011	0.0594	0.1836	0.0221	-0.0176	-0.0206	-0.1475	0.0618	0.1391	0.0999	0.1315	0.2341	0.2848	0.1392	0.1526	-0.3003	-0.4265	-0.2691	-0.0491	-0.1336	-0.0309	-0.0055	0.0016	0.1417	-0.0889	0.2007	-0.0624	-0.0668	-0.0023	-0.0213	0.0792	0.1	0.0026
-0.3232	-0.1823	-0.1967	-0.023	-0.0592	-0.0383	-0.0076	-0.119	-0.0217	-0.0319	0.0583	0.0308	-0.0515	-0.0046	-0.0317	-0.1431	-0.0024	0.0286	0.0736	0.1998	0.0269	-0.009	-0.0127	-0.1536	0.0602	0.1466	0.1124	0.1357	0.2483	0.2957	0.1491	0.1554	-0.3042	-0.4187	-0.281	-0.0709	-0.1229	-0.0137	-0.0097	-0.0138	0.1362	-0.1188	0.1387	-0.0982	-0.1015	-0.0066	-0.0085	0.088	0.0893	-0.0214
-0.3202	-0.1948	-0.1612	-0.0037	-0.0344	-0.0088	-0.0108	-0.1027	0.0134	-0.0026	0.074	0.0552	-0.0291	0.0004	-0.0244	-0.1398	0.0156	0.0442	0.089	0.213	0.0329	-0.0015	-0.009	-0.1532	0.0596	0.1539	0.1219	0.1409	0.2637	0.308	0.1618	0.1596	-0.3096	-0.4114	-0.2936	-0.0984	-0.114	0.0017	-0.0185	-0.0348	0.1277	-0.148	0.0697	-0.1265	-0.1375	-0.0134	0.0034	0.0955	0.0783	-0.0444
-0.3088	-0.2028	-0.1273	0.0158	-0.0128	0.015	-0.0127	-0.082	0.0399	0.0238	0.0879	0.0775	-0.0102	-0.0071	-0.0175	-0.1375	0.0275	0.0522	0.1015	0.2196	0.035	-0.001	-0.0154	-0.147	0.0571	0.1566	0.1268	0.1483	0.2787	0.3165	0.1736	0.1625	-0.3125	-0.3959	-0.3011	-0.1259	-0.1042	0.0158	-0.024	-0.0489	0.1247	-0.1708	0.0119	-0.1436	-0.1612	-0.0167	0.0147	0.1032	0.0691	-0.0671
-0.2923	-0.207	-0.0952	0.0344	0.006	0.0317	-0.0132	-0.0513	0.056	0.0451	0.1017	0.0958	0.0047	-0.026	-0.0073	-0.1383	0.0334	0.0564	0.1117	0.2221	0.0349	-0.0068	-0.0304	-0.1364	0.0545	0.1546	0.131	0.156	0.2924	0.3214	0.1827	0.1631	-0.3136	-0.3691	-0.3048	-0.1539	-0.0923	0.0277	-0.0248	-0.0543	0.1205	-0.1843	-0.0347	-0.1591	-0.173	-0.0151	0.0265	0.1132	0.0621	-0.0899
-0.2754	-0.2092	-0.0707	0.0477	0.019	0.0353	-0.0156	-0.0266	0.0585	0.0599	0.1144	0.1107	0.018	-0.0439	0.001	-0.1387	0.04	0.062	0.1201	0.2247	0.0376	-0.0113	-0.0456	-0.1205	0.0588	0.151	0.1392	0.161	0.3073	0.3252	0.1898	0.1621	-0.3088	-0.3318	-0.3028	-0.1822	-0.0784	0.0379	-0.0245	-0.0579	0.1074	-0.1883	-0.0759	-0.1801	-0.1806	-0.011	0.0371	0.1259	0.0551	-0.1122
-0.2583	-0.2109	-0.0559	0.0558	0.0229	0.0234	-0.0286	-0.0105	0.0456	0.0673	0.1245	0.1241	0.0312	-0.0561	0.0015	-0.1342	0.0493	0.0709	0.1262	0.2291	0.0421	-0.0103	-0.0503	-0.0996	0.0735	0.1478	0.152	0.161	0.3202	0.3256	0.1958	0.1619	-0.2956	-0.2886	-0.2935	-0.2087	-0.0615	0.0488	-0.023	-0.0639	0.084	-0.1839	-0.1113	-0.2017	-0.1835	-0.0065	0.0467	0.1415	0.0477	-0.1285
-0.2384	-0.2071	-0.0455	0.0612	0.0195	0.0003	-0.0441	-0.0004	0.0254	0.0706	0.1317	0.1365	0.045	-0.0644	-0.0053	-0.1273	0.057	0.0816	0.1312	0.2344	0.0476	-0.0077	-0.0453	-0.0766	0.0952	0.1438	0.1683	0.1621	0.3329	0.323	0.2009	0.1612	-0.2745	-0.2458	-0.2851	-0.232	-0.0419	0.0594	-0.0202	-0.0757	0.0478	-0.1801	-0.1433	-0.2209	-0.1867	-0.002	0.0568	0.157	0.0405	-0.138
-0.2188	-0.1965	-0.0368	0.0666	0.0112	-0.0255	-0.054	0.0052	0.0128	0.0752	0.1405	0.1506	0.0618	-0.0684	-0.014	-0.1215	0.0596	0.092	0.1373	0.241	0.0541	-0.0075	-0.0391	-0.0557	0.117	0.1378	0.1838	0.1738	0.3479	0.3237	0.2049	0.1616	-0.2498	-0.2129	-0.2888	-0.2563	-0.0229	0.0655	-0.0201	-0.096	0.0007	-0.1864	-0.176	-0.2309	-0.1981	0.0001	0.0637	0.1701	0.0313	-0.1444
-0.1986	-0.18	-0.0248	0.0737	0.0033	-0.0457	-0.0581	0.0152	0.0114	0.0814	0.1502	0.1672	0.0814	-0.0702	-0.0162	-0.1145	0.056	0.102	0.1442	0.2482	0.0607	-0.009	-0.0351	-0.0392	0.1322	0.1306	0.1953	0.1952	0.364	0.3277	0.2081	0.1631	-0.2252	-0.1969	-0.3046	-0.2847	-0.0086	0.0666	-0.0254	-0.1251	-0.0546	-0.1897	-0.208	-0.2295	-0.2216	-0.003	0.066	0.1782	0.0193	-0.1528
-0.17	-0.151	-0.0056	0.0832	-0.0037	-0.0591	-0.0555	0.0319	0.0152	0.0888	0.1586	0.1818	0.1006	-0.0722	-0.0133	-0.1071	0.0488	0.1117	0.1534	0.2546	0.0677	-0.0108	-0.0332	-0.0216	0.1426	0.1244	0.2029	0.2263	0.3802	0.3314	0.2097	0.1637	-0.1992	-0.1895	-0.3224	-0.312	0.0028	0.066	-0.0342	-0.1621	-0.1161	-0.1734	-0.2349	-0.23	-0.2547	-0.0127	0.0662	0.1812	0.0055	-0.1696
-0.1326	-0.1068	0.0209	0.0972	-0.0116	-0.063	-0.0404	0.0493	0.0239	0.097	0.1664	0.1926	0.1161	-0.0741	-0.0081	-0.0959	0.0406	0.1215	0.1633	0.2587	0.0735	-0.0124	-0.0323	-0.0044	0.1481	0.1174	0.2064	0.2587	0.3926	0.3298	0.2073	0.1613	-0.1688	-0.1747	-0.3282	-0.3249	0.0134	0.0689	-0.037	-0.1925	-0.1716	-0.1476	-0.2592	-0.2391	-0.2805	-0.0221	0.0683	0.1825	-0.0082	-0.1948
-0.0943	-0.0535	0.0515	0.1149	-0.0174	-0.0514	-0.014	0.065	0.0415	0.1065	0.1741	0.2027	0.1281	-0.0699	-0.0036	-0.0802	0.0358	0.1315	0.1721	0.2605	0.0785	-0.0127	-0.0319	0.0057	0.1477	0.1079	0.208	0.2861	0.3995	0.322	0.2004	0.1559	-0.1371	-0.1524	-0.3187	-0.321	0.026	0.0764	-0.0331	-0.2111	-0.2194	-0.1312	-0.2842	-0.2543	-0.288	-0.0258	0.0742	0.184	-0.0201	-0.2219
-0.0584	-0.0053	0.0826	0.1315	-0.0204	-0.0292	0.0166	0.0794	0.0672	0.1166	0.1803	0.2119	0.1376	-0.0583	-0.001	-0.0644	0.0385	0.1418	0.1801	0.2616	0.0853	-0.0104	-0.0309	0.0098	0.142	0.0958	0.2078	0.3059	0.3993	0.3086	0.1906	0.1495	-0.1088	-0.1305	-0.2972	-0.3103	0.0389	0.084	-0.0281	-0.2232	-0.2622	-0.1276	-0.3011	-0.2665	-0.2875	-0.026	0.0816	0.186	-0.03	-0.2462
-0.0214	0.0284	0.1085	0.1431	-0.022	-0.0088	0.0468	0.0949	0.0852	0.1224	0.1828	0.2195	0.144	-0.0436	0.0017	-0.052	0.0467	0.1524	0.1878	0.2622	0.0946	-0.0058	-0.0278	0.0143	0.1313	0.0836	0.2049	0.3144	0.39	0.2917	0.1825	0.1454	-0.0848	-0.108	-0.2664	-0.2967	0.0494	0.0895	-0.0232	-0.2334	-0.3027	-0.1337	-0.3112	-0.2713	-0.2877	-0.0233	0.0886	0.1899	-0.0375	-0.2633
0.0159	0.0475	0.122	0.1488	-0.0228	0.0067	0.075	0.1185	0.089	0.1214	0.1815	0.2256	0.1513	-0.0254	0.0079	-0.0413	0.0582	0.1649	0.1975	0.2626	0.1067	0.0018	-0.0192	0.0238	0.1185	0.073	0.203	0.3123	0.3765	0.2738	0.1776	0.1445	-0.0662	-0.087	-0.233	-0.2861	0.0549	0.0924	-0.0175	-0.248	-0.3427	-0.1532	-0.3274	-0.2737	-0.2862	-0.0197	0.0944	0.1943	-0.0407	-0.2696
0.0475	0.0489	0.1191	0.1514	-0.0224	0.0217	0.1005	0.1516	0.0909	0.1186	0.1808	0.2312	0.1597	-0.0032	0.0154	-0.0286	0.0702	0.1776	0.2068	0.263	0.1185	0.0105	-0.0091	0.0377	0.1029	0.0647	0.1989	0.3022	0.3612	0.2539	0.1747	0.1459	-0.053	-0.0717	-0.2009	-0.2805	0.0545	0.0927	-0.0137	-0.2596	-0.3764	-0.1834	-0.3491	-0.2759	-0.2787	-0.0158	0.0982	0.1986	-0.0413	-0.2687
0.0729	0.0394	0.1071	0.1548	-0.0141	0.0451	0.1238	0.1885	0.1048	0.1223	0.1849	0.2369	0.1715	0.023	0.024	-0.0136	0.0807	0.19	0.2147	0.2602	0.1266	0.0186	-0.0036	0.0509	0.0838	0.0565	0.1863	0.2793	0.3395	0.2316	0.1738	0.1464	-0.0398	-0.0613	-0.1703	-0.2732	0.0542	0.0941	-0.0103	-0.2636	-0.3973	-0.2103	-0.3713	-0.2834	-0.2649	-0.012	0.1011	0.2037	-0.0434	-0.2656
0.0939	0.0326	0.0981	0.1617	0.0034	0.0747	0.1389	0.2212	0.1265	0.135	0.1915	0.241	0.1861	0.0515	0.0312	0.0014	0.0911	0.2009	0.2208	0.2539	0.1304	0.0243	-0.0034	0.059	0.0631	0.0459	0.1628	0.2396	0.3057	0.2051	0.1717	0.143	-0.0177	-0.0465	-0.1353	-0.2547	0.0594	0.1005	-0.0029	-0.2587	-0.4011	-0.2163	-0.3928	-0.2999	-0.2491	-0.0084	0.1068	0.2094	-0.0465	-0.2629
0.1088	0.0322	0.0932	0.1725	0.0265	0.1051	0.141	0.2352	0.1422	0.154	0.1987	0.2424	0.2007	0.0784	0.0311	0.0152	0.102	0.2086	0.2252	0.2451	0.1313	0.0291	-0.004	0.062	0.045	0.0329	0.1327	0.19	0.264	0.1778	0.1651	0.1375	0.0148	-0.0247	-0.0917	-0.2195	0.0691	0.1103	0.0068	-0.2436	-0.3907	-0.1938	-0.4073	-0.3213	-0.2362	-0.0054	0.1159	0.2128	-0.0488	-0.2615
0.119	0.0347	0.0878	0.184	0.0514	0.1321	0.1339	0.2283	0.1469	0.1743	0.2065	0.2425	0.2153	0.1027	0.0216	0.0299	0.1138	0.2151	0.2269	0.2341	0.13	0.0355	-0.0007	0.0646	0.0339	0.0207	0.1052	0.1427	0.2219	0.1523	0.1556	0.1322	0.0554	-0.0022	-0.0498	-0.1724	0.081	0.1192	0.0164	-0.2269	-0.3765	-0.1549	-0.412	-0.3396	-0.2273	-0.0033	0.1271	0.213	-0.0508	-0.2627
0.1295	0.0383	0.0804	0.1956	0.0761	0.1536	0.1226	0.2125	0.1483	0.1925	0.2146	0.2422	0.2287	0.1225	0.0078	0.0457	0.1268	0.2234	0.2254	0.2223	0.1288	0.0439	0.0082	0.0699	0.0278	0.0122	0.0861	0.111	0.1871	0.1309	0.1477	0.1263	0.0995	0.0122	-0.0276	-0.1257	0.092	0.1253	0.0228	-0.2132	-0.3682	-0.1136	-0.4169	-0.3536	-0.2213	-0.003	0.139	0.2098	-0.0518	-0.2679
0.1397	0.0446	0.0708	0.207	0.0994	0.1661	0.1117	0.1997	0.1521	0.2092	0.2214	0.2417	0.2383	0.1372	0.0006	0.0625	0.1383	0.2324	0.2222	0.2093	0.1276	0.053	0.0193	0.0698	0.02	0.0078	0.0747	0.0993	0.1616	0.113	0.1422	0.1198	0.1403	0.0144	-0.0278	-0.0763	0.1025	0.1297	0.0288	-0.1984	-0.3582	-0.0777	-0.4268	-0.3601	-0.2124	-0.0033	0.1481	0.2028	-0.0493	-0.2733
0.1459	0.0518	0.061	0.217	0.1179	0.1706	0.1029	0.2006	0.1574	0.2214	0.2233	0.2377	0.2431	0.1451	-0.0017	0.0793	0.1441	0.2392	0.2178	0.1959	0.124	0.0596	0.0296	0.0607	0.0092	0.0067	0.0676	0.1017	0.1395	0.0962	0.1377	0.1121	0.1712	0.0072	-0.048	-0.021	0.1132	0.135	0.0397	-0.1781	-0.3383	-0.0582	-0.4356	-0.3547	-0.1918	0.0007	0.1531	0.1933	-0.0422	-0.2719
0.1475	0.0563	0.0561	0.225	0.1301	0.1758	0.0982	0.2111	0.1616	0.2263	0.2198	0.2289	0.2427	0.149	-0.0065	0.0928	0.1435	0.2414	0.2124	0.1837	0.117	0.0637	0.0392	0.0475	-0.0051	0.0065	0.0626	0.1125	0.1182	0.0816	0.1318	0.105	0.1902	-0.0007	-0.0816	0.0322	0.1244	0.1408	0.0543	-0.1583	-0.3126	-0.0495	-0.4302	-0.3397	-0.1619	0.0065	0.1556	0.1844	-0.0348	-0.2635
0.1491	0.0572	0.0588	0.2307	0.1359	0.1831	0.0893	0.2192	0.1636	0.2277	0.2117	0.2168	0.2378	0.1531	-0.0118	0.1004	0.1392	0.2373	0.2041	0.1702	0.1062	0.064	0.0457	0.0303	-0.0242	0.0045	0.0576	0.1241	0.0951	0.069	0.1218	0.0984	0.2043	-0.004	-0.11	0.0796	0.1385	0.1477	0.0701	-0.1343	-0.2728	-0.0424	-0.4084	-0.3177	-0.1328	0.011	0.1571	0.1773	-0.0298	-0.2531
0.1537	0.0615	0.0721	0.2331	0.1402	0.1912	0.0758	0.2253	0.1662	0.2282	0.2	0.2005	0.2273	0.1588	-0.0112	0.1018	0.1317	0.2291	0.1918	0.1551	0.0922	0.0576	0.0454	0.011	-0.0464	0.0001	0.0521	0.1301	0.069	0.0591	0.1093	0.091	0.2152	-0.0019	-0.1277	0.12	0.1553	0.156	0.0846	-0.1064	-0.2188	-0.0373	-0.3812	-0.2943	-0.1143	0.0129	0.157	0.1704	-0.0249	-0.2455
0.1632	0.0771	0.0995	0.2346	0.148	0.2075	0.0747	0.2375	0.1732	0.2276	0.187	0.1815	0.213	0.1649	-0.0094	0.0957	0.1209	0.2155	0.1753	0.1384	0.0751	0.0464	0.0346	-0.0095	-0.0708	-0.0076	0.041	0.129	0.0419	0.0487	0.0966	0.083	0.223	0.0082	-0.1426	0.151	0.1725	0.1658	0.0958	-0.0819	-0.1689	-0.0332	-0.3535	-0.2755	-0.1078	0.0128	0.1568	0.1625	-0.0195	-0.2405
0.175	0.098	0.1372	0.2377	0.1565	0.2316	0.0858	0.2505	0.1834	0.2293	0.1753	0.1634	0.1986	0.1684	-0.0132	0.0854	0.1065	0.1965	0.1568	0.1201	0.0558	0.0311	0.0148	-0.0318	-0.0976	-0.0212	0.0219	0.113	0.0143	0.0385	0.0845	0.0764	0.2259	0.0257	-0.1566	0.1746	0.1888	0.1779	0.1055	-0.0559	-0.1273	-0.0307	-0.3277	-0.2603	-0.1026	0.0155	0.1583	0.1534	-0.0144	-0.2341
0.184	0.12	0.1776	0.244	0.1636	0.2609	0.0973	0.2559	0.1958	0.2381	0.1689	0.1499	0.1882	0.1699	-0.0176	0.0793	0.0895	0.1757	0.1401	0.1039	0.0375	0.0138	-0.0058	-0.0555	-0.1223	-0.0349	0	0.0776	-0.0139	0.0293	0.0753	0.0717	0.2218	0.0451	-0.1695	0.1934	0.2041	0.1909	0.1166	-0.0291	-0.0906	-0.037	-0.3055	-0.2424	-0.0922	0.0232	0.1609	0.1432	-0.008	-0.227
0.1949	0.1475	0.2168	0.2516	0.1696	0.2915	0.1086	0.2536	0.2081	0.2473	0.1647	0.138	0.1774	0.169	-0.0138	0.0776	0.0719	0.1535	0.1236	0.0906	0.0226	-0.0045	-0.0243	-0.0815	-0.1427	-0.0448	-0.0225	0.0265	-0.0439	0.0211	0.0697	0.0671	0.2142	0.0677	-0.1646	0.2125	0.218	0.1997	0.1264	-0.0026	-0.0557	-0.0512	-0.2844	-0.2189	-0.0803	0.0323	0.1595	0.129	-0.0011	-0.2206
0.2123	0.1831	0.2507	0.2582	0.1751	0.3184	0.1257	0.2422	0.2175	0.2497	0.158	0.1248	0.1628	0.1645	0.0044	0.0746	0.0569	0.13	0.1051	0.0774	0.0092	-0.0234	-0.0416	-0.1094	-0.1609	-0.0543	-0.0477	-0.0337	-0.0786	0.012	0.066	0.0615	0.2077	0.0941	-0.1344	0.2332	0.2294	0.2013	0.1331	0.0227	-0.0223	-0.0664	-0.2674	-0.1957	-0.0687	0.0416	0.1541	0.112	0.0057	-0.2141
0.2221	0.2118	0.2738	0.2653	0.1806	0.3357	0.1367	0.2222	0.2225	0.2472	0.1534	0.1146	0.1461	0.1573	0.0306	0.0657	0.0427	0.1056	0.0841	0.0587	-0.0069	-0.0417	-0.0551	-0.1401	-0.1758	-0.0638	-0.0707	-0.0898	-0.1171	0.001	0.0548	0.0533	0.2011	0.1197	-0.0947	0.2572	0.2485	0.2056	0.143	0.0539	0.0114	-0.0756	-0.2515	-0.1672	-0.0505	0.0573	0.1565	0.1024	0.0109	-0.2057
0.233	0.2342	0.2893	0.2684	0.1791	0.3385	0.1317	0.1959	0.2131	0.2367	0.1481	0.1052	0.1258	0.1481	0.0548	0.0489	0.0301	0.0815	0.0625	0.0408	-0.0215	-0.0561	-0.0636	-0.1659	-0.1807	-0.0678	-0.0838	-0.1316	-0.1447	-0.0087	0.043	0.0444	0.1989	0.1431	-0.0586	0.274	0.2633	0.208	0.152	0.0831	0.0357	-0.0837	-0.2336	-0.1348	-0.0304	0.0722	0.1585	0.0965	0.0144	-0.1956
0.2484	0.2553	0.3037	0.2702	0.1784	0.3384	0.1195	0.1743	0.199	0.2222	0.1473	0.0978	0.105	0.1346	0.075	0.0289	0.0192	0.0579	0.042	0.0257	-0.0313	-0.0663	-0.0677	-0.1841	-0.1753	-0.0666	-0.0875	-0.1608	-0.162	-0.0154	0.0355	0.0336	0.2016	0.1616	-0.032	0.2799	0.2722	0.2108	0.158	0.1006	0.045	-0.0952	-0.2186	-0.1091	-0.0144	0.0815	0.16	0.0904	0.0151	-0.1878
0.2666	0.2749	0.3148	0.2743	0.1866	0.3401	0.1114	0.1606	0.1938	0.21	0.1523	0.0931	0.0881	0.1234	0.09	0.0118	0.0128	0.0373	0.0244	0.0133	-0.037	-0.0706	-0.069	-0.1975	-0.1654	-0.0614	-0.0865	-0.181	-0.1715	-0.02	0.0329	0.0226	0.2004	0.1715	-0.0189	0.2761	0.2728	0.2146	0.1599	0.1051	0.0385	-0.1139	-0.2091	-0.096	-0.0028	0.0868	0.1623	0.0834	0.014	-0.1838
0.2798	0.2791	0.3113	0.277	0.1975	0.3288	0.0997	0.1502	0.1922	0.2021	0.1607	0.0914	0.0766	0.116	0.0971	0.003	0.0127	0.0217	0.0117	0.0051	-0.0375	-0.0642	-0.0638	-0.2047	-0.1517	-0.0507	-0.0786	-0.1843	-0.1684	-0.0214	0.0343	0.0157	0.1859	0.1672	-0.0241	0.2589	0.2621	0.2177	0.1573	0.1036	0.021	-0.14	-0.2047	-0.0903	0.0072	0.0908	0.1665	0.0784	0.0123	-0.1793
0.2866	0.2653	0.2884	0.2749	0.1989	0.2939	0.0783	0.1401	0.1821	0.1949	0.1668	0.0911	0.0693	0.1101	0.096	-0.0013	0.0172	0.0094	0.005	-0.0004	-0.0324	-0.0475	-0.0512	-0.2058	-0.136	-0.0346	-0.0615	-0.1671	-0.1531	-0.0191	0.0361	0.0121	0.1597	0.1507	-0.0372	0.2306	0.2451	0.2183	0.1511	0.0977	0.0043	-0.1625	-0.1957	-0.0748	0.0131	0.0941	0.1717	0.0738	0.0097	-0.1723
0.2887	0.2445	0.2539	0.268	0.1914	0.2492	0.0542	0.1271	0.1649	0.1881	0.1699	0.0901	0.0659	0.1081	0.0835	-0.0064	0.0242	-0.0015	0.0021	-0.0066	-0.0249	-0.0271	-0.0374	-0.2018	-0.1208	-0.0165	-0.0426	-0.1447	-0.1344	-0.0178	0.0363	0.0096	0.13	0.1295	-0.0445	0.2018	0.2284	0.2169	0.1447	0.0908	-0.0001	-0.169	-0.1762	-0.0432	0.0136	0.0958	0.1768	0.0677	0.0069	-0.1629
0.286	0.2257	0.2199	0.2577	0.1824	0.2126	0.0327	0.1026	0.1482	0.1825	0.1708	0.0896	0.0667	0.1131	0.0566	-0.0078	0.0331	-0.0098	-0.0002	-0.0133	-0.0178	-0.0074	-0.0258	-0.193	-0.1033	-0.0021	-0.0276	-0.1331	-0.1206	-0.02	0.0338	0.0058	0.1038	0.1083	-0.0412	0.1782	0.2111	0.2147	0.141	0.0907	0.0101	-0.1644	-0.1568	-0.0074	0.0158	0.0979	0.181	0.0625	0.0042	-0.1515
0.2805	0.211	0.1957	0.2479	0.1771	0.1879	0.0047	0.0679	0.1375	0.1767	0.1686	0.0901	0.0697	0.1244	0.0238	-0.0013	0.0416	-0.0163	-0.0043	-0.0201	-0.0117	0.0084	-0.0126	-0.1801	-0.0771	0.0085	-0.0146	-0.1296	-0.1101	-0.0267	0.0272	-0.0001	0.0856	0.0884	-0.0266	0.1548	0.1942	0.2127	0.1394	0.0972	0.0276	-0.16	-0.1459	0.028	0.0259	0.1014	0.1824	0.0576	0.0002	-0.1389
0.2752	0.2075	0.1811	0.2379	0.1739	0.1704	-0.0185	0.0334	0.1283	0.171	0.1629	0.0878	0.071	0.1313	-0.002	0.0115	0.0443	-0.0263	-0.0119	-0.0301	-0.0061	0.0145	-0.0004	-0.1643	-0.0432	0.0159	-0.0016	-0.1259	-0.1008	-0.035	0.0173	-0.0073	0.08	0.0769	-0.0035	0.128	0.1815	0.2088	0.1378	0.1078	0.0355	-0.1586	-0.1443	0.0624	0.044	0.1048	0.1784	0.0507	-0.0066	-0.127
0.2714	0.2179	0.1739	0.2266	0.1718	0.1563	-0.0216	0.0025	0.1148	0.164	0.1522	0.0818	0.068	0.1268	-0.015	0.0274	0.0381	-0.039	-0.0232	-0.0422	-0.0053	0.0128	0.0092	-0.1468	-0.0071	0.0204	0.0117	-0.119	-0.0926	-0.0425	0.0046	-0.0175	0.0899	0.0842	0.0317	0.1026	0.1727	0.2021	0.1352	0.1156	0.0283	-0.1511	-0.1481	0.087	0.0627	0.1041	0.1693	0.0405	-0.0166	-0.1155
0.2656	0.234	0.1705	0.2114	0.1681	0.1407	-0.012	-0.0188	0.0959	0.1499	0.1348	0.0721	0.0602	0.1116	-0.0104	0.0475	0.0281	-0.0504	-0.0358	-0.0508	-0.0075	0.0104	0.0211	-0.124	0.0293	0.0264	0.0282	-0.1077	-0.0825	-0.0495	-0.0086	-0.0312	0.1069	0.1089	0.08	0.085	0.163	0.1902	0.1297	0.1189	0.0087	-0.1345	-0.1504	0.091	0.0738	0.0979	0.1527	0.025	-0.0306	-0.1063
0.2552	0.2488	0.1688	0.1936	0.1626	0.1235	-0.0025	-0.0229	0.0741	0.1273	0.114	0.0592	0.0509	0.0913	0.0119	0.068	0.021	-0.0594	-0.0464	-0.0574	-0.0061	0.0114	0.0382	-0.0954	0.0646	0.0377	0.0479	-0.0927	-0.0697	-0.0543	-0.0185	-0.048	0.1223	0.1405	0.1334	0.0745	0.1501	0.174	0.12	0.1116	-0.017	-0.1263	-0.1526	0.0771	0.0743	0.0866	0.1302	0.0063	-0.0483	-0.1003
0.2423	0.2608	0.1689	0.178	0.1621	0.1113	-0.0008	-0.0191	0.0553	0.1017	0.0925	0.0455	0.0413	0.0721	0.0441	0.0769	0.0159	-0.0666	-0.0565	-0.064	-0.0039	0.0155	0.054	-0.0702	0.0911	0.0483	0.0665	-0.0807	-0.0578	-0.058	-0.0286	-0.0677	0.1331	0.172	0.1871	0.0686	0.14	0.1581	0.1076	0.095	-0.0402	-0.1267	-0.1513	0.0612	0.0644	0.072	0.1079	-0.0118	-0.0689	-0.0941
0.2298	0.2688	0.1698	0.1655	0.17	0.1088	-0.0082	-0.0184	0.0485	0.0847	0.0748	0.035	0.0365	0.0606	0.078	0.0721	0.0122	-0.0717	-0.0665	-0.071	-0.0034	0.0197	0.0617	-0.0551	0.0995	0.0528	0.0777	-0.0798	-0.05	-0.0637	-0.042	-0.0878	0.14	0.1995	0.2315	0.0687	0.1368	0.1434	0.0974	0.0785	-0.0569	-0.1254	-0.1444	0.0507	0.045	0.0554	0.0906	-0.0276	-0.0896	-0.0875
0.2176	0.2717	0.1718	0.1566	0.1848	0.1155	-0.0216	-0.0218	0.0568	0.0834	0.0643	0.0303	0.0394	0.059	0.1064	0.06	0.0124	-0.0746	-0.0752	-0.0808	-0.0055	0.0189	0.0568	-0.0502	0.0864	0.0491	0.0745	-0.1014	-0.0545	-0.0747	-0.0585	-0.1079	0.1434	0.2201	0.267	0.0763	0.1386	0.1321	0.0955	0.0754	-0.0589	-0.1226	-0.1352	0.0503	0.029	0.0417	0.0816	-0.04	-0.1059	-0.0778
0.2061	0.2716	0.1762	0.151	0.2014	0.125	-0.0355	-0.0294	0.0728	0.0944	0.0599	0.0303	0.0476	0.0674	0.1179	0.0473	0.0159	-0.0763	-0.0813	-0.0937	-0.0094	0.0135	0.0441	-0.0499	0.0591	0.0375	0.0576	-0.1402	-0.0698	-0.0909	-0.076	-0.1271	0.1447	0.234	0.2891	0.0882	0.143	0.125	0.0997	0.0867	-0.0553	-0.1159	-0.1195	0.0591	0.029	0.0355	0.0777	-0.0496	-0.1159	-0.0614
0.1964	0.2694	0.1796	0.148	0.2159	0.1318	-0.0463	-0.0433	0.0874	0.1105	0.0586	0.0313	0.0584	0.0812	0.1017	0.0342	0.0187	-0.0791	-0.0855	-0.1101	-0.0136	0.0083	0.0286	-0.0511	0.0265	0.0214	0.0359	-0.1777	-0.0881	-0.1099	-0.0912	-0.1425	0.1443	0.2437	0.2977	0.1068	0.1501	0.1213	0.1056	0.109	-0.0499	-0.1039	-0.0942	0.0754	0.0431	0.0348	0.0768	-0.059	-0.1192	-0.039
0.1902	0.2579	0.176	0.1431	0.2264	0.129	-0.0538	-0.0541	0.0991	0.1237	0.0574	0.0329	0.0687	0.0935	0.0619	0.0233	0.0206	-0.0821	-0.0891	-0.1299	-0.017	0.0053	0.0151	-0.0502	-0.0076	0.0037	0.0129	-0.2105	-0.1092	-0.1299	-0.1039	-0.1538	0.1424	0.2489	0.2966	0.126	0.1555	0.1187	0.1114	0.135	-0.0427	-0.0857	-0.0608	0.0997	0.0646	0.0366	0.0767	-0.07	-0.1175	-0.0127
0.1865	0.2344	0.1609	0.1309	0.2296	0.1172	-0.055	-0.0542	0.1123	0.1294	0.0535	0.0318	0.0761	0.1033	0.0119	0.0207	0.0238	-0.0855	-0.0928	-0.1478	-0.0179	0.0081	0.0089	-0.0418	-0.0351	-0.0132	-0.0059	-0.2323	-0.1277	-0.1481	-0.1161	-0.1627	0.1412	0.2479	0.2876	0.1377	0.1565	0.1127	0.1123	0.1512	-0.0421	-0.0622	-0.0299	0.1182	0.0816	0.0381	0.0743	-0.082	-0.1153	0.0133
0.1807	0.2029	0.137	0.1123	0.2257	0.1034	-0.0464	-0.0432	0.1285	0.1281	0.0428	0.0256	0.0786	0.1079	-0.0288	0.0269	0.0293	-0.0891	-0.0984	-0.1635	-0.0175	0.0157	0.0087	-0.0284	-0.049	-0.0295	-0.0165	-0.2371	-0.1403	-0.1651	-0.1274	-0.1719	0.1476	0.2473	0.2819	0.149	0.153	0.1019	0.1059	0.1541	-0.0465	-0.0383	-0.0088	0.1182	0.0843	0.0343	0.0682	-0.0946	-0.1169	0.0335
0.1722	0.1706	0.112	0.0906	0.2142	0.0889	-0.0346	-0.0269	0.1395	0.1194	0.0266	0.0141	0.0725	0.103	-0.0516	0.0378	0.0308	-0.0959	-0.1054	-0.179	-0.019	0.0227	0.0106	-0.0132	-0.0469	-0.0464	-0.0237	-0.2363	-0.1525	-0.184	-0.1409	-0.1823	0.1633	0.2526	0.2908	0.1716	0.1478	0.0902	0.0961	0.1533	-0.0432	-0.0109	0.0099	0.1067	0.0781	0.0243	0.0598	-0.1069	-0.1218	0.0475
0.1617	0.1412	0.0908	0.0687	0.1974	0.0727	-0.0245	-0.0106	0.1357	0.1058	0.0084	0.0006	0.0586	0.0868	-0.0611	0.0484	0.0249	-0.1082	-0.1151	-0.1956	-0.0253	0.0232	0.0117	0.0069	-0.0333	-0.0645	-0.0342	-0.2418	-0.1718	-0.2054	-0.1575	-0.1929	0.1844	0.2634	0.3105	0.2014	0.1423	0.0809	0.0862	0.1599	-0.023	0.0269	0.0373	0.0933	0.0754	0.0127	0.0511	-0.1184	-0.1259	0.0585
0.1496	0.1179	0.0777	0.0507	0.1796	0.0559	-0.0094	0.0077	0.1169	0.0921	-0.0085	-0.0131	0.0436	0.0675	-0.0615	0.0549	0.0136	-0.1226	-0.129	-0.2143	-0.0381	0.0141	0.0088	0.0308	-0.0196	-0.085	-0.0488	-0.251	-0.1983	-0.2295	-0.1761	-0.2042	0.207	0.2788	0.3304	0.2291	0.1371	0.0728	0.0772	0.1747	0.0131	0.0683	0.0714	0.0822	0.0809	0.0034	0.0423	-0.1292	-0.126	0.0692
0.1387	0.1096	0.0772	0.038	0.1664	0.0453	0.0147	0.0345	0.0967	0.0816	-0.0203	-0.0268	0.0309	0.0553	-0.0574	0.0548	0.0006	-0.1365	-0.143	-0.232	-0.0561	-0.0018	0.0011	0.0541	-0.0161	-0.1089	-0.0698	-0.2608	-0.229	-0.2565	-0.195	-0.2158	0.2289	0.2952	0.342	0.2477	0.1326	0.0631	0.0698	0.1936	0.0559	0.1029	0.0981	0.0741	0.0938	-0.0015	0.0344	-0.139	-0.1225	0.0809
0.1282	0.1134	0.0857	0.027	0.156	0.0411	0.0392	0.0602	0.0791	0.0716	-0.0282	-0.0398	0.0198	0.0497	-0.0544	0.0472	-0.0131	-0.1486	-0.1543	-0.2466	-0.0738	-0.0189	-0.0061	0.075	-0.0293	-0.137	-0.1014	-0.2713	-0.2638	-0.2851	-0.2134	-0.2247	0.2483	0.3053	0.345	0.2558	0.129	0.0512	0.0659	0.2131	0.0992	0.1382	0.12	0.0728	0.1119	-0.0015	0.0279	-0.1475	-0.1157	0.0963
0.1127	0.1149	0.094	0.016	0.1387	0.0359	0.0586	0.0772	0.0618	0.0531	-0.0398	-0.0538	0.0073	0.0443	-0.0496	0.0349	-0.0245	-0.1602	-0.1644	-0.2574	-0.0912	-0.0325	-0.0063	0.0947	-0.0517	-0.1666	-0.1394	-0.2802	-0.3003	-0.314	-0.2317	-0.2296	0.2607	0.3097	0.3468	0.2634	0.1246	0.0377	0.0644	0.2316	0.1471	0.1806	0.1423	0.083	0.1326	0.0007	0.0199	-0.1561	-0.1087	0.1163
0.0928	0.106	0.0995	0.0038	0.1121	0.0274	0.0716	0.0832	0.049	0.023	-0.0585	-0.07	-0.0104	0.0318	-0.0449	0.0233	-0.0326	-0.1729	-0.1749	-0.2659	-0.1077	-0.0407	-0.001	0.1127	-0.0697	-0.1927	-0.1724	-0.2844	-0.3332	-0.3429	-0.2496	-0.2335	0.2679	0.3159	0.3495	0.2731	0.1184	0.0225	0.0634	0.2489	0.2004	0.2284	0.1686	0.0998	0.154	0.0033	0.008	-0.1646	-0.102	0.1394
0.0712	0.0914	0.1029	-0.0116	0.0838	0.0202	0.077	0.078	0.0422	-0.0114	-0.0809	-0.0876	-0.0304	0.0097	-0.0348	0.0181	-0.0397	-0.1859	-0.187	-0.272	-0.1204	-0.0442	0.0082	0.1271	-0.0768	-0.2104	-0.193	-0.2762	-0.3548	-0.3716	-0.2674	-0.2388	0.273	0.3251	0.3455	0.2759	0.1112	0.0046	0.0627	0.2636	0.2524	0.273	0.1941	0.1177	0.1733	0.0053	-0.0054	-0.1721	-0.0945	0.1609
0.0502	0.0769	0.1093	-0.0284	0.0597	0.013	0.0777	0.068	0.0357	-0.0423	-0.1023	-0.1056	-0.0502	-0.0191	-0.0155	0.0175	-0.0461	-0.1985	-0.2002	-0.2767	-0.1304	-0.0474	0.0147	0.1347	-0.0787	-0.2213	-0.2043	-0.2559	-0.3638	-0.3978	-0.2845	-0.244	0.2762	0.3368	0.3321	0.2743	0.1045	-0.0153	0.0614	0.2781	0.3083	0.3068	0.2073	0.1365	0.1914	0.0061	-0.022	-0.1792	-0.0872	0.1792
0.0326	0.0609	0.1199	-0.0435	0.0438	0.0033	0.0765	0.0586	0.0264	-0.064	-0.1203	-0.1211	-0.0676	-0.0495	0.0044	0.0216	-0.0544	-0.2111	-0.2141	-0.2837	-0.1391	-0.0535	0.0132	0.1349	-0.0838	-0.2299	-0.2132	-0.2306	-0.3671	-0.4195	-0.3001	-0.2481	0.2773	0.3508	0.3158	0.2736	0.098	-0.0337	0.0583	0.2993	0.3782	0.3272	0.2103	0.1596	0.2101	0.0068	-0.0398	-0.1867	-0.0814	0.1942
0.0196	0.0441	0.1318	-0.0557	0.0361	-0.0064	0.0765	0.0521	0.013	-0.0735	-0.1345	-0.1329	-0.0807	-0.0722	0.0176	0.0314	-0.0627	-0.222	-0.2267	-0.2904	-0.147	-0.0609	0.006	0.1353	-0.0941	-0.2378	-0.2229	-0.2055	-0.3694	-0.4372	-0.3126	-0.251	0.2749	0.3637	0.2999	0.2625	0.0909	-0.0524	0.0495	0.3163	0.4446	0.3397	0.2141	0.1849	0.2249	0.0061	-0.0556	-0.1961	-0.0794	0.2089
0.0094	0.0275	0.1402	-0.0685	0.029	-0.0224	0.0734	0.0396	-0.0091	-0.0749	-0.1468	-0.1442	-0.093	-0.0858	0.0153	0.0413	-0.0698	-0.2287	-0.2366	-0.2933	-0.1528	-0.0662	-0.0031	0.1433	-0.1019	-0.2426	-0.2285	-0.176	-0.367	-0.4492	-0.3208	-0.2535	0.269	0.3719	0.2845	0.238	0.0809	-0.0743	0.0336	0.3235	0.49	0.3465	0.2245	0.2097	0.235	0.0023	-0.0728	-0.2075	-0.0815	0.2258
0.0026	0.0096	0.1409	-0.0828	0.0169	-0.0467	0.0623	0.0125	-0.0416	-0.0745	-0.1604	-0.1566	-0.1065	-0.095	0.0026	0.0457	-0.0777	-0.2332	-0.2461	-0.2957	-0.1571	-0.0691	-0.0104	0.1541	-0.1039	-0.2456	-0.2259	-0.1459	-0.3592	-0.4575	-0.328	-0.258	0.2662	0.3813	0.2812	0.2077	0.0672	-0.0963	0.0145	0.3204	0.5146	0.354	0.2437	0.2345	0.2437	-0.004	-0.0923	-0.221	-0.0856	0.2429
0.0005	-0.0081	0.1348	-0.0984	0.0009	-0.074	0.0465	-0.0249	-0.0773	-0.0756	-0.1783	-0.1689	-0.1183	-0.0992	-0.0104	0.0425	-0.0857	-0.2365	-0.2583	-0.3007	-0.1627	-0.0702	-0.0151	0.1602	-0.1038	-0.249	-0.22	-0.1256	-0.3508	-0.4666	-0.3367	-0.267	0.2703	0.3959	0.291	0.1834	0.0506	-0.116	-0.0042	0.316	0.5325	0.3607	0.2613	0.2592	0.2543	-0.0111	-0.1121	-0.235	-0.0899	0.2587
0.0023	-0.0218	0.1236	-0.1145	-0.0164	-0.096	0.0361	-0.0599	-0.1032	-0.0793	-0.1977	-0.1822	-0.1287	-0.0969	-0.0206	0.0353	-0.0952	-0.2394	-0.2724	-0.3073	-0.1718	-0.0714	-0.0174	0.1641	-0.1009	-0.2523	-0.2136	-0.1172	-0.3463	-0.4761	-0.3477	-0.2786	0.274	0.4095	0.3063	0.172	0.0328	-0.1351	-0.022	0.313	0.5504	0.3535	0.2682	0.2839	0.2674	-0.0198	-0.1302	-0.2476	-0.0951	0.2703
0.0092	-0.0334	0.11	-0.1307	-0.0327	-0.1065	0.0291	-0.0821	-0.1173	-0.0846	-0.2174	-0.1972	-0.1389	-0.093	-0.0288	0.0266	-0.1069	-0.242	-0.2855	-0.3145	-0.1826	-0.0751	-0.0171	0.1689	-0.0965	-0.2569	-0.2092	-0.1156	-0.3451	-0.4842	-0.3592	-0.2924	0.273	0.4185	0.3228	0.1693	0.0156	-0.1551	-0.0388	0.3049	0.5627	0.3367	0.2698	0.3	0.2778	-0.0299	-0.1454	-0.2613	-0.1041	0.2766
0.0245	-0.0423	0.1007	-0.1436	-0.0446	-0.106	0.0209	-0.0904	-0.125	-0.0923	-0.2377	-0.2134	-0.1495	-0.0944	-0.036	0.0161	-0.1228	-0.2454	-0.2969	-0.3233	-0.1957	-0.0823	-0.0158	0.1715	-0.0955	-0.2647	-0.2073	-0.1179	-0.3467	-0.4918	-0.3717	-0.3075	0.2702	0.4278	0.3384	0.173	0.0003	-0.1748	-0.0549	0.2925	0.5651	0.3227	0.2779	0.3037	0.2826	-0.0417	-0.1616	-0.2792	-0.1162	0.2785
0.0464	-0.0499	0.0976	-0.1521	-0.0505	-0.095	0.0124	-0.0975	-0.1236	-0.104	-0.258	-0.2304	-0.16	-0.1004	-0.0374	0.0101	-0.1409	-0.2484	-0.3058	-0.3326	-0.2111	-0.0897	-0.0112	0.1746	-0.0986	-0.272	-0.2055	-0.1219	-0.3491	-0.497	-0.3834	-0.322	0.2658	0.4389	0.3449	0.1781	-0.0151	-0.1931	-0.0733	0.2792	0.5613	0.3112	0.2925	0.3065	0.2813	-0.0569	-0.1806	-0.2988	-0.1312	0.2743
0.0692	-0.0586	0.0985	-0.1584	-0.0486	-0.0735	0.0067	-0.1036	-0.1164	-0.1156	-0.2776	-0.2476	-0.1687	-0.106	-0.0296	0.0151	-0.1533	-0.2491	-0.3113	-0.3409	-0.2251	-0.0923	0.0008	0.1814	-0.1012	-0.2762	-0.2037	-0.1233	-0.3499	-0.4987	-0.393	-0.3384	0.2576	0.4427	0.329	0.1751	-0.0327	-0.2085	-0.0936	0.2698	0.5549	0.2952	0.3098	0.3152	0.27	-0.0754	-0.1998	-0.3175	-0.1499	0.2607
0.0863	-0.0636	0.1007	-0.1659	-0.0396	-0.0488	0.0084	-0.0988	-0.1138	-0.1262	-0.297	-0.2651	-0.1748	-0.1096	-0.0175	0.0259	-0.1581	-0.246	-0.3143	-0.3465	-0.2336	-0.09	0.0169	0.1842	-0.0965	-0.2764	-0.1996	-0.1197	-0.3473	-0.4976	-0.401	-0.3569	0.2476	0.4314	0.291	0.1625	-0.0523	-0.221	-0.1136	0.2605	0.5532	0.2734	0.3243	0.3284	0.2468	-0.0987	-0.2188	-0.3355	-0.171	0.2414
0.0951	-0.0648	0.1028	-0.1758	-0.0288	-0.022	0.0162	-0.087	-0.1056	-0.1355	-0.3162	-0.2822	-0.1764	-0.1062	-0.0075	0.0354	-0.157	-0.239	-0.3165	-0.3497	-0.2373	-0.0875	0.0323	0.1762	-0.0824	-0.2708	-0.1894	-0.1101	-0.3406	-0.4951	-0.4085	-0.3766	0.2411	0.4084	0.2416	0.1453	-0.0718	-0.2316	-0.1313	0.2501	0.558	0.2418	0.3215	0.3403	0.2198	-0.1236	-0.2349	-0.3514	-0.1914	0.2204
0.0951	-0.0722	0.1	-0.1854	-0.019	0.004	0.0213	-0.0764	-0.0839	-0.1403	-0.3325	-0.2967	-0.1739	-0.0961	-0.0012	0.0421	-0.1538	-0.23	-0.3168	-0.3512	-0.2404	-0.0885	0.0468	0.1613	-0.0611	-0.2604	-0.1698	-0.0918	-0.3282	-0.4908	-0.4155	-0.3961	0.2364	0.3786	0.1869	0.1281	-0.0881	-0.2407	-0.1448	0.2418	0.559	0.2052	0.3014	0.344	0.1996	-0.1445	-0.2471	-0.3632	-0.2077	0.2009
0.0899	-0.0855	0.0893	-0.1953	-0.0126	0.0213	0.0137	-0.0699	-0.0582	-0.1407	-0.3446	-0.3082	-0.1681	-0.0896	0.0064	0.0521	-0.1512	-0.2204	-0.3135	-0.3534	-0.2446	-0.0936	0.0595	0.1487	-0.0384	-0.2472	-0.1434	-0.0722	-0.311	-0.4824	-0.4165	-0.4117	0.2263	0.3419	0.127	0.1062	-0.102	-0.2504	-0.1557	0.2325	0.5509	0.1716	0.2795	0.3433	0.1864	-0.16	-0.2581	-0.3717	-0.2188	0.1865
0.0822	-0.0997	0.0718	-0.2071	-0.0139	0.0248	-0.0092	-0.0696	-0.0377	-0.1401	-0.3567	-0.3164	-0.1589	-0.0864	0.0111	0.0611	-0.1493	-0.2098	-0.3054	-0.3527	-0.2441	-0.0948	0.0753	0.1473	-0.0103	-0.2278	-0.1082	-0.0518	-0.2874	-0.4666	-0.4114	-0.4216	0.2041	0.2958	0.0626	0.0723	-0.1171	-0.2629	-0.168	0.2126	0.5347	0.1434	0.2661	0.3444	0.1739	-0.1742	-0.2692	-0.378	-0.228	0.1756
0.0724	-0.1123	0.0473	-0.2217	-0.0253	0.0185	-0.0381	-0.0759	-0.0202	-0.1398	-0.3722	-0.3213	-0.1461	-0.0765	0.0095	0.0633	-0.1452	-0.1949	-0.2921	-0.3442	-0.2336	-0.0857	0.0978	0.161	0.0295	-0.1984	-0.0626	-0.0245	-0.2524	-0.4418	-0.4028	-0.4274	0.1659	0.2403	-0.0015	0.0248	-0.138	-0.2791	-0.1871	0.1799	0.5166	0.1204	0.2657	0.3419	0.1524	-0.194	-0.2833	-0.3842	-0.2398	0.16
0.0583	-0.1241	0.0146	-0.2403	-0.0446	0.0113	-0.0587	-0.0818	0.001	-0.1376	-0.3899	-0.3221	-0.1284	-0.0563	0.0119	0.0618	-0.1332	-0.1724	-0.2751	-0.3271	-0.2131	-0.0661	0.125	0.1871	0.0789	-0.1576	-0.0083	0.0129	-0.2055	-0.4089	-0.3924	-0.4317	0.1103	0.1782	-0.0554	-0.0329	-0.1672	-0.3	-0.2138	0.14	0.4973	0.1002	0.2752	0.3269	0.1174	-0.2227	-0.3027	-0.3939	-0.2564	0.1344
0.0417	-0.1332	-0.0246	-0.2632	-0.069	0.0081	-0.0663	-0.0794	0.0263	-0.1341	-0.4086	-0.3205	-0.108	-0.0332	0.0197	0.0587	-0.114	-0.1455	-0.2585	-0.3035	-0.1864	-0.0403	0.15	0.212	0.1307	-0.111	0.0522	0.0548	-0.1525	-0.3694	-0.382	-0.4362	0.0461	0.1174	-0.0936	-0.097	-0.2017	-0.3225	-0.2451	0.0978	0.4707	0.0785	0.2867	0.3029	0.0736	-0.2571	-0.3265	-0.406	-0.2768	0.1005
0.0253	-0.1338	-0.0714	-0.29	-0.0977	0.0052	-0.0649	-0.0721	0.0464	-0.1341	-0.4279	-0.3193	-0.0893	-0.0151	0.024	0.0579	-0.0959	-0.1197	-0.2443	-0.2787	-0.1579	-0.0151	0.1667	0.2279	0.1799	-0.0649	0.1138	0.0944	-0.0969	-0.3262	-0.3719	-0.4425	-0.0171	0.0607	-0.1153	-0.162	-0.237	-0.347	-0.2775	0.0534	0.4337	0.052	0.2933	0.2797	0.0266	-0.2933	-0.3515	-0.4173	-0.2988	0.0649
0.0112	-0.1273	-0.123	-0.3186	-0.1296	-0.0056	-0.0647	-0.0653	0.0548	-0.1383	-0.4467	-0.3193	-0.0721	-0.0025	0.0224	0.0614	-0.0814	-0.0971	-0.2291	-0.2554	-0.1312	0.0048	0.1738	0.2324	0.2226	-0.0213	0.1695	0.129	-0.0448	-0.2851	-0.3602	-0.4474	-0.0745	0.0049	-0.1199	-0.2177	-0.2706	-0.3738	-0.3082	0.0041	0.3858	0.0258	0.2914	0.2539	-0.0215	-0.3287	-0.3727	-0.4256	-0.3197	0.0312
-0.0006	-0.1169	-0.1733	-0.3461	-0.1592	-0.0176	-0.0679	-0.057	0.0574	-0.1421	-0.4628	-0.3185	-0.0539	0.0079	0.0108	0.0696	-0.0711	-0.0778	-0.2124	-0.2351	-0.1097	0.0182	0.1766	0.2247	0.2576	0.0176	0.2161	0.1538	-0.0026	-0.2489	-0.3489	-0.4503	-0.1241	-0.0481	-0.1003	-0.2541	-0.2979	-0.4006	-0.3333	-0.043	0.3292	0.0102	0.2836	0.2262	-0.0684	-0.3617	-0.3907	-0.431	-0.3359	0.0004
-0.0139	-0.1086	-0.2218	-0.3695	-0.1827	-0.0256	-0.0759	-0.0434	0.0565	-0.1456	-0.4754	-0.3141	-0.036	0.017	-0.0139	0.0805	-0.063	-0.0575	-0.1942	-0.2148	-0.0902	0.0304	0.1853	0.2118	0.2905	0.0565	0.2589	0.1761	0.0355	-0.2112	-0.3355	-0.4503	-0.1685	-0.0976	-0.0662	-0.2766	-0.3202	-0.4256	-0.355	-0.0845	0.2682	0.0081	0.271	0.1957	-0.1136	-0.3948	-0.4084	-0.4333	-0.3458	-0.028
-0.0277	-0.1045	-0.2679	-0.387	-0.1989	-0.0308	-0.0902	-0.0276	0.0523	-0.149	-0.4841	-0.3062	-0.0178	0.0287	-0.0466	0.0912	-0.0533	-0.035	-0.1722	-0.1915	-0.0664	0.045	0.2012	0.2037	0.3222	0.0974	0.2986	0.2004	0.0748	-0.1698	-0.3166	-0.4464	-0.2108	-0.1458	-0.0424	-0.3001	-0.3424	-0.4466	-0.3752	-0.1269	0.2058	0.0112	0.2474	0.1615	-0.1521	-0.4255	-0.4233	-0.4327	-0.3503	-0.0543
-0.0409	-0.1067	-0.3113	-0.4007	-0.211	-0.0353	-0.0984	-0.0164	0.045	-0.1524	-0.4883	-0.2951	0.0014	0.0431	-0.0811	0.1011	-0.0383	-0.0119	-0.1467	-0.1655	-0.0385	0.0613	0.2187	0.2024	0.346	0.1361	0.3284	0.2243	0.1133	-0.1285	-0.2925	-0.4395	-0.2512	-0.1881	-0.0389	-0.3281	-0.3645	-0.4648	-0.3921	-0.1693	0.1459	0.0085	0.2108	0.122	-0.1782	-0.4509	-0.434	-0.428	-0.3485	-0.0747
-0.0528	-0.1161	-0.351	-0.4137	-0.2223	-0.0433	-0.0956	-0.0127	0.0334	-0.1545	-0.4904	-0.2829	0.0209	0.0528	-0.1111	0.1091	-0.0222	0.0104	-0.1206	-0.1391	-0.0108	0.0774	0.2343	0.2043	0.3564	0.168	0.3444	0.2439	0.1467	-0.0889	-0.2634	-0.4301	-0.2889	-0.2169	-0.0453	-0.3562	-0.3852	-0.4795	-0.4078	-0.2054	0.0899	-0.0087	0.1718	0.0731	-0.1943	-0.4702	-0.442	-0.4174	-0.3406	-0.0897
-0.0616	-0.1281	-0.3836	-0.4273	-0.2357	-0.056	-0.0915	-0.0101	0.0173	-0.1545	-0.4925	-0.2708	0.0385	0.0573	-0.1293	0.1168	-0.0081	0.0306	-0.0966	-0.1133	0.0162	0.0939	0.2493	0.2072	0.3586	0.1961	0.3506	0.2568	0.1724	-0.0493	-0.2302	-0.4189	-0.322	-0.2339	-0.051	-0.3805	-0.4052	-0.4922	-0.423	-0.2369	0.0355	-0.0446	0.132	0.0188	-0.2034	-0.4853	-0.4478	-0.4018	-0.3285	-0.1024
-0.0728	-0.1439	-0.4111	-0.4415	-0.2525	-0.0742	-0.0977	-0.0121	0.0019	-0.1546	-0.4946	-0.2598	0.0549	0.0632	-0.1315	0.1252	0.0075	0.049	-0.0743	-0.0861	0.0445	0.1155	0.2706	0.2149	0.3658	0.2288	0.3596	0.2723	0.1976	-0.0069	-0.1963	-0.4065	-0.3518	-0.247	-0.0585	-0.4061	-0.4261	-0.5051	-0.4409	-0.2716	-0.0173	-0.0949	0.0868	-0.0312	-0.2086	-0.4997	-0.4511	-0.3842	-0.316	-0.1126
-0.0898	-0.1628	-0.4332	-0.456	-0.2704	-0.0958	-0.1102	-0.0223	-0.0137	-0.1526	-0.4962	-0.2498	0.0717	0.0698	-0.1214	0.136	0.0278	0.0692	-0.0514	-0.0559	0.0763	0.144	0.3021	0.2298	0.3866	0.2663	0.3793	0.3004	0.2281	0.04	-0.1621	-0.3924	-0.3789	-0.2608	-0.0712	-0.4408	-0.4495	-0.5209	-0.4647	-0.3164	-0.0711	-0.1507	0.0333	-0.0729	-0.2201	-0.5166	-0.4569	-0.3675	-0.308	-0.1222
-0.1114	-0.1921	-0.4545	-0.4725	-0.2888	-0.1276	-0.127	-0.0352	-0.0337	-0.1498	-0.4975	-0.2396	0.0895	0.0765	-0.1026	0.154	0.0541	0.0936	-0.0262	-0.0227	0.1123	0.1798	0.3441	0.2528	0.4221	0.3081	0.4085	0.3369	0.2617	0.0931	-0.1233	-0.375	-0.4039	-0.2729	-0.0845	-0.4803	-0.4757	-0.5415	-0.493	-0.3665	-0.1274	-0.1994	-0.0242	-0.1084	-0.2456	-0.5385	-0.4672	-0.3525	-0.3079	-0.1333
-0.1343	-0.2347	-0.4809	-0.4911	-0.3064	-0.1712	-0.148	-0.0433	-0.0573	-0.1481	-0.4996	-0.2288	0.1086	0.0893	-0.0812	0.1752	0.0838	0.1222	0.0011	0.0131	0.1504	0.2197	0.3903	0.2827	0.467	0.3532	0.4448	0.3749	0.2961	0.1488	-0.0796	-0.3533	-0.4263	-0.2831	-0.0986	-0.5225	-0.5037	-0.5644	-0.5246	-0.4164	-0.182	-0.2342	-0.0726	-0.1417	-0.285	-0.5645	-0.4812	-0.3387	-0.3151	-0.1465
-0.1543	-0.2747	-0.5085	-0.5102	-0.3217	-0.2089	-0.1629	-0.0453	-0.0771	-0.1461	-0.5023	-0.2189	0.1292	0.1113	-0.0681	0.1931	0.1137	0.1526	0.0276	0.05	0.1879	0.2584	0.4317	0.3157	0.5137	0.3979	0.4856	0.4182	0.3353	0.2039	-0.0329	-0.3295	-0.4458	-0.2942	-0.1149	-0.5632	-0.53	-0.5886	-0.5613	-0.4709	-0.232	-0.259	-0.1122	-0.1772	-0.3352	-0.5935	-0.4993	-0.3263	-0.3286	-0.1656
-0.1695	-0.2968	-0.5334	-0.528	-0.3343	-0.2318	-0.1718	-0.0474	-0.0947	-0.1475	-0.5063	-0.213	0.1453	0.1313	-0.0694	0.2066	0.1371	0.1784	0.049	0.0846	0.2208	0.2943	0.4651	0.3464	0.5565	0.4398	0.529	0.4686	0.3782	0.2533	0.0088	-0.3107	-0.461	-0.3042	-0.1224	-0.5882	-0.5491	-0.6105	-0.5972	-0.5254	-0.2732	-0.2689	-0.1461	-0.2174	-0.3841	-0.621	-0.5193	-0.3168	-0.3465	-0.1932
-0.1766	-0.3016	-0.5554	-0.5428	-0.3424	-0.2443	-0.1783	-0.049	-0.1122	-0.1505	-0.513	-0.2097	0.1561	0.1406	-0.0721	0.2224	0.1523	0.1986	0.0656	0.1146	0.2469	0.3252	0.4923	0.3719	0.5918	0.4758	0.5687	0.5085	0.4143	0.2925	0.045	-0.2992	-0.4662	-0.3087	-0.1175	-0.5911	-0.5617	-0.625	-0.6262	-0.5701	-0.3051	-0.2614	-0.1738	-0.2627	-0.43	-0.6428	-0.538	-0.3108	-0.3684	-0.2255
-0.1758	-0.2965	-0.5691	-0.5549	-0.3456	-0.251	-0.1816	-0.0513	-0.1299	-0.1513	-0.522	-0.2081	0.1636	0.145	-0.0666	0.2435	0.1632	0.2128	0.0771	0.1405	0.2651	0.3512	0.5138	0.391	0.623	0.5069	0.6004	0.5284	0.4395	0.3235	0.0763	-0.2902	-0.4589	-0.3045	-0.1027	-0.5795	-0.5706	-0.6339	-0.6506	-0.6056	-0.3294	-0.2496	-0.1939	-0.3077	-0.473	-0.6616	-0.5533	-0.3083	-0.3925	-0.258
-0.171	-0.2865	-0.5661	-0.5625	-0.3428	-0.2551	-0.1834	-0.066	-0.1443	-0.1499	-0.5318	-0.2078	0.1698	0.1509	-0.0543	0.2683	0.175	0.2237	0.0852	0.164	0.2785	0.3748	0.5324	0.4078	0.6571	0.5369	0.6302	0.536	0.4596	0.3506	0.1036	-0.2817	-0.444	-0.2906	-0.0847	-0.5677	-0.5792	-0.6436	-0.6736	-0.635	-0.3545	-0.244	-0.2106	-0.347	-0.5083	-0.6812	-0.568	-0.3079	-0.4168	-0.2859
-0.1626	-0.2741	-0.5464	-0.5629	-0.333	-0.2559	-0.1822	-0.0874	-0.1509	-0.1447	-0.5392	-0.2056	0.1781	0.1618	-0.0442	0.2955	0.189	0.2345	0.0935	0.1851	0.2898	0.3954	0.5487	0.428	0.6918	0.5649	0.6616	0.5409	0.4796	0.3769	0.1299	-0.2744	-0.4276	-0.2693	-0.0698	-0.5614	-0.5879	-0.6544	-0.6951	-0.6606	-0.3816	-0.2519	-0.2317	-0.3794	-0.5349	-0.7005	-0.5819	-0.3082	-0.4386	-0.3072
-0.1511	-0.2602	-0.5164	-0.556	-0.3189	-0.2552	-0.1763	-0.1095	-0.1539	-0.1382	-0.5406	-0.2011	0.1884	0.1749	-0.0449	0.3215	0.2026	0.2446	0.1004	0.2047	0.3002	0.407	0.5588	0.4503	0.7189	0.5876	0.6883	0.5457	0.4985	0.4015	0.1563	-0.2666	-0.4061	-0.2398	-0.0567	-0.5556	-0.592	-0.6634	-0.7121	-0.6776	-0.4033	-0.2745	-0.2575	-0.4095	-0.5516	-0.7149	-0.5928	-0.3099	-0.457	-0.3245
-0.1402	-0.2515	-0.4845	-0.5456	-0.3041	-0.2545	-0.1677	-0.1329	-0.1585	-0.1368	-0.5359	-0.1957	0.1967	0.1807	-0.0633	0.3378	0.2128	0.253	0.1038	0.2218	0.3083	0.4073	0.5581	0.4587	0.7269	0.6008	0.7023	0.5489	0.5121	0.4227	0.1813	-0.2594	-0.3776	-0.2075	-0.0434	-0.5444	-0.5894	-0.6666	-0.7201	-0.682	-0.4098	-0.2951	-0.2748	-0.4353	-0.5563	-0.7211	-0.5994	-0.3107	-0.471	-0.3381
-0.1334	-0.2447	-0.4527	-0.5363	-0.2934	-0.2512	-0.1561	-0.1517	-0.1643	-0.1425	-0.5296	-0.1893	0.2007	0.1761	-0.1016	0.3394	0.2186	0.259	0.1023	0.2338	0.3119	0.3974	0.5461	0.4454	0.7107	0.6046	0.7027	0.5444	0.5183	0.4408	0.2034	-0.2556	-0.3458	-0.1783	-0.0325	-0.5277	-0.5837	-0.6623	-0.7186	-0.6782	-0.3961	-0.3047	-0.2833	-0.4537	-0.5492	-0.7182	-0.6012	-0.309	-0.4805	-0.3456
-0.1343	-0.2356	-0.422	-0.5256	-0.2802	-0.2447	-0.1418	-0.1656	-0.1665	-0.1455	-0.521	-0.1809	0.2059	0.17	-0.1504	0.3319	0.2242	0.2648	0.1	0.2423	0.3136	0.3849	0.529	0.4249	0.6829	0.6029	0.6944	0.5287	0.5156	0.4558	0.2216	-0.2545	-0.318	-0.1583	-0.0308	-0.5089	-0.5741	-0.6521	-0.7106	-0.6733	-0.3697	-0.3064	-0.2895	-0.4711	-0.5347	-0.7095	-0.5994	-0.305	-0.4862	-0.3486
-0.1436	-0.2228	-0.3923	-0.5109	-0.2625	-0.2297	-0.1393	-0.1848	-0.1666	-0.1383	-0.5123	-0.1706	0.2153	0.1677	-0.1934	0.3241	0.2308	0.2722	0.1	0.2489	0.3166	0.3763	0.5149	0.4093	0.6562	0.5994	0.6857	0.5065	0.5079	0.4673	0.2361	-0.2551	-0.2923	-0.1419	-0.0344	-0.4888	-0.5609	-0.6382	-0.699	-0.671	-0.3394	-0.2951	-0.2921	-0.4898	-0.5227	-0.6989	-0.5961	-0.3022	-0.4902	-0.3505
-0.1594	-0.2098	-0.3648	-0.4936	-0.2442	-0.2033	-0.1521	-0.2118	-0.166	-0.1236	-0.5067	-0.1606	0.2258	0.1667	-0.2114	0.3209	0.2352	0.2793	0.1015	0.255	0.321	0.3698	0.5051	0.3999	0.6344	0.5964	0.6812	0.4862	0.4994	0.4784	0.2499	-0.2574	-0.2671	-0.1253	-0.0436	-0.4703	-0.5468	-0.6231	-0.6842	-0.6649	-0.3061	-0.2722	-0.2973	-0.5027	-0.5159	-0.6902	-0.5937	-0.304	-0.4978	-0.3547
-0.176	-0.1967	-0.3389	-0.4767	-0.2259	-0.1699	-0.1597	-0.2334	-0.1652	-0.1076	-0.5033	-0.1541	0.233	0.1614	-0.2005	0.3181	0.2356	0.285	0.1027	0.2627	0.3255	0.3651	0.4962	0.3923	0.6196	0.5956	0.6813	0.471	0.4925	0.492	0.2654	-0.26	-0.2444	-0.1084	-0.0542	-0.4545	-0.5306	-0.6082	-0.6694	-0.6522	-0.2748	-0.2516	-0.3127	-0.5085	-0.5101	-0.6841	-0.5937	-0.3085	-0.5098	-0.3641
-0.1873	-0.1796	-0.3136	-0.4605	-0.2105	-0.1383	-0.1499	-0.2425	-0.1597	-0.0953	-0.5002	-0.1514	0.2349	0.1517	-0.1725	0.3098	0.2324	0.2885	0.1031	0.2709	0.3274	0.3629	0.4835	0.3841	0.6093	0.5951	0.6838	0.4588	0.4863	0.5041	0.2807	-0.2637	-0.2215	-0.0916	-0.0595	-0.4396	-0.5103	-0.5907	-0.653	-0.6331	-0.2509	-0.2358	-0.3334	-0.511	-0.4993	-0.6757	-0.5952	-0.3134	-0.5232	-0.3777
-0.1959	-0.1542	-0.2893	-0.4459	-0.2013	-0.1133	-0.1314	-0.2412	-0.1447	-0.0886	-0.4982	-0.1531	0.2312	0.1416	-0.1437	0.297	0.2282	0.2904	0.1035	0.2785	0.326	0.3646	0.4696	0.3785	0.6025	0.5928	0.6855	0.4502	0.4789	0.5089	0.2925	-0.2706	-0.1979	-0.0775	-0.0559	-0.4247	-0.4857	-0.5713	-0.633	-0.6096	-0.2246	-0.2232	-0.3525	-0.5031	-0.4837	-0.6645	-0.596	-0.32	-0.5379	-0.3915
-0.2025	-0.1236	-0.2672	-0.4335	-0.1989	-0.0922	-0.1075	-0.2329	-0.1242	-0.0877	-0.4993	-0.1622	0.2228	0.1378	-0.1265	0.2828	0.2258	0.2903	0.1024	0.285	0.3219	0.3683	0.4624	0.3788	0.5997	0.5883	0.6842	0.4467	0.4703	0.5055	0.2981	-0.2824	-0.1713	-0.0625	-0.0364	-0.4143	-0.4608	-0.5536	-0.6117	-0.5828	-0.1854	-0.2178	-0.3665	-0.4858	-0.473	-0.6552	-0.5971	-0.331	-0.5547	-0.4057
-0.206	-0.0977	-0.2487	-0.4228	-0.2025	-0.071	-0.0821	-0.2174	-0.1022	-0.0913	-0.503	-0.1756	0.2124	0.1435	-0.123	0.2722	0.227	0.2906	0.0996	0.2904	0.3164	0.3737	0.4622	0.385	0.599	0.5815	0.68	0.4442	0.4618	0.4983	0.299	-0.2967	-0.1426	-0.0434	-0.005	-0.4181	-0.4391	-0.5379	-0.5947	-0.5652	-0.1482	-0.2082	-0.3657	-0.4713	-0.4764	-0.6509	-0.6005	-0.3457	-0.5722	-0.4236
-0.2076	-0.084	-0.2341	-0.4095	-0.2055	-0.0482	-0.0646	-0.1973	-0.0823	-0.0915	-0.5061	-0.1887	0.2053	0.1556	-0.1242	0.2694	0.2297	0.2908	0.0966	0.2937	0.3087	0.3791	0.4625	0.3952	0.595	0.5703	0.6687	0.4328	0.4501	0.489	0.2963	-0.3115	-0.1154	-0.0193	0.0293	-0.427	-0.4164	-0.5202	-0.5783	-0.5509	-0.118	-0.1866	-0.3481	-0.4663	-0.4841	-0.6489	-0.6023	-0.3609	-0.5885	-0.4435
-0.2088	-0.0841	-0.2225	-0.393	-0.2034	-0.0234	-0.0544	-0.1698	-0.0631	-0.0835	-0.5057	-0.2	0.2044	0.1731	-0.1186	0.2768	0.2333	0.2909	0.0941	0.2952	0.301	0.3843	0.4606	0.4102	0.5868	0.5582	0.6514	0.4164	0.4359	0.4798	0.2912	-0.3241	-0.097	0.0058	0.0525	-0.4332	-0.392	-0.4981	-0.5583	-0.5277	-0.0915	-0.1676	-0.3308	-0.4702	-0.4826	-0.6436	-0.6017	-0.3769	-0.6028	-0.4606
-0.2075	-0.089	-0.2092	-0.3762	-0.1961	0.0047	-0.0442	-0.1407	-0.0469	-0.0708	-0.5025	-0.2088	0.2055	0.1926	-0.1086	0.2929	0.2373	0.289	0.0904	0.2968	0.2946	0.3898	0.4573	0.4288	0.5789	0.5485	0.6379	0.4079	0.4262	0.4715	0.2841	-0.3348	-0.086	0.0312	0.0584	-0.4441	-0.3698	-0.4748	-0.5388	-0.5029	-0.0723	-0.1559	-0.3272	-0.4751	-0.473	-0.6364	-0.6011	-0.3918	-0.6135	-0.4715
-0.2113	-0.0939	-0.1956	-0.3625	-0.1858	0.0326	-0.0352	-0.1206	-0.041	-0.0602	-0.502	-0.2172	0.2032	0.2042	-0.1093	0.307	0.2411	0.2847	0.0862	0.3002	0.2904	0.3954	0.4561	0.4515	0.5783	0.545	0.636	0.4106	0.4249	0.4707	0.281	-0.342	-0.0866	0.0529	0.0504	-0.4666	-0.3547	-0.4575	-0.5243	-0.4811	-0.0644	-0.1546	-0.3358	-0.4816	-0.4573	-0.6309	-0.6056	-0.4051	-0.6163	-0.4751
-0.2201	-0.0918	-0.182	-0.3536	-0.176	0.0584	-0.0209	-0.1059	-0.0461	-0.0539	-0.506	-0.2262	0.1948	0.2029	-0.126	0.3119	0.2442	0.2782	0.0812	0.305	0.2896	0.4012	0.4586	0.4773	0.5839	0.5471	0.6385	0.415	0.4253	0.4763	0.2847	-0.3447	-0.1018	0.0667	0.0376	-0.4999	-0.3468	-0.4482	-0.5126	-0.4633	-0.0652	-0.166	-0.3543	-0.4875	-0.4365	-0.6262	-0.6162	-0.4191	-0.6122	-0.4722
-0.2029	-0.0728	-0.1559	-0.3372	-0.1587	0.0847	0.0092	-0.0831	-0.0551	-0.0465	-0.503	-0.2347	0.1802	0.1988	-0.1476	0.3154	0.2379	0.2605	0.0652	0.2957	0.2788	0.3996	0.4585	0.5002	0.5728	0.5353	0.6192	0.401	0.4072	0.4608	0.2713	-0.3555	-0.0999	0.097	0.0494	-0.5259	-0.3239	-0.424	-0.4885	-0.4354	-0.0582	-0.172	-0.3708	-0.4797	-0.4075	-0.6133	-0.6113	-0.4318	-0.6082	-0.468
-0.1841	-0.0567	-0.1376	-0.3259	-0.1544	0.0995	0.0349	-0.0636	-0.0753	-0.0471	-0.5037	-0.2443	0.1612	0.1918	-0.1702	0.3211	0.2347	0.242	0.0473	0.2857	0.2709	0.4048	0.4689	0.5269	0.5666	0.527	0.6086	0.3882	0.3905	0.446	0.2566	-0.3668	-0.0983	0.1225	0.0633	-0.5443	-0.3017	-0.4028	-0.4631	-0.4087	-0.0448	-0.1785	-0.3855	-0.468	-0.3806	-0.6019	-0.6062	-0.4466	-0.6043	-0.4655
-0.165	-0.0453	-0.1317	-0.3221	-0.1621	0.1001	0.0521	-0.0532	-0.1033	-0.0549	-0.5074	-0.2584	0.1387	0.1819	-0.188	0.3333	0.2381	0.2221	0.0284	0.2752	0.2675	0.4192	0.4915	0.5589	0.5727	0.5262	0.6145	0.3843	0.385	0.4342	0.2421	-0.3796	-0.1016	0.1365	0.0722	-0.5526	-0.2815	-0.3873	-0.4411	-0.382	-0.0272	-0.1782	-0.3919	-0.4518	-0.3579	-0.5926	-0.6001	-0.4621	-0.6023	-0.4656
-0.1409	-0.0357	-0.135	-0.3247	-0.174	0.0912	0.0628	-0.0475	-0.1363	-0.0646	-0.5116	-0.2756	0.1157	0.1658	-0.1993	0.3579	0.2453	0.2029	0.0124	0.2661	0.2678	0.442	0.5273	0.5992	0.5951	0.534	0.6342	0.3914	0.39	0.4262	0.2296	-0.3915	-0.1106	0.1352	0.064	-0.5559	-0.2637	-0.3793	-0.4256	-0.3648	-0.0182	-0.1736	-0.3905	-0.4329	-0.3439	-0.5876	-0.5933	-0.4786	-0.6052	-0.469
-0.111	-0.0285	-0.1394	-0.3284	-0.182	0.083	0.0702	-0.0434	-0.1626	-0.067	-0.514	-0.2946	0.095	0.1461	-0.2027	0.3926	0.2532	0.1853	-0.0007	0.2556	0.2678	0.4681	0.5694	0.6449	0.6273	0.5441	0.6583	0.4066	0.3985	0.4167	0.2151	-0.4031	-0.1213	0.1236	0.0453	-0.5557	-0.2475	-0.3756	-0.4148	-0.3566	-0.0193	-0.1678	-0.3884	-0.4157	-0.3379	-0.5874	-0.5853	-0.4981	-0.6127	-0.4778
-0.0795	-0.0247	-0.1389	-0.3319	-0.1852	0.0798	0.0755	-0.0397	-0.1755	-0.0629	-0.5167	-0.3158	0.0755	0.1246	-0.1933	0.4336	0.2605	0.1693	-0.0142	0.2392	0.2641	0.4903	0.6067	0.6878	0.6594	0.5496	0.6797	0.4278	0.4074	0.4037	0.197	-0.417	-0.132	0.1077	0.0251	-0.5507	-0.2339	-0.3748	-0.4086	-0.3514	-0.0205	-0.1606	-0.3861	-0.3968	-0.3378	-0.5923	-0.5783	-0.523	-0.6242	-0.4883
-0.0473	-0.0173	-0.1318	-0.3351	-0.1852	0.0783	0.0787	-0.0352	-0.1736	-0.057	-0.5208	-0.3378	0.0546	0.1011	-0.1756	0.4724	0.2615	0.151	-0.0305	0.2183	0.2544	0.504	0.6335	0.7235	0.6879	0.5481	0.6948	0.4512	0.413	0.3884	0.1748	-0.4335	-0.1349	0.0916	0.0009	-0.5374	-0.2219	-0.376	-0.4056	-0.3473	-0.0166	-0.1541	-0.3846	-0.3746	-0.3386	-0.5998	-0.5727	-0.5493	-0.6365	-0.4935
-0.0169	-0.0032	-0.1234	-0.3359	-0.1822	0.0749	0.0751	-0.0355	-0.1596	-0.0522	-0.5253	-0.3607	0.0324	0.0799	-0.1568	0.5009	0.2562	0.1272	-0.0514	0.1937	0.2401	0.5093	0.652	0.7488	0.7121	0.5386	0.7029	0.4745	0.4141	0.369	0.1495	-0.4523	-0.1249	0.0835	-0.0248	-0.5074	-0.2097	-0.3739	-0.4009	-0.3352	-0.0025	-0.151	-0.3882	-0.3538	-0.3311	-0.6057	-0.5674	-0.5745	-0.6465	-0.4898
0.0112	0.0205	-0.1139	-0.3361	-0.1769	0.0737	0.0654	-0.0387	-0.1422	-0.0505	-0.5304	-0.384	0.011	0.0672	-0.1325	0.5215	0.2479	0.0982	-0.0778	0.1665	0.2239	0.5097	0.6667	0.7664	0.7293	0.5231	0.7053	0.4974	0.4146	0.3461	0.1223	-0.473	-0.1087	0.0817	-0.0427	-0.4669	-0.1982	-0.3671	-0.3957	-0.3161	0.0216	-0.1415	-0.3932	-0.3371	-0.3169	-0.6118	-0.5669	-0.5999	-0.6562	-0.4826
0.0397	0.0538	-0.1005	-0.3394	-0.1706	0.0758	0.0607	-0.0398	-0.1314	-0.0541	-0.5361	-0.4075	-0.0123	0.0592	-0.0996	0.538	0.2342	0.0662	-0.1079	0.1396	0.2063	0.5054	0.6754	0.784	0.7376	0.5063	0.7052	0.5205	0.4175	0.3215	0.0946	-0.4946	-0.0903	0.0816	-0.046	-0.4303	-0.1897	-0.3598	-0.3941	-0.2937	0.0499	-0.1211	-0.3893	-0.3263	-0.3069	-0.6206	-0.572	-0.6262	-0.6702	-0.4775
0.0701	0.0925	-0.0857	-0.3447	-0.1638	0.0799	0.0657	-0.0383	-0.1269	-0.0615	-0.541	-0.4308	-0.0368	0.0506	-0.0605	0.5512	0.2156	0.0338	-0.1375	0.1118	0.1879	0.499	0.6809	0.8025	0.7384	0.4914	0.7052	0.5451	0.4233	0.2999	0.0679	-0.5154	-0.0707	0.0909	-0.0269	-0.4	-0.1838	-0.3551	-0.3979	-0.2787	0.0786	-0.095	-0.3754	-0.3272	-0.3101	-0.6324	-0.5787	-0.6535	-0.6903	-0.4785
0.1018	0.1275	-0.072	-0.3513	-0.1604	0.0796	0.0796	-0.0308	-0.1283	-0.0739	-0.547	-0.4532	-0.0604	0.0403	-0.0142	0.5687	0.1985	0.0042	-0.1631	0.0835	0.1724	0.4967	0.6924	0.8204	0.7362	0.481	0.7064	0.5708	0.4292	0.2829	0.044	-0.5346	-0.0507	0.111	0.0079	-0.3795	-0.1824	-0.3559	-0.4086	-0.2815	0.0981	-0.0664	-0.35	-0.3359	-0.329	-0.6498	-0.587	-0.6822	-0.7137	-0.4853
0.1327	0.1535	-0.0618	-0.3597	-0.1623	0.0689	0.0951	-0.0122	-0.1393	-0.0959	-0.5569	-0.4764	-0.0824	0.0269	0.0401	0.5997	0.1884	-0.0206	-0.185	0.0573	0.163	0.4997	0.7147	0.8386	0.7363	0.4746	0.7086	0.5909	0.4332	0.2673	0.0226	-0.5513	-0.0309	0.1345	0.036	-0.3687	-0.1855	-0.3618	-0.4246	-0.2969	0.1012	-0.0399	-0.3126	-0.3434	-0.3573	-0.6719	-0.5992	-0.7112	-0.7363	-0.4949
0.1621	0.1722	-0.0564	-0.3662	-0.1683	0.0528	0.1005	0.0094	-0.1545	-0.1257	-0.5695	-0.5009	-0.1039	0.0076	0.0927	0.6382	0.1835	-0.0439	-0.2066	0.0349	0.1572	0.5049	0.7441	0.857	0.7462	0.4722	0.7151	0.606	0.434	0.2507	0.0018	-0.5665	-0.0155	0.1548	0.0428	-0.3597	-0.1864	-0.3672	-0.4365	-0.3068	0.0973	-0.0277	-0.2759	-0.3434	-0.382	-0.6915	-0.6113	-0.7383	-0.7551	-0.5057
0.1922	0.1901	-0.0553	-0.3738	-0.1754	0.038	0.097	0.0263	-0.1652	-0.1565	-0.5838	-0.527	-0.1273	-0.0185	0.1307	0.6741	0.1794	-0.0692	-0.2302	0.014	0.1541	0.5097	0.7756	0.873	0.773	0.4765	0.7305	0.6226	0.4358	0.2347	-0.0173	-0.5811	-0.0119	0.1659	0.029	-0.3547	-0.1849	-0.3723	-0.4447	-0.3124	0.0936	-0.0305	-0.2453	-0.3357	-0.3967	-0.7074	-0.6217	-0.7637	-0.7728	-0.5142
0.2206	0.2048	-0.0631	-0.3831	-0.1827	0.0246	0.0907	0.0382	-0.1769	-0.1885	-0.6	-0.5552	-0.1536	-0.0498	0.1461	0.6993	0.174	-0.0974	-0.2551	-0.008	0.1531	0.5134	0.8066	0.8879	0.816	0.487	0.7583	0.6464	0.4446	0.2235	-0.0354	-0.5971	-0.0215	0.1695	0.0062	-0.3536	-0.1828	-0.3801	-0.4533	-0.3209	0.0917	-0.0411	-0.217	-0.3215	-0.4044	-0.7217	-0.6309	-0.787	-0.7876	-0.5178
0.2454	0.2119	-0.0745	-0.3899	-0.186	0.0161	0.0825	0.0456	-0.1894	-0.2161	-0.6138	-0.5802	-0.1777	-0.0814	0.145	0.7098	0.1678	-0.1246	-0.279	-0.0301	0.1554	0.5159	0.8337	0.9039	0.8703	0.504	0.7942	0.6758	0.4588	0.2162	-0.0537	-0.6142	-0.0432	0.1671	-0.0209	-0.3549	-0.1815	-0.3888	-0.4613	-0.3316	0.0893	-0.0561	-0.195	-0.3086	-0.4136	-0.7348	-0.6383	-0.8084	-0.8002	-0.5192
0.2681	0.2143	-0.0812	-0.3916	-0.1803	0.0129	0.0771	0.0489	-0.1958	-0.2339	-0.6219	-0.5983	-0.1945	-0.1042	0.1356	0.7073	0.1631	-0.1458	-0.299	-0.0505	0.1615	0.5204	0.8549	0.9188	0.9268	0.5279	0.8342	0.7122	0.4767	0.2124	-0.0673	-0.6295	-0.0741	0.1533	-0.0484	-0.3528	-0.1828	-0.3979	-0.4686	-0.3469	0.0878	-0.0712	-0.1877	-0.3041	-0.4358	-0.7491	-0.6459	-0.831	-0.8148	-0.5237
0.2879	0.2174	-0.0844	-0.3912	-0.1707	0.0057	0.0782	0.0453	-0.2005	-0.2429	-0.6252	-0.609	-0.2054	-0.1148	0.1159	0.6971	0.1608	-0.1612	-0.3152	-0.0673	0.1712	0.5285	0.8708	0.9288	0.9775	0.5559	0.873	0.7509	0.4985	0.2144	-0.0762	-0.6426	-0.104	0.1289	-0.0718	-0.346	-0.1872	-0.4072	-0.4762	-0.3684	0.0928	-0.0796	-0.1945	-0.3011	-0.474	-0.7649	-0.6525	-0.8521	-0.8313	-0.5346
0.3033	0.2207	-0.0916	-0.3941	-0.1677	-0.0163	0.0794	0.0316	-0.2204	-0.2514	-0.6273	-0.6156	-0.2136	-0.1229	0.0843	0.6822	0.1572	-0.175	-0.3287	-0.0814	0.1834	0.539	0.8813	0.9279	1.0231	0.5833	0.9063	0.7862	0.5239	0.2215	-0.0838	-0.654	-0.1241	0.1005	-0.0815	-0.3362	-0.1928	-0.417	-0.4852	-0.3932	0.1076	-0.0746	-0.2052	-0.292	-0.5189	-0.7806	-0.6572	-0.8701	-0.8452	-0.5498
0.3095	0.2239	-0.1037	-0.4027	-0.1716	-0.043	0.0763	0.0138	-0.2586	-0.2658	-0.6314	-0.6235	-0.2212	-0.1329	0.056	0.6624	0.15	-0.1876	-0.341	-0.0959	0.1943	0.5504	0.8883	0.9149	1.0654	0.6078	0.9346	0.8177	0.55	0.2296	-0.0931	-0.6666	-0.1329	0.0686	-0.0798	-0.3291	-0.1976	-0.428	-0.4942	-0.4193	0.1223	-0.0607	-0.2166	-0.2743	-0.5539	-0.7926	-0.6601	-0.8857	-0.8533	-0.561
0.3059	0.225	-0.1133	-0.4148	-0.1798	-0.0612	0.065	-0.0013	-0.3015	-0.284	-0.6367	-0.6313	-0.2306	-0.1459	0.0411	0.6391	0.1396	-0.198	-0.3533	-0.1078	0.2027	0.5602	0.8946	0.9003	1.1038	0.6277	0.9544	0.8415	0.5713	0.2354	-0.1042	-0.6798	-0.13	0.0342	-0.0726	-0.3263	-0.2016	-0.4382	-0.5024	-0.4405	0.1281	-0.053	-0.2284	-0.2611	-0.5698	-0.7981	-0.6618	-0.8978	-0.8568	-0.565
0.2948	0.2288	-0.1141	-0.4265	-0.1855	-0.0678	0.0502	-0.0135	-0.3315	-0.2956	-0.6384	-0.638	-0.2392	-0.1594	0.0347	0.6132	0.1251	-0.2071	-0.3643	-0.1158	0.2065	0.5677	0.8974	0.8894	1.1346	0.6426	0.9651	0.8569	0.5874	0.239	-0.1172	-0.6923	-0.1186	-0.0006	-0.0657	-0.3281	-0.2028	-0.4468	-0.5116	-0.4548	0.1271	-0.0569	-0.2376	-0.2624	-0.5718	-0.7984	-0.6641	-0.9062	-0.8573	-0.5666
0.2748	0.2354	-0.1094	-0.4359	-0.1851	-0.0654	0.0426	-0.0267	-0.3439	-0.2976	-0.6383	-0.6435	-0.2418	-0.1697	0.0403	0.5921	0.1108	-0.2156	-0.3737	-0.1239	0.2081	0.5769	0.8992	0.8809	1.1579	0.6558	0.9751	0.8746	0.6062	0.2424	-0.1311	-0.7041	-0.1057	-0.0312	-0.0624	-0.336	-0.2049	-0.4576	-0.5231	-0.4653	0.1154	-0.0726	-0.2519	-0.2754	-0.5728	-0.7971	-0.6676	-0.9142	-0.8575	-0.5711
0.2459	0.23	-0.1071	-0.4457	-0.1846	-0.0666	0.0371	-0.0387	-0.3461	-0.2972	-0.6401	-0.6492	-0.2415	-0.1772	0.055	0.5796	0.1033	-0.2209	-0.3814	-0.1313	0.2122	0.5925	0.9083	0.88	1.1815	0.6739	0.9936	0.9031	0.6304	0.2474	-0.1434	-0.7153	-0.096	-0.0541	-0.0639	-0.352	-0.2128	-0.4737	-0.5363	-0.4809	0.0864	-0.0986	-0.2758	-0.2946	-0.5796	-0.8004	-0.6747	-0.9244	-0.8605	-0.5777
0.2115	0.207	-0.1117	-0.4572	-0.1917	-0.0796	0.0226	-0.0479	-0.3479	-0.3029	-0.6455	-0.6553	-0.2428	-0.1835	0.0691	0.5752	0.1015	-0.2241	-0.3889	-0.1365	0.2205	0.6153	0.9273	0.8883	1.21	0.6962	1.0188	0.9329	0.6536	0.2529	-0.1543	-0.7269	-0.0915	-0.071	-0.0702	-0.3736	-0.2234	-0.4935	-0.5495	-0.5008	0.0457	-0.1229	-0.2964	-0.3132	-0.595	-0.8103	-0.6855	-0.9355	-0.8671	-0.5843
0.176	0.1817	-0.1219	-0.4691	-0.2072	-0.1015	0.003	-0.0564	-0.3575	-0.3151	-0.6533	-0.661	-0.2472	-0.1925	0.0777	0.5749	0.0999	-0.2279	-0.3981	-0.1395	0.2304	0.6426	0.952	0.9	1.2378	0.7181	1.0401	0.9526	0.6664	0.255	-0.1655	-0.7395	-0.0901	-0.0786	-0.0767	-0.3968	-0.2317	-0.5127	-0.5607	-0.5211	0.0013	-0.1432	-0.3053	-0.3272	-0.6144	-0.825	-0.6949	-0.945	-0.8711	-0.5896
0.1404	0.1589	-0.1385	-0.4804	-0.2253	-0.1268	-0.0136	-0.0585	-0.372	-0.3264	-0.66	-0.6672	-0.2531	-0.2081	0.079	0.5728	0.0959	-0.2328	-0.4088	-0.1419	0.2392	0.6687	0.9749	0.9052	1.2601	0.7353	1.0476	0.9508	0.6631	0.2478	-0.1805	-0.7529	-0.0883	-0.07	-0.0763	-0.4181	-0.2366	-0.5251	-0.5668	-0.5401	-0.0371	-0.1671	-0.3064	-0.3389	-0.6255	-0.8371	-0.6992	-0.9501	-0.8672	-0.5916
0.1031	0.1363	-0.1598	-0.4886	-0.2391	-0.145	-0.0227	-0.0585	-0.381	-0.3326	-0.6637	-0.672	-0.2596	-0.2264	0.066	0.5674	0.0908	-0.2395	-0.4212	-0.1459	0.2467	0.6928	0.9936	0.9011	1.2847	0.7493	1.046	0.9254	0.6436	0.2287	-0.2012	-0.7657	-0.0872	-0.0486	-0.0714	-0.4373	-0.2392	-0.5312	-0.5701	-0.5576	-0.0638	-0.1875	-0.3042	-0.3501	-0.6268	-0.8435	-0.6982	-0.9499	-0.8592	-0.5895
0.0638	0.112	-0.1785	-0.4906	-0.2427	-0.1475	-0.0267	-0.0635	-0.3806	-0.332	-0.6617	-0.6736	-0.2646	-0.2424	0.0393	0.5612	0.0883	-0.2462	-0.4356	-0.1531	0.2529	0.7161	1.0128	0.894	1.3172	0.7614	1.0417	0.8792	0.6082	0.1975	-0.2269	-0.7772	-0.0894	-0.0222	-0.0722	-0.458	-0.2418	-0.5334	-0.5735	-0.5751	-0.0819	-0.1982	-0.3	-0.3611	-0.6284	-0.8477	-0.6911	-0.9468	-0.852	-0.5854
0.0252	0.084	-0.194	-0.4845	-0.2358	-0.1366	-0.0327	-0.0744	-0.3734	-0.3218	-0.6519	-0.6708	-0.2674	-0.2505	0.0057	0.553	0.0906	-0.2512	-0.4507	-0.166	0.2572	0.7377	1.0321	0.8888	1.3544	0.7721	1.0335	0.8201	0.5581	0.1551	-0.2576	-0.789	-0.0945	-0.0016	-0.086	-0.4788	-0.2471	-0.531	-0.5734	-0.5857	-0.0902	-0.2071	-0.2987	-0.3675	-0.6305	-0.8494	-0.6773	-0.9421	-0.8456	-0.583
-0.0087	0.0546	-0.2084	-0.4745	-0.2212	-0.1143	-0.0393	-0.09	-0.3622	-0.3045	-0.6353	-0.6631	-0.2668	-0.2488	-0.0251	0.5409	0.0976	-0.2534	-0.4665	-0.184	0.2587	0.7576	1.0504	0.8842	1.3949	0.7794	1.0203	0.7587	0.4932	0.1004	-0.2935	-0.8013	-0.1021	0.0073	-0.105	-0.5013	-0.2549	-0.5247	-0.5674	-0.5831	-0.0898	-0.2193	-0.3008	-0.3653	-0.6282	-0.8453	-0.6591	-0.9367	-0.8405	-0.5835
-0.038	0.026	-0.2221	-0.4633	-0.2034	-0.0838	-0.0412	-0.1034	-0.3508	-0.2867	-0.6159	-0.6537	-0.2623	-0.2392	-0.0425	0.5281	0.1076	-0.2542	-0.4831	-0.2056	0.2604	0.7787	1.0718	0.8811	1.4382	0.7813	1.0007	0.7011	0.4161	0.0316	-0.3363	-0.8145	-0.1116	0.0127	-0.1135	-0.5234	-0.2623	-0.5151	-0.5554	-0.5722	-0.0807	-0.2309	-0.306	-0.3593	-0.618	-0.8364	-0.639	-0.9311	-0.8391	-0.5883
-0.0643	-0.0026	-0.2342	-0.4507	-0.1856	-0.0508	-0.0399	-0.1122	-0.3438	-0.2731	-0.5979	-0.6451	-0.2569	-0.2263	-0.0536	0.5167	0.1212	-0.2554	-0.5004	-0.2287	0.2612	0.8042	1.0992	0.8837	1.4867	0.7787	0.9772	0.6513	0.3297	-0.0493	-0.3864	-0.83	-0.1211	0.0235	-0.1093	-0.5373	-0.2662	-0.5029	-0.5394	-0.5584	-0.062	-0.2406	-0.3159	-0.3565	-0.6011	-0.8248	-0.6194	-0.9265	-0.8402	-0.5964
-0.0882	-0.0327	-0.2449	-0.4375	-0.1668	-0.0227	-0.0423	-0.1137	-0.3398	-0.2617	-0.582	-0.638	-0.252	-0.2144	-0.0722	0.507	0.1394	-0.2586	-0.5179	-0.2527	0.2595	0.8345	1.1355	0.8939	1.5415	0.7732	0.9523	0.6091	0.2317	-0.1418	-0.4422	-0.849	-0.1261	0.038	-0.0946	-0.5402	-0.2657	-0.4883	-0.5223	-0.5427	-0.0447	-0.2502	-0.3297	-0.3637	-0.5829	-0.8126	-0.6022	-0.9246	-0.8427	-0.6042
-0.1088	-0.0611	-0.2563	-0.425	-0.1438	-0.001	-0.0479	-0.1068	-0.3325	-0.2482	-0.5672	-0.6333	-0.2463	-0.2033	-0.0968	0.5018	0.1617	-0.2627	-0.5367	-0.2775	0.2572	0.8681	1.178	0.9105	1.6011	0.7642	0.9221	0.5711	0.1219	-0.2456	-0.5014	-0.8722	-0.124	0.0501	-0.0719	-0.534	-0.2628	-0.4737	-0.5078	-0.5306	-0.0331	-0.2574	-0.3426	-0.383	-0.5678	-0.8008	-0.5876	-0.9265	-0.8464	-0.6126
-0.1259	-0.0813	-0.2669	-0.4135	-0.1169	0.0194	-0.0515	-0.098	-0.3192	-0.2322	-0.5549	-0.6322	-0.2421	-0.192	-0.1246	0.5034	0.1837	-0.2684	-0.5587	-0.3039	0.2526	0.9025	1.2213	0.9292	1.6592	0.7489	0.8815	0.5313	-0.0005	-0.3609	-0.5677	-0.8998	-0.1172	0.0582	-0.0398	-0.519	-0.2593	-0.4592	-0.4948	-0.5217	-0.0198	-0.2521	-0.3465	-0.4035	-0.5558	-0.7903	-0.5746	-0.9312	-0.851	-0.6235
-0.1373	-0.0898	-0.2737	-0.4018	-0.0888	0.0387	-0.0556	-0.0887	-0.3058	-0.2159	-0.5446	-0.6326	-0.2402	-0.1821	-0.1546	0.5125	0.2049	-0.275	-0.5835	-0.3317	0.2464	0.9353	1.2672	0.9512	1.7147	0.7295	0.8325	0.4889	-0.1332	-0.4859	-0.6401	-0.9295	-0.1074	0.066	-0.0077	-0.4999	-0.2552	-0.4448	-0.4816	-0.5093	-0.0045	-0.2387	-0.3426	-0.4186	-0.5427	-0.7817	-0.5647	-0.9385	-0.858	-0.6349
-0.1393	-0.0872	-0.2788	-0.3909	-0.0645	0.0494	-0.0638	-0.0846	-0.2983	-0.1979	-0.5355	-0.634	-0.2404	-0.1742	-0.1803	0.5305	0.2258	-0.2806	-0.6101	-0.3597	0.2416	0.9681	1.3198	0.9833	1.7737	0.7116	0.7847	0.4512	-0.2697	-0.6133	-0.7129	-0.9576	-0.0956	0.0721	0.0035	-0.4879	-0.2527	-0.4336	-0.4709	-0.4965	0.0065	-0.227	-0.3343	-0.43	-0.5297	-0.7752	-0.5584	-0.9477	-0.8681	-0.647
-0.1402	-0.082	-0.2886	-0.3854	-0.0494	0.0488	-0.0788	-0.095	-0.2963	-0.1825	-0.5304	-0.6368	-0.2433	-0.1721	-0.1915	0.5611	0.2461	-0.2834	-0.6353	-0.3857	0.2412	1.006	1.3832	1.0271	1.8444	0.6997	0.746	0.4233	-0.4053	-0.7359	-0.7835	-0.9822	-0.0908	0.0749	-0.0063	-0.4867	-0.2519	-0.4267	-0.4641	-0.4874	0.011	-0.2214	-0.33	-0.4421	-0.5205	-0.7708	-0.5556	-0.9575	-0.8797	-0.6599
-0.0918	-0.0453	-0.2858	-0.3769	-0.0283	0.0515	-0.0737	-0.1042	-0.2872	-0.1691	-0.5303	-0.6461	-0.2533	-0.1673	-0.1736	0.608	0.2595	-0.2932	-0.6682	-0.4207	0.2336	1.0383	1.4431	1.0719	1.907	0.6777	0.6862	0.3811	-0.5507	-0.8804	-0.8643	-1.0167	-0.0641	0.11	-0.0021	-0.4958	-0.2506	-0.4186	-0.4619	-0.4812	0.003	-0.22	-0.3362	-0.4602	-0.5197	-0.7719	-0.5538	-0.9746	-0.8973	-0.6773
-0.0637	-0.0226	-0.2909	-0.3756	-0.0145	0.051	-0.0716	-0.108	-0.2774	-0.1614	-0.5384	-0.6562	-0.2661	-0.1735	-0.1358	0.6635	0.2717	-0.2981	-0.6971	-0.4537	0.2288	1.0725	1.51	1.1153	1.983	0.661	0.6347	0.3372	-0.7026	-1.0166	-0.9386	-1.0473	-0.0537	0.1409	-0.0069	-0.5133	-0.248	-0.4161	-0.4671	-0.4904	-0.0151	-0.2165	-0.3536	-0.4777	-0.5281	-0.7764	-0.5557	-0.9918	-0.9127	-0.6943
-0.0683	-0.0261	-0.3103	-0.382	-0.0118	0.0447	-0.0872	-0.1117	-0.2625	-0.1582	-0.5531	-0.6679	-0.2777	-0.1857	-0.0931	0.7216	0.2842	-0.299	-0.7224	-0.4833	0.2284	1.1101	1.5815	1.1594	2.073	0.6512	0.5936	0.2957	-0.8604	-1.1391	-1.0041	-1.0718	-0.0657	0.1575	-0.0214	-0.5335	-0.2465	-0.42	-0.4779	-0.5143	-0.0381	-0.2073	-0.3671	-0.4856	-0.545	-0.7837	-0.5643	-1.0066	-0.9247	-0.709
-0.1007	-0.0523	-0.3423	-0.3955	-0.0222	0.0321	-0.1233	-0.1273	-0.2454	-0.157	-0.5733	-0.6827	-0.2868	-0.1959	-0.0645	0.777	0.3	-0.2942	-0.7446	-0.5074	0.2341	1.151	1.6541	1.2063	2.1747	0.6507	0.5634	0.2662	-1.0173	-1.2465	-1.0609	-1.0911	-0.0968	0.1514	-0.0526	-0.5561	-0.2507	-0.43	-0.4912	-0.5393	-0.0658	-0.2024	-0.3702	-0.4816	-0.5645	-0.7937	-0.5804	-1.0206	-0.9353	-0.7196
-0.0865	-0.0533	-0.3556	-0.4038	-0.0246	0.0258	-0.1512	-0.1464	-0.2278	-0.1573	-0.5974	-0.7059	-0.2993	-0.1936	-0.055	0.8319	0.315	-0.2972	-0.7735	-0.5387	0.2355	1.1878	1.7191	1.2583	2.2638	0.643	0.5094	0.2285	-1.1808	-1.3707	-1.1245	-1.1189	-0.1049	0.1551	-0.0721	-0.591	-0.2598	-0.4412	-0.5087	-0.56	-0.1039	-0.2002	-0.3578	-0.4738	-0.5871	-0.8123	-0.6028	-1.0432	-0.9512	-0.7276
-0.0728	-0.0531	-0.3662	-0.418	-0.033	0.0168	-0.1803	-0.1587	-0.2202	-0.168	-0.6263	-0.7304	-0.3131	-0.1913	-0.0558	0.8851	0.3382	-0.2944	-0.7994	-0.5663	0.2447	1.2355	1.795	1.3186	2.3619	0.6427	0.4568	0.1944	-1.3444	-1.4886	-1.1817	-1.1432	-0.1254	0.1413	-0.0951	-0.6432	-0.2775	-0.4612	-0.5352	-0.5892	-0.1533	-0.1971	-0.343	-0.465	-0.6108	-0.8378	-0.6332	-1.0692	-0.9665	-0.729
-0.0544	-0.0539	-0.3793	-0.4358	-0.047	0.0011	-0.1985	-0.1601	-0.2161	-0.1856	-0.6576	-0.7554	-0.3254	-0.1837	-0.0482	0.9319	0.3672	-0.2864	-0.8253	-0.5929	0.2589	1.29	1.878	1.3796	2.4615	0.6415	0.3985	0.1554	-1.5127	-1.6059	-1.2355	-1.1649	-0.1554	0.1254	-0.1052	-0.7007	-0.3011	-0.4853	-0.5652	-0.619	-0.2061	-0.1956	-0.3332	-0.4561	-0.6243	-0.8641	-0.6665	-1.0969	-0.98	-0.7209
-0.0422	-0.0639	-0.4048	-0.4659	-0.078	-0.0272	-0.2168	-0.1605	-0.2278	-0.2122	-0.6979	-0.7832	-0.3389	-0.1804	-0.0382	0.96	0.4009	-0.2713	-0.8439	-0.6126	0.281	1.3516	1.9663	1.4362	2.5664	0.6441	0.3417	0.1122	-1.6812	-1.7093	-1.2757	-1.1782	-0.1995	0.1016	-0.104	-0.7527	-0.3368	-0.5228	-0.5999	-0.6514	-0.2589	-0.2036	-0.3304	-0.4509	-0.6274	-0.8929	-0.7108	-1.1255	-0.9851	-0.7022
-0.0114	-0.0694	-0.4285	-0.4896	-0.1055	-0.0576	-0.2266	-0.1598	-0.2455	-0.2295	-0.7303	-0.8103	-0.3504	-0.1778	-0.0258	0.976	0.4213	-0.2619	-0.8634	-0.6395	0.2949	1.4043	2.0414	1.4764	2.6516	0.6291	0.2564	0.0458	-1.8665	-1.8249	-1.3202	-1.1932	-0.2281	0.0846	-0.0704	-0.7814	-0.3616	-0.5479	-0.6247	-0.6728	-0.3004	-0.2102	-0.326	-0.4393	-0.6169	-0.9127	-0.7422	-1.1468	-0.9829	-0.6759
0.0276	-0.0771	-0.4588	-0.5105	-0.1338	-0.0915	-0.2336	-0.1627	-0.265	-0.237	-0.7566	-0.8347	-0.3589	-0.1781	-0.01	0.9937	0.4318	-0.2574	-0.8821	-0.6679	0.3039	1.4491	2.1072	1.5053	2.7218	0.6033	0.1527	-0.0313	-2.0616	-1.9456	-1.3647	-1.2071	-0.2497	0.064	-0.0259	-0.7944	-0.3825	-0.5661	-0.6444	-0.6886	-0.3296	-0.2231	-0.3152	-0.4181	-0.5962	-0.9241	-0.7646	-1.163	-0.9746	-0.6443
0.0648	-0.0886	-0.502	-0.5359	-0.1713	-0.1318	-0.2432	-0.1665	-0.2825	-0.2431	-0.7819	-0.8539	-0.3663	-0.1829	0.0061	1.0152	0.4407	-0.2534	-0.8969	-0.6916	0.3125	1.4902	2.1693	1.5326	2.7848	0.5736	0.0455	-0.1037	-2.2564	-2.0604	-1.4038	-1.2172	-0.2731	0.0355	0.013	-0.8008	-0.407	-0.5863	-0.6639	-0.7018	-0.3469	-0.2403	-0.2935	-0.3903	-0.5725	-0.9307	-0.786	-1.1749	-0.9614	-0.6107
0.0984	-0.106	-0.5565	-0.5638	-0.2159	-0.17	-0.2534	-0.1619	-0.2885	-0.2504	-0.8058	-0.8669	-0.3733	-0.1849	0.0177	1.0358	0.4526	-0.2481	-0.9067	-0.7099	0.321	1.5321	2.2327	1.5669	2.8455	0.5429	-0.0629	-0.1697	-2.4479	-2.1689	-1.4383	-1.2224	-0.2983	0.001	0.0434	-0.8073	-0.4337	-0.6094	-0.6866	-0.721	-0.3611	-0.2535	-0.257	-0.3521	-0.5545	-0.9355	-0.807	-1.181	-0.9471	-0.5792
0.1287	-0.1234	-0.616	-0.5945	-0.2681	-0.2031	-0.268	-0.1459	-0.2872	-0.2611	-0.8284	-0.8756	-0.3802	-0.1846	0.0193	1.0548	0.466	-0.242	-0.9119	-0.722	0.329	1.5756	2.2983	1.61	2.9084	0.5134	-0.1704	-0.2288	-2.6327	-2.2721	-1.4666	-1.2214	-0.3224	-0.035	0.0648	-0.8141	-0.4607	-0.636	-0.7124	-0.7446	-0.3746	-0.2537	-0.2015	-0.3089	-0.5476	-0.942	-0.8272	-1.1823	-0.9329	-0.5536
0.1578	-0.1206	-0.6661	-0.627	-0.3262	-0.2332	-0.2738	-0.127	-0.2894	-0.279	-0.8491	-0.8818	-0.3876	-0.1873	0.0153	1.0741	0.4778	-0.2352	-0.9146	-0.7305	0.3357	1.6176	2.3625	1.66	2.9714	0.4826	-0.2775	-0.2859	-2.8094	-2.3737	-1.4868	-1.2148	-0.3407	-0.067	0.0808	-0.8175	-0.4841	-0.6616	-0.7366	-0.7658	-0.3891	-0.244	-0.1379	-0.2742	-0.5518	-0.948	-0.8442	-1.1801	-0.9176	-0.5344
0.1833	-0.0986	-0.6974	-0.6572	-0.3833	-0.2565	-0.2588	-0.1093	-0.2939	-0.3044	-0.8685	-0.8849	-0.3969	-0.1936	0.0207	1.0934	0.4883	-0.2291	-0.9142	-0.7381	0.3404	1.655	2.4212	1.7136	3.0286	0.4456	-0.3863	-0.3483	-2.9812	-2.4746	-1.5013	-1.2046	-0.349	-0.0969	0.0955	-0.815	-0.5015	-0.6807	-0.7549	-0.7853	-0.4073	-0.2369	-0.0802	-0.2471	-0.5557	-0.9501	-0.8566	-1.1736	-0.8983	-0.5156
0.201	-0.0749	-0.7129	-0.6809	-0.4318	-0.2791	-0.2451	-0.0995	-0.2978	-0.3317	-0.8835	-0.8833	-0.4043	-0.198	0.046	1.114	0.4978	-0.2232	-0.9093	-0.7437	0.3446	1.688	2.4729	1.7651	3.0743	0.4025	-0.4977	-0.416	-3.1471	-2.57	-1.511	-1.1905	-0.3473	-0.1239	0.1111	-0.8069	-0.513	-0.6923	-0.7651	-0.8004	-0.4244	-0.2328	-0.035	-0.2247	-0.5519	-0.9454	-0.865	-1.1601	-0.8724	-0.491
0.2109	-0.0549	-0.7117	-0.6946	-0.4689	-0.3079	-0.242	-0.1041	-0.3053	-0.3529	-0.8883	-0.8747	-0.4066	-0.2005	0.0813	1.1335	0.5048	-0.2173	-0.899	-0.7458	0.3463	1.7138	2.5135	1.8075	3.0983	0.3509	-0.6176	-0.4939	-3.3099	-2.6608	-1.5158	-1.1721	-0.3385	-0.1417	0.1341	-0.7891	-0.5168	-0.6969	-0.7659	-0.8051	-0.4313	-0.2218	0.0037	-0.2017	-0.5414	-0.9336	-0.8658	-1.1388	-0.84	-0.4581
0.2155	-0.0358	-0.693	-0.6993	-0.4956	-0.3308	-0.2413	-0.1124	-0.3099	-0.367	-0.8835	-0.8599	-0.4042	-0.2023	0.1129	1.1483	0.5101	-0.2125	-0.8848	-0.7454	0.3431	1.727	2.5409	1.836	3.0954	0.2884	-0.7527	-0.5859	-3.4732	-2.7484	-1.5175	-1.1514	-0.3225	-0.1463	0.1699	-0.7629	-0.5125	-0.6973	-0.7604	-0.7942	-0.4281	-0.2001	0.0456	-0.1741	-0.5265	-0.9173	-0.8584	-1.1123	-0.8062	-0.4187
0.2166	-0.0174	-0.6612	-0.6982	-0.5117	-0.3328	-0.2377	-0.1101	-0.3049	-0.3763	-0.8733	-0.8391	-0.395	-0.1986	0.1368	1.1607	0.5161	-0.2061	-0.8677	-0.7443	0.3358	1.7293	2.5578	1.8499	3.0654	0.2162	-0.9027	-0.6909	-3.6355	-2.8321	-1.5167	-1.1302	-0.2976	-0.1385	0.2172	-0.7325	-0.502	-0.6941	-0.752	-0.7701	-0.4188	-0.1696	0.0937	-0.1411	-0.5086	-0.8977	-0.8482	-1.0818	-0.7714	-0.3764
0.2119	-0.0021	-0.621	-0.6928	-0.5165	-0.3124	-0.2232	-0.0928	-0.2874	-0.3808	-0.8591	-0.8131	-0.3814	-0.1853	0.155	1.1705	0.5253	-0.1961	-0.8476	-0.7429	0.3245	1.7237	2.5637	1.8537	3.0098	0.134	-1.0667	-0.8109	-3.7964	-2.9116	-1.513	-1.1059	-0.2692	-0.1218	0.2775	-0.6946	-0.4879	-0.6871	-0.7402	-0.7395	-0.3944	-0.1249	0.1483	-0.1017	-0.4881	-0.8758	-0.837	-1.049	-0.7334	-0.3321
0.1992	0.0064	-0.5724	-0.6813	-0.5071	-0.2762	-0.1986	-0.0627	-0.2537	-0.3774	-0.841	-0.7841	-0.3617	-0.1613	0.177	1.1783	0.5397	-0.1803	-0.8234	-0.7379	0.3126	1.7107	2.5613	1.854	2.9332	0.0445	-1.2422	-0.9397	-3.9543	-2.987	-1.504	-1.0774	-0.2436	-0.1026	0.3436	-0.6528	-0.4709	-0.6748	-0.7237	-0.7123	-0.3471	-0.0687	0.2059	-0.059	-0.4638	-0.8532	-0.823	-1.0135	-0.6949	-0.2872
0.1794	0.0056	-0.5195	-0.6637	-0.4847	-0.2328	-0.1767	-0.0282	-0.2087	-0.365	-0.8202	-0.7514	-0.3345	-0.1254	0.205	1.1845	0.5584	-0.1594	-0.7932	-0.73	0.302	1.6911	2.5544	1.8559	2.8393	-0.0521	-1.426	-1.0673	-4.108	-3.0596	-1.4904	-1.0441	-0.2207	-0.0824	0.4009	-0.608	-0.4522	-0.658	-0.7009	-0.6832	-0.2733	-0.0062	0.2646	-0.0172	-0.4298	-0.8277	-0.8049	-0.9739	-0.6542	-0.2416
0.1549	0.0022	-0.4638	-0.6402	-0.4502	-0.182	-0.1608	0.0022	-0.1636	-0.3453	-0.7964	-0.7156	-0.3016	-0.0824	0.2353	1.1884	0.5795	-0.1378	-0.7576	-0.7202	0.2917	1.665	2.5431	1.86	2.727	-0.1577	-1.6165	-1.1921	-4.2592	-3.1298	-1.4709	-1.0057	-0.1995	-0.0642	0.4332	-0.5585	-0.4317	-0.639	-0.6698	-0.6409	-0.1741	0.0559	0.3266	0.0235	-0.3836	-0.7961	-0.7807	-0.9311	-0.6104	-0.1949
0.1256	0.0007	-0.4064	-0.6106	-0.4087	-0.1263	-0.1481	0.0279	-0.1261	-0.3224	-0.7703	-0.6769	-0.2653	-0.0377	0.2659	1.1909	0.6011	-0.1165	-0.7199	-0.7049	0.2821	1.6318	2.5253	1.8621	2.5967	-0.2686	-1.813	-1.3105	-4.4049	-3.1939	-1.443	-0.9625	-0.1825	-0.0514	0.4448	-0.5003	-0.4081	-0.6139	-0.629	-0.5824	-0.0439	0.1084	0.3884	0.0652	-0.3254	-0.7596	-0.7498	-0.8859	-0.563	-0.1489
0.0927	0.003	-0.3463	-0.5732	-0.36	-0.0659	-0.1362	0.0451	-0.099	-0.2971	-0.7435	-0.6363	-0.2287	0.0072	0.2907	1.1854	0.6207	-0.0956	-0.6804	-0.684	0.27	1.5886	2.4934	1.8512	2.451	-0.3823	-2.0151	-1.4233	-4.5451	-3.2479	-1.4074	-0.9142	-0.1707	-0.0373	0.454	-0.4225	-0.3776	-0.5789	-0.5762	-0.5058	0.1224	0.157	0.4464	0.1181	-0.2568	-0.7183	-0.7139	-0.8412	-0.5131	-0.1028
0.0615	0.0129	-0.279	-0.5284	-0.3014	-0.0025	-0.1192	0.0534	-0.0807	-0.2679	-0.7151	-0.5958	-0.1919	0.0513	0.3088	1.1681	0.637	-0.0736	-0.638	-0.6586	0.2542	1.5357	2.445	1.8253	2.2964	-0.4973	-2.2182	-1.5349	-4.6785	-3.2919	-1.3635	-0.8621	-0.1577	-0.0147	0.4633	-0.3292	-0.3378	-0.5389	-0.5134	-0.4174	0.3145	0.2064	0.5006	0.1845	-0.1881	-0.6732	-0.6755	-0.8004	-0.4642	-0.0592
0.033	0.0339	-0.2015	-0.4778	-0.2359	0.0651	-0.0942	0.0562	-0.0675	-0.2355	-0.6849	-0.556	-0.1547	0.0921	0.3206	1.1451	0.6483	-0.0501	-0.5947	-0.6291	0.238	1.4747	2.3846	1.7873	2.1386	-0.6116	-2.4147	-1.6465	-4.7993	-3.3266	-1.3111	-0.8081	-0.1356	0.0156	0.4682	-0.2271	-0.2881	-0.495	-0.4458	-0.3148	0.5198	0.2458	0.5497	0.2638	-0.124	-0.6271	-0.6386	-0.7635	-0.4189	-0.0217
0.008	0.0716	-0.1159	-0.4229	-0.1674	0.1408	-0.0628	0.0632	-0.0535	-0.2018	-0.6546	-0.5178	-0.1172	0.131	0.3273	1.1201	0.6535	-0.0272	-0.5528	-0.5979	0.2189	1.404	2.3129	1.7364	1.9725	-0.7273	-2.6069	-1.7641	-4.9093	-3.3517	-1.2537	-0.7538	-0.1039	0.0508	0.4731	-0.1195	-0.2283	-0.448	-0.3763	-0.201	0.7278	0.2779	0.5984	0.3525	-0.0635	-0.5823	-0.606	-0.7291	-0.3752	0.0115
-0.0114	0.1229	-0.0263	-0.3672	-0.0985	0.2251	-0.0261	0.0841	-0.0372	-0.1666	-0.6242	-0.4803	-0.0811	0.1646	0.3331	1.091	0.6528	-0.006	-0.5117	-0.5654	0.1942	1.3219	2.2275	1.6697	1.7864	-0.8456	-2.8013	-1.8956	-5.0147	-3.3687	-1.1916	-0.6974	-0.0628	0.0926	0.4799	-0.0142	-0.1604	-0.3998	-0.3063	-0.0864	0.9254	0.3148	0.6477	0.4399	-0.0046	-0.5369	-0.5744	-0.6941	-0.3288	0.0465
-0.0266	0.1804	0.0691	-0.3107	-0.0249	0.319	0.0151	0.1145	-0.015	-0.1269	-0.5902	-0.4398	-0.0464	0.1903	0.3423	1.0589	0.6466	0.0157	-0.4664	-0.528	0.1676	1.2335	2.129	1.5873	1.5799	-0.9643	-2.9975	-2.0374	-5.1157	-3.3759	-1.1229	-0.637	-0.0161	0.1399	0.4839	0.0854	-0.0867	-0.3488	-0.2343	0.0271	1.1016	0.3553	0.6929	0.5184	0.0535	-0.4886	-0.541	-0.6545	-0.2788	0.0872
-0.0384	0.2296	0.1693	-0.251	0.0538	0.4128	0.0468	0.1468	0.0189	-0.0822	-0.5516	-0.3956	-0.0106	0.2129	0.3575	1.0242	0.6365	0.0383	-0.4146	-0.4858	0.1409	1.1425	2.0212	1.4926	1.3598	-1.0819	-3.1949	-2.1863	-5.212	-3.3729	-1.0492	-0.5702	0.0344	0.1889	0.4838	0.1872	-0.009	-0.2943	-0.158	0.1433	1.2538	0.3965	0.7376	0.5907	0.1132	-0.4357	-0.505	-0.6082	-0.225	0.135
-0.0429	0.2658	0.2748	-0.188	0.1353	0.5008	0.0647	0.1714	0.0636	-0.0309	-0.51	-0.3477	0.0303	0.2376	0.3741	0.9859	0.6251	0.0644	-0.3574	-0.4398	0.1147	1.0477	1.9052	1.3826	1.1259	-1.2	-3.397	-2.3418	-5.3083	-3.3593	-0.9685	-0.4979	0.0853	0.2383	0.4789	0.2984	0.0726	-0.2365	-0.0772	0.2636	1.3826	0.4399	0.7855	0.6605	0.1759	-0.3774	-0.4655	-0.5576	-0.1677	0.1892
-0.0413	0.2949	0.3844	-0.1228	0.217	0.5852	0.0778	0.1889	0.1199	0.03	-0.4631	-0.2947	0.0798	0.2706	0.3856	0.947	0.6131	0.0968	-0.2959	-0.389	0.088	0.947	1.7778	1.2518	0.8772	-1.3185	-3.6066	-2.5	-5.4031	-3.3337	-0.8792	-0.4213	0.129	0.2855	0.4706	0.4143	0.1559	-0.1771	0.0066	0.3845	1.4913	0.4874	0.8337	0.7348	0.2388	-0.3171	-0.4239	-0.5036	-0.1079	0.2493
-0.0373	0.3213	0.4918	-0.0565	0.2938	0.6637	0.0981	0.2101	0.1805	0.0949	-0.4128	-0.2379	0.1359	0.3116	0.3815	0.9103	0.601	0.1348	-0.23	-0.3335	0.0615	0.841	1.6398	1.1048	0.6211	-1.4342	-3.8207	-2.6552	-5.4916	-3.2974	-0.78	-0.3407	0.1596	0.3276	0.4563	0.5223	0.2336	-0.119	0.0902	0.4965	1.5798	0.5353	0.8794	0.8186	0.3035	-0.2548	-0.3802	-0.4477	-0.0458	0.3134
-0.0307	0.3463	0.5902	0.0083	0.3648	0.7317	0.1329	0.2344	0.2448	0.1593	-0.361	-0.1768	0.1974	0.3597	0.3638	0.8738	0.5914	0.1787	-0.1576	-0.2736	0.0373	0.7354	1.4972	0.949	0.3647	-1.542	-4.0326	-2.8052	-5.5693	-3.2522	-0.6723	-0.2569	0.1762	0.3622	0.4404	0.6091	0.3025	-0.0626	0.1676	0.5905	1.6456	0.5779	0.9164	0.9017	0.3718	-0.1892	-0.3336	-0.3905	0.0206	0.3804
-0.0216	0.3662	0.6717	0.0666	0.427	0.7808	0.1691	0.2535	0.3129	0.2231	-0.3088	-0.1098	0.2648	0.4148	0.3474	0.8386	0.5887	0.2297	-0.0776	-0.2068	0.0173	0.6325	1.3511	0.7942	0.1088	-1.6393	-4.2365	-2.9526	-5.6343	-3.1974	-0.5562	-0.167	0.1814	0.3872	0.4303	0.6646	0.3594	-0.0101	0.235	0.6666	1.6878	0.6122	0.9435	0.9746	0.4395	-0.1217	-0.2861	-0.3303	0.0925	0.452
-0.0093	0.3828	0.7306	0.117	0.4792	0.8137	0.1955	0.2603	0.3801	0.2863	-0.2569	-0.0366	0.3359	0.4733	0.3336	0.8053	0.5923	0.2871	0.0091	-0.1313	0.0045	0.5342	1.2011	0.6463	-0.1483	-1.7258	-4.4309	-3.1006	-5.6858	-3.1305	-0.4311	-0.0719	0.1791	0.4002	0.4304	0.6843	0.4012	0.0371	0.291	0.7212	1.7074	0.6473	0.9701	1.0342	0.5007	-0.0571	-0.2384	-0.2649	0.1708	0.53
0.0108	0.3962	0.7665	0.1613	0.5272	0.8401	0.2157	0.2615	0.4419	0.3465	-0.2062	0.0379	0.4074	0.5295	0.3192	0.7721	0.5985	0.3496	0.1006	-0.05	-0.0016	0.4392	1.0476	0.5048	-0.4113	-1.8018	-4.6173	-3.2487	-5.7232	-3.0524	-0.2981	0.0273	0.1745	0.4076	0.4431	0.679	0.4304	0.0785	0.3381	0.7578	1.7062	0.6859	0.9953	1.0836	0.5561	0.0042	-0.1891	-0.1961	0.2548	0.6133
0.0413	0.4038	0.7821	0.2035	0.5772	0.8633	0.2302	0.2651	0.4974	0.4071	-0.1535	0.1135	0.4797	0.5825	0.3065	0.7376	0.605	0.4149	0.1956	0.0342	-0.0028	0.3454	0.8904	0.3668	-0.6805	-1.8669	-4.7973	-3.3967	-5.7492	-2.9647	-0.1604	0.1315	0.175	0.4168	0.4644	0.6616	0.4512	0.1153	0.3817	0.7917	1.6826	0.7227	1.0103	1.1285	0.6152	0.0648	-0.1366	-0.1252	0.3395	0.6992
0.0819	0.411	0.7841	0.2462	0.63	0.8869	0.2394	0.2767	0.5516	0.474	-0.0958	0.1942	0.5559	0.6344	0.2949	0.6972	0.6122	0.4811	0.2934	0.1192	-0.0017	0.2516	0.7274	0.2257	-0.9552	-1.9248	-4.9724	-3.5473	-5.7696	-2.8704	-0.0213	0.2394	0.1842	0.4294	0.4927	0.6294	0.4678	0.1524	0.4243	0.8269	1.643	0.7631	1.0231	1.1705	0.6789	0.1279	-0.0805	-0.0504	0.4227	0.7864
0.1285	0.4155	0.7728	0.2882	0.6814	0.9088	0.2513	0.3024	0.6077	0.5438	-0.0348	0.2827	0.6371	0.6863	0.2848	0.6478	0.6195	0.5483	0.3931	0.2056	-0.0013	0.1563	0.5559	0.0767	-1.2368	-1.9809	-5.1458	-3.7052	-5.7901	-2.7721	0.1191	0.35	0.201	0.4501	0.5391	0.5845	0.4834	0.1914	0.4633	0.8545	1.5949	0.8166	1.0449	1.2076	0.7389	0.1939	-0.0198	0.0298	0.5072	0.8744
0.181	0.4108	0.7442	0.3289	0.7255	0.9223	0.2662	0.342	0.6575	0.6081	0.0291	0.3766	0.7196	0.7301	0.2815	0.5886	0.6215	0.6138	0.4947	0.2904	-0.0047	0.0548	0.3754	-0.0896	-1.5273	-2.039	-5.3203	-3.8659	-5.8135	-2.6725	0.2587	0.4612	0.2277	0.4877	0.6069	0.541	0.5032	0.2317	0.501	0.8767	1.5448	0.8812	1.0693	1.2418	0.7944	0.2624	0.0478	0.1155	0.5966	0.9646
0.2379	0.4059	0.7073	0.3706	0.7636	0.9302	0.285	0.3814	0.697	0.6665	0.0957	0.4725	0.7985	0.7605	0.2896	0.5211	0.6166	0.6765	0.5978	0.3717	-0.0116	-0.0528	0.1865	-0.2781	-1.8279	-2.1011	-5.4921	-4.0247	-5.8376	-2.5735	0.3946	0.572	0.2637	0.541	0.6859	0.5077	0.5295	0.2758	0.5407	0.8998	1.4902	0.9446	1.0847	1.2746	0.8525	0.3364	0.1213	0.2101	0.6922	1.0588
0.2899	0.4088	0.6725	0.4151	0.7983	0.9394	0.3173	0.4167	0.7312	0.7224	0.1671	0.5683	0.874	0.7847	0.3083	0.4497	0.6075	0.7379	0.7014	0.4503	-0.0205	-0.1638	-0.012	-0.4824	-2.1361	-2.1635	-5.657	-4.1823	-5.8581	-2.4726	0.5286	0.6823	0.2979	0.5987	0.7725	0.4824	0.5569	0.3249	0.5783	0.9245	1.432	0.997	1.0903	1.3037	0.9176	0.4178	0.1989	0.3132	0.7914	1.1563
0.3357	0.4142	0.6453	0.461	0.8293	0.9506	0.3587	0.4524	0.7643	0.7797	0.2438	0.6633	0.9502	0.813	0.3309	0.3694	0.5979	0.7983	0.8057	0.5287	-0.03	-0.2754	-0.2237	-0.6919	-2.4449	-2.2235	-5.8129	-4.3384	-5.8719	-2.3688	0.6664	0.7939	0.3265	0.6531	0.8654	0.4597	0.5794	0.3773	0.6145	0.9526	1.3777	1.0297	1.0873	1.3302	0.9886	0.5057	0.2803	0.4231	0.8931	1.2566
0.3816	0.4212	0.6247	0.5066	0.8586	0.9662	0.3984	0.4875	0.7949	0.8401	0.3236	0.7612	1.0292	0.8462	0.3521	0.2801	0.5889	0.8573	0.9127	0.6082	-0.0394	-0.3873	-0.4442	-0.9016	-2.747	-2.2793	-5.959	-4.489	-5.8787	-2.2616	0.8065	0.9087	0.3533	0.7022	0.9606	0.4372	0.5969	0.4302	0.6496	0.9745	1.3269	1.0487	1.0823	1.3577	1.0589	0.5942	0.3637	0.5358	0.9966	1.3575
0.4329	0.4342	0.6029	0.5523	0.8857	0.9825	0.436	0.5274	0.8255	0.9053	0.4069	0.8641	1.1085	0.8805	0.3715	0.1894	0.579	0.9144	1.022	0.6872	-0.0505	-0.5031	-0.6718	-1.1106	-3.0434	-2.334	-6.0966	-4.6324	-5.8786	-2.1536	0.9452	1.0259	0.3742	0.7401	1.0508	0.4121	0.61	0.4839	0.6827	0.9851	1.2724	1.0709	1.0815	1.3889	1.124	0.6806	0.4488	0.6498	1.0997	1.4557
0.4911	0.4575	0.5792	0.5981	0.9107	0.9959	0.4776	0.5774	0.8635	0.9769	0.4934	0.9691	1.1863	0.9143	0.3874	0.0993	0.5636	0.9683	1.1293	0.7615	-0.0651	-0.6266	-0.9078	-1.315	-3.343	-2.3909	-6.2272	-4.7679	-5.8724	-2.0483	1.0807	1.1432	0.3878	0.7669	1.1319	0.3882	0.6209	0.5389	0.7172	0.9902	1.2202	1.1026	1.0852	1.4241	1.1868	0.7687	0.5351	0.7657	1.1998	1.5482
0.5509	0.4896	0.5557	0.6435	0.9361	1.0074	0.5209	0.6256	0.9031	1.0523	0.5802	1.072	1.2613	0.9446	0.3946	0.0101	0.5391	1.0153	1.2303	0.8303	-0.083	-0.7596	-1.1499	-1.5112	-3.6454	-2.4491	-6.3481	-4.8908	-5.8605	-1.947	1.2105	1.2573	0.3993	0.7906	1.2011	0.3758	0.6329	0.5955	0.7568	0.9985	1.1812	1.1354	1.0945	1.4582	1.2517	0.86	0.6225	0.8828	1.2978	1.633
0.6074	0.5242	0.5346	0.6899	0.9592	1.0138	0.5531	0.6595	0.9299	1.1221	0.6632	1.1717	1.3296	0.9695	0.3839	-0.079	0.5063	1.0542	1.3252	0.8938	-0.1055	-0.8984	-1.3939	-1.7014	-3.9456	-2.5068	-6.4557	-5.0001	-5.84	-1.8486	1.3344	1.3663	0.4154	0.816	1.2605	0.3821	0.6495	0.6551	0.8002	1.0097	1.1571	1.1641	1.1073	1.4889	1.3158	0.9519	0.7128	0.9991	1.3956	1.7103
0.6575	0.5536	0.5227	0.739	0.9793	1.0144	0.569	0.6734	0.9459	1.1849	0.7425	1.2682	1.3921	0.9892	0.3562	-0.1714	0.4667	1.0889	1.415	0.9526	-0.1328	-1.0404	-1.6369	-1.8872	-4.2411	-2.5636	-6.5475	-5.0982	-5.8077	-1.7511	1.454	1.4725	0.4397	0.8434	1.3021	0.3999	0.6702	0.7156	0.8452	1.0194	1.1412	1.1958	1.1237	1.5162	1.3775	1.0455	0.8073	1.1136	1.4921	1.7842
0.7018	0.5743	0.5259	0.7911	1.0004	1.0149	0.5727	0.6731	0.9605	1.2447	0.8206	1.3621	1.4521	1.0114	0.3248	-0.2677	0.4214	1.1201	1.4996	1.0075	-0.1651	-1.1866	-1.8815	-2.0735	-4.5349	-2.6212	-6.6258	-5.1859	-5.7672	-1.6533	1.5679	1.5739	0.4718	0.8751	1.32	0.4248	0.6944	0.7757	0.8899	1.0311	1.1329	1.2356	1.1403	1.5352	1.4384	1.14	0.9049	1.2265	1.5863	1.8582
0.7431	0.5919	0.5424	0.8457	1.0274	1.0269	0.5699	0.6664	0.976	1.3031	0.8994	1.4546	1.5105	1.0368	0.2981	-0.3657	0.373	1.1481	1.5774	1.0586	-0.2017	-1.3377	-2.1284	-2.2605	-4.8271	-2.6802	-6.6935	-5.2661	-5.7226	-1.5546	1.6773	1.6702	0.5075	0.9138	1.3293	0.4608	0.7205	0.8345	0.9348	1.0478	1.1409	1.2767	1.1527	1.5438	1.4974	1.2318	1.0039	1.3371	1.6759	1.9278
0.7806	0.6131	0.5634	0.9016	1.0597	1.0562	0.5673	0.6574	0.9995	1.3615	0.9779	1.5448	1.5693	1.0656	0.276	-0.4674	0.3236	1.1753	1.6499	1.1054	-0.2418	-1.4913	-2.3766	-2.443	-5.1131	-2.7385	-6.7507	-5.3371	-5.674	-1.4555	1.7807	1.759	0.5422	0.9596	1.3385	0.5013	0.7472	0.8932	0.9815	1.0713	1.1735	1.3096	1.163	1.5492	1.5571	1.3214	1.1036	1.4432	1.7599	1.9913
0.815	0.6409	0.5803	0.9556	1.0925	1.0926	0.5797	0.6519	1.0282	1.4175	1.0539	1.6306	1.6261	1.0918	0.2531	-0.5765	0.2698	1.1995	1.7172	1.1456	-0.2855	-1.6476	-2.6294	-2.623	-5.3912	-2.7943	-6.7971	-5.3971	-5.6234	-1.3582	1.8774	1.8404	0.5732	1.0104	1.3558	0.5431	0.7742	0.9521	1.0312	1.1011	1.2352	1.3376	1.1738	1.563	1.6169	1.4086	1.2034	1.5429	1.8378	2.047
0.8528	0.6785	0.5953	1.0078	1.1239	1.1334	0.613	0.6552	1.0576	1.4688	1.1274	1.7113	1.6779	1.1077	0.2289	-0.6925	0.21	1.2156	1.7769	1.1782	-0.3352	-1.8095	-2.8907	-2.8049	-5.6652	-2.848	-6.8374	-5.4475	-5.5729	-1.2673	1.9648	1.9159	0.6037	1.0663	1.3876	0.5886	0.8046	1.0129	1.0868	1.138	1.3193	1.3655	1.1797	1.5806	1.6705	1.49	1.3034	1.6357	1.9082	2.0918
0.8944	0.7225	0.6108	1.0577	1.1574	1.1767	0.6579	0.6617	1.0818	1.5167	1.197	1.7856	1.7223	1.116	0.2076	-0.812	0.1456	1.2214	1.8267	1.2051	-0.3893	-1.9727	-3.1572	-2.9853	-5.9323	-2.8962	-6.8719	-5.4854	-5.516	-1.1814	2.043	1.9856	0.6379	1.1264	1.4277	0.6371	0.8365	1.0776	1.1471	1.1856	1.4118	1.3903	1.1778	1.5935	1.7211	1.5649	1.4012	1.7226	1.9697	2.1288
0.9341	0.7625	0.6251	1.1057	1.19	1.2158	0.7022	0.6701	1.0959	1.5627	1.2614	1.8526	1.759	1.1174	0.1964	-0.931	0.0778	1.2186	1.8676	1.2281	-0.4442	-2.1315	-3.4185	-3.1612	-6.1852	-2.9367	-6.8945	-5.5121	-5.4481	-1.0979	2.1139	2.0483	0.6772	1.1868	1.4619	0.6876	0.8659	1.1428	1.2095	1.2439	1.5073	1.4143	1.1763	1.6038	1.7787	1.6374	1.4949	1.8031	2.0244	2.1627
0.9694	0.7998	0.6366	1.1517	1.2152	1.2493	0.7427	0.6809	1.1046	1.6037	1.319	1.9129	1.7874	1.1064	0.1927	-1.0497	0.0061	1.2094	1.902	1.2489	-0.4966	-2.2821	-3.6647	-3.3285	-6.4141	-2.9666	-6.8978	-5.5262	-5.368	-1.0137	2.179	2.1047	0.716	1.2382	1.4799	0.7394	0.8918	1.2035	1.2724	1.3082	1.6045	1.4404	1.1784	1.6167	1.8435	1.7082	1.5833	1.8746	2.074	2.1946
1.0019	0.838	0.6482	1.1925	1.2299	1.2739	0.7802	0.684	1.1027	1.6355	1.3681	1.9645	1.8052	1.0756	0.1839	-1.1702	-0.073	1.1942	1.9317	1.2681	-0.5451	-2.4243	-3.8929	-3.4846	-6.6122	-2.9807	-6.8729	-5.5132	-5.2699	-0.9228	2.2386	2.1555	0.7537	1.2767	1.4801	0.7923	0.9166	1.2576	1.332	1.3743	1.698	1.4683	1.1814	1.6296	1.9088	1.7742	1.6611	1.9365	2.1188	2.221
1.0305	0.8749	0.6672	1.2269	1.2323	1.2844	0.8131	0.6828	1.0911	1.657	1.4084	2.0061	1.8132	1.0307	0.1677	-1.2942	-0.158	1.1743	1.9548	1.285	-0.5912	-2.5612	-4.1095	-3.6326	-6.781	-2.9806	-6.8229	-5.4671	-5.1516	-0.8237	2.2933	2.1998	0.79	1.3045	1.4647	0.8446	0.9424	1.3054	1.3827	1.436	1.7889	1.4985	1.1829	1.6385	1.9661	1.8301	1.726	1.9898	2.1568	2.239
1.0516	0.9103	0.6966	1.2543	1.2266	1.2864	0.8436	0.6787	1.0806	1.6703	1.4406	2.0393	1.8152	0.9862	0.1448	-1.4211	-0.2418	1.1522	1.9719	1.2998	-0.6351	-2.6937	-4.319	-3.7682	-6.9279	-2.9705	-6.7531	-5.3923	-5.0134	-0.7184	2.3445	2.2364	0.8211	1.3221	1.4356	0.8938	0.9645	1.3431	1.4229	1.4819	1.8787	1.5255	1.1827	1.6467	2.0067	1.8715	1.7764	2.0347	2.185	2.2479
1.0641	0.9454	0.7349	1.2759	1.2195	1.2882	0.8743	0.6613	1.0762	1.6752	1.4656	2.0641	1.8102	0.946	0.107	-1.5522	-0.3249	1.1272	1.9824	1.3152	-0.6759	-2.8179	-4.5185	-3.8831	-7.0546	-2.949	-6.6604	-5.2927	-4.8569	-0.6088	2.391	2.2651	0.8459	1.3306	1.3973	0.9418	0.9796	1.3697	1.4554	1.5173	1.9668	1.5412	1.1848	1.6581	2.0317	1.8992	1.8133	2.0727	2.2061	2.2469
1.0662	0.9827	0.7831	1.2949	1.2194	1.3015	0.9051	0.633	1.085	1.6772	1.4849	2.0824	1.8004	0.9114	0.0545	-1.6829	-0.4036	1.0995	1.9869	1.3324	-0.7116	-2.9284	-4.6988	-3.9774	-7.1575	-2.9139	-6.5426	-5.1801	-4.6878	-0.4974	2.4317	2.2855	0.8632	1.3345	1.3571	0.9898	0.9887	1.3887	1.4805	1.5489	2.0457	1.5503	1.1923	1.661	2.0404	1.9143	1.8402	2.1051	2.2207	2.2318
1.0632	1.0243	0.8418	1.3124	1.2304	1.3303	0.9357	0.6052	1.1073	1.6831	1.501	2.0942	1.7906	0.8829	-0.0055	-1.8062	-0.4764	1.0705	1.9884	1.3503	-0.7408	-3.026	-4.8602	-4.0581	-7.2368	-2.8688	-6.4091	-5.0685	-4.5146	-0.387	2.4658	2.2983	0.8781	1.3405	1.3191	1.0336	0.9966	1.4017	1.4962	1.5743	2.1014	1.5675	1.2037	1.6517	2.0276	1.9177	1.8599	2.1306	2.2253	2.1999
1.0615	1.0616	0.9045	1.3268	1.2444	1.367	0.9608	0.5789	1.134	1.6921	1.5136	2.0992	1.7812	0.8593	-0.0709	-1.9179	-0.5467	1.0397	1.9868	1.3682	-0.7665	-3.1139	-5.0047	-4.1294	-7.2961	-2.8165	-6.2651	-4.9557	-4.3369	-0.276	2.4954	2.3042	0.893	1.3487	1.2801	1.0683	1.0018	1.407	1.501	1.5899	2.1285	1.5918	1.2182	1.6389	1.9953	1.9102	1.8707	2.1471	2.2193	2.157
1.0624	1.0841	0.9631	1.3339	1.2528	1.4014	0.9751	0.5544	1.1508	1.6935	1.5175	2.0971	1.7681	0.8353	-0.1345	-2.0119	-0.6146	1.0061	1.9806	1.3842	-0.7873	-3.1905	-5.1255	-4.1846	-7.3321	-2.753	-6.1075	-4.835	-4.1488	-0.1614	2.5227	2.3032	0.9091	1.3574	1.2471	1.0915	1.0019	1.4057	1.495	1.596	2.1377	1.6084	1.2264	1.6166	1.9512	1.8934	1.8726	2.1549	2.2017	2.1088
1.0633	1.0973	1.0168	1.3313	1.2558	1.4262	0.9793	0.5345	1.1514	1.6788	1.5093	2.0875	1.7468	0.8022	-0.1943	-2.0899	-0.68	0.9694	1.9681	1.3974	-0.7999	-3.2528	-5.2213	-4.2167	-7.3393	-2.6744	-5.9313	-4.6987	-3.9474	-0.0426	2.5462	2.2964	0.9286	1.3661	1.2307	1.1006	0.9974	1.3971	1.4795	1.5951	2.1412	1.6088	1.2173	1.5745	1.9031	1.8691	1.8651	2.1523	2.1712	2.0547
1.061	1.1083	1.0675	1.3191	1.2541	1.4408	0.9715	0.518	1.1391	1.6497	1.49	2.0717	1.715	0.7578	-0.257	-2.1603	-0.7447	0.927	1.9494	1.4083	-0.8051	-3.3011	-5.2968	-4.2331	-7.3142	-2.5804	-5.7324	-4.5364	-3.7296	0.0821	2.5657	2.2818	0.9505	1.3796	1.2437	1.0981	0.9879	1.3793	1.4548	1.5804	2.1361	1.6014	1.1891	1.5155	1.8513	1.8369	1.8463	2.1398	2.131	1.9957
1.0554	1.1224	1.1136	1.2988	1.2472	1.4484	0.9537	0.5009	1.1194	1.6087	1.4599	2.0496	1.6741	0.7055	-0.3189	-2.2219	-0.8064	0.8809	1.9257	1.4187	-0.8037	-3.3343	-5.3514	-4.2387	-7.255	-2.4709	-5.5108	-4.35	-3.4957	0.2114	2.5824	2.2612	0.9728	1.3982	1.2816	1.0872	0.9717	1.3539	1.4205	1.5495	2.1157	1.5814	1.1428	1.4517	1.7877	1.795	1.8164	2.1182	2.0838	1.9318
1.0449	1.1335	1.1478	1.2692	1.2345	1.4454	0.9372	0.4812	1.092	1.5594	1.4211	2.0197	1.6261	0.6508	-0.3685	-2.2667	-0.8627	0.8353	1.898	1.4298	-0.7954	-3.3507	-5.3804	-4.2238	-7.16	-2.3463	-5.2686	-4.1455	-3.2468	0.3448	2.5952	2.2354	0.9928	1.4172	1.3313	1.0652	0.9494	1.3199	1.3772	1.5032	2.078	1.5507	1.0823	1.3866	1.71	1.7422	1.7761	2.0882	2.0282	1.858
1.025	1.1367	1.1675	1.2315	1.2165	1.4325	0.9261	0.4622	1.0546	1.5107	1.3773	1.9833	1.5747	0.5972	-0.3971	-2.2971	-0.9122	0.79	1.8674	1.4427	-0.7797	-3.3491	-5.385	-4.1825	-7.0319	-2.2073	-5.0039	-3.9273	-2.9841	0.481	2.6023	2.2036	1.0065	1.4339	1.3843	1.0287	0.9218	1.2763	1.3241	1.4456	2.0204	1.5202	1.0097	1.3172	1.6174	1.6789	1.726	2.051	1.9635	1.7707
0.9957	1.1288	1.1758	1.1878	1.1975	1.4137	0.9074	0.4439	1.0084	1.4621	1.329	1.9408	1.5218	0.5441	-0.4092	-2.3244	-0.9528	0.7458	1.8368	1.4589	-0.7569	-3.3279	-5.3679	-4.1177	-6.876	-2.0542	-4.7152	-3.6953	-2.706	0.6209	2.6071	2.1694	1.0057	1.4432	1.425	0.9774	0.8875	1.2231	1.2618	1.3824	1.9423	1.4854	0.9248	1.2463	1.5181	1.6053	1.6689	2.0059	1.8926	1.6733
0.9589	1.1106	1.1759	1.1383	1.1812	1.3916	0.8817	0.4219	0.9636	1.4134	1.2751	1.8915	1.4687	0.4919	-0.416	-2.3516	-0.9861	0.7039	1.8063	1.4768	-0.7271	-3.2875	-5.3308	-4.037	-6.6975	-1.8908	-4.4113	-3.4534	-2.4156	0.7668	2.6093	2.1331	0.9863	1.4383	1.4416	0.9044	0.8451	1.1595	1.1903	1.3112	1.8492	1.4429	0.8363	1.1737	1.4216	1.5233	1.6041	1.9533	1.8177	1.5711
0.9131	1.0831	1.1658	1.0822	1.1628	1.366	0.854	0.3931	0.9291	1.3667	1.2138	1.8371	1.4157	0.4449	-0.4288	-2.3781	-1.0124	0.6636	1.7731	1.495	-0.6899	-3.23	-5.2757	-3.9405	-6.4991	-1.7202	-4.1007	-3.2026	-2.118	0.9165	2.6083	2.0929	0.9525	1.4221	1.4389	0.8111	0.7928	1.0863	1.1092	1.2268	1.7505	1.3897	0.7504	1.0945	1.3329	1.4345	1.5296	1.895	1.7381	1.4692
0.8593	1.044	1.1453	1.0173	1.1367	1.3334	0.8207	0.3567	0.8995	1.3155	1.1417	1.7774	1.3587	0.4008	-0.459	-2.4031	-1.0323	0.6236	1.7344	1.5114	-0.6482	-3.1612	-5.2035	-3.8244	-6.2847	-1.546	-3.7839	-2.9422	-1.8155	1.065	2.6039	2.0476	0.9085	1.4002	1.4308	0.7187	0.7294	1.0049	1.0185	1.1312	1.6517	1.341	0.673	1.0135	1.2497	1.3381	1.447	1.8286	1.6519	1.3679
0.7977	0.9922	1.1172	0.9437	1.101	1.296	0.7817	0.3086	0.8665	1.252	1.0563	1.7085	1.2927	0.3553	-0.509	-2.4217	-1.0505	0.581	1.6869	1.5218	-0.6073	-3.0852	-5.1137	-3.6941	-6.0569	-1.3722	-3.46	-2.6736	-1.5107	1.2093	2.5917	1.9945	0.8513	1.3718	1.4245	0.64	0.6571	0.9157	0.9207	1.0375	1.5576	1.3083	0.6074	0.9366	1.1664	1.2377	1.3564	1.7536	1.5614	1.2658
0.7314	0.9323	1.0856	0.8646	1.061	1.2601	0.7397	0.2537	0.8343	1.1791	0.961	1.6293	1.2177	0.303	-0.5736	-2.4309	-1.0714	0.5329	1.6295	1.5236	-0.5689	-3.0045	-5.0079	-3.5585	-5.8137	-1.2	-3.1324	-2.4026	-1.2074	1.3478	2.5686	1.9318	0.7828	1.3394	1.4265	0.5733	0.5798	0.8204	0.8207	0.9514	1.4766	1.2789	0.5487	0.8636	1.0823	1.136	1.2572	1.6689	1.4679	1.1623
0.6688	0.8748	1.0521	0.7831	1.0194	1.2246	0.6887	0.1932	0.8036	1.101	0.86	1.5426	1.1355	0.2448	-0.6414	-2.4255	-1.0938	0.4798	1.5635	1.5166	-0.5317	-2.9194	-4.8836	-3.4201	-5.5516	-1.0281	-2.8037	-2.1326	-0.9095	1.4794	2.5353	1.8578	0.7118	1.3003	1.4265	0.5116	0.5005	0.7206	0.7199	0.869	1.4031	1.242	0.495	0.79	0.9985	1.0312	1.1519	1.5751	1.369	1.0567
0.6144	0.8275	1.0147	0.6988	0.976	1.1852	0.6263	0.1244	0.7654	1.0235	0.7589	1.453	1.0507	0.1853	-0.6973	-2.4037	-1.1143	0.427	1.4921	1.505	-0.4923	-2.8264	-4.7376	-3.2762	-5.2723	-0.8517	-2.4706	-1.8586	-0.6153	1.6065	2.4948	1.775	0.6409	1.2452	1.4053	0.4445	0.4194	0.6162	0.6155	0.7791	1.3237	1.195	0.4443	0.7119	0.9112	0.9198	1.0395	1.4751	1.2641	0.9497
0.5658	0.7853	0.9691	0.6127	0.9302	1.1417	0.5585	0.0574	0.7147	0.9528	0.6606	1.3617	0.9687	0.1261	-0.7328	-2.3703	-1.1314	0.3773	1.4171	1.4919	-0.449	-2.7229	-4.5718	-3.1281	-4.9797	-0.6691	-2.1305	-1.5772	-0.3219	1.732	2.4503	1.6837	0.5671	1.1719	1.3701	0.3758	0.3351	0.5074	0.5075	0.6784	1.2418	1.1396	0.3892	0.633	0.8174	0.802	0.9201	1.3684	1.1531	0.8396
0.5197	0.7419	0.912	0.5236	0.878	1.0894	0.4948	0.0011	0.6564	0.8849	0.562	1.2673	0.8883	0.0706	-0.7535	-2.3304	-1.1442	0.3289	1.3374	1.4781	-0.4029	-2.6083	-4.3933	-2.9784	-4.6746	-0.4803	-1.7862	-1.2857	-0.0303	1.8553	2.3997	1.5846	0.4882	1.0834	1.3312	0.313	0.2475	0.3971	0.3984	0.575	1.1677	1.0805	0.3196	0.5496	0.7227	0.68	0.7984	1.2545	1.0388	0.7278
0.4775	0.7057	0.8471	0.4311	0.8186	1.0289	0.4479	-0.0458	0.5981	0.8155	0.4625	1.1701	0.8083	0.02	-0.7712	-2.2873	-1.1519	0.2799	1.2524	1.4619	-0.3564	-2.4873	-4.2087	-2.8256	-4.3614	-0.2896	-1.4453	-0.9906	0.2563	1.9723	2.3431	1.4816	0.4049	0.98	1.2765	0.2455	0.1568	0.2883	0.2884	0.4687	1.089	1.014	0.2299	0.4581	0.6316	0.5586	0.678	1.1348	0.9256	0.6177
0.4406	0.6794	0.7754	0.3345	0.7495	0.967	0.4252	-0.0787	0.5487	0.7447	0.3622	1.0722	0.7284	-0.026	-0.7889	-2.2414	-1.1555	0.2293	1.1625	1.4398	-0.3121	-2.3631	-4.0205	-2.6696	-4.0455	-0.1063	-1.1137	-0.7022	0.5327	2.0783	2.2819	1.3757	0.3184	0.8642	1.1982	0.1606	0.0618	0.1813	0.1754	0.3564	0.9962	0.9346	0.1252	0.365	0.5431	0.4407	0.5599	1.0114	0.8143	0.5103
0.4055	0.6552	0.6919	0.2301	0.6679	0.9016	0.4162	-0.0976	0.5058	0.671	0.258	0.9739	0.6464	-0.065	-0.8069	-2.1921	-1.1539	0.1785	1.07	1.4136	-0.2697	-2.2355	-3.8288	-2.5123	-3.724	0.0719	-0.7854	-0.4159	0.8057	2.1717	2.2127	1.2662	0.2313	0.7437	1.1062	0.0606	-0.0361	0.0738	0.0591	0.2414	0.897	0.8473	0.0157	0.2708	0.4525	0.3249	0.4429	0.8854	0.7048	0.405
0.3719	0.6338	0.5994	0.1214	0.5807	0.8379	0.4056	-0.1075	0.4594	0.5919	0.1483	0.8721	0.5617	-0.1039	-0.8274	-2.1391	-1.147	0.1281	0.9756	1.3804	-0.2285	-2.1034	-3.6323	-2.351	-3.3938	0.2481	-0.4533	-0.1256	1.0806	2.2564	2.1364	1.1521	0.1489	0.6281	1.0105	-0.0451	-0.135	-0.033	-0.0567	0.1298	0.7995	0.7549	-0.0889	0.1739	0.3543	0.2089	0.3257	0.754	0.5949	0.2978
0.3387	0.6122	0.4999	0.0099	0.4901	0.7784	0.3923	-0.1127	0.4032	0.5036	0.0338	0.7653	0.4749	-0.1481	-0.847	-2.0803	-1.1379	0.0767	0.8791	1.343	-0.1864	-1.9655	-3.4255	-2.1732	-3.0508	0.4244	-0.1135	0.1726	1.3595	2.3372	2.0557	1.0349	0.0661	0.5179	0.9089	-0.1565	-0.2379	-0.1416	-0.1731	0.0164	0.7039	0.6609	-0.1845	0.0779	0.251	0.0912	0.2071	0.6194	0.4833	0.1901
0.3054	0.5855	0.3935	-0.1042	0.3975	0.7211	0.3749	-0.1143	0.3415	0.4093	-0.0847	0.6566	0.3878	-0.1926	-0.8574	-2.0142	-1.1277	0.0261	0.7823	1.3045	-0.1435	-1.8215	-3.2055	-1.9774	-2.6963	0.6015	0.2307	0.4739	1.6423	2.4132	1.9694	0.9148	-0.0204	0.4082	0.7973	-0.2752	-0.3461	-0.2553	-0.2903	-0.1049	0.6063	0.5711	-0.2701	-0.0177	0.1444	-0.0292	0.0876	0.4838	0.3701	0.0845
0.2748	0.5603	0.2856	-0.2187	0.3071	0.665	0.353	-0.1155	0.2773	0.3141	-0.2058	0.5467	0.3012	-0.2387	-0.8597	-1.9429	-1.116	-0.0232	0.6857	1.2633	-0.0999	-1.6754	-2.9753	-1.7739	-2.3394	0.7783	0.5725	0.7701	1.923	2.4811	1.8779	0.7921	-0.1043	0.3056	0.6814	-0.3917	-0.4531	-0.373	-0.4081	-0.2321	0.5082	0.4947	-0.3421	-0.1141	0.032	-0.1521	-0.034	0.3473	0.256	-0.0215
0.2404	0.5349	0.1757	-0.3315	0.2216	0.6011	0.3195	-0.131	0.2088	0.2198	-0.3278	0.4363	0.2153	-0.2884	-0.8617	-1.865	-1.103	-0.0716	0.5882	1.2196	-0.0525	-1.5261	-2.7327	-1.5661	-1.9787	0.955	0.9159	1.064	2.2004	2.5419	1.7843	0.6665	-0.1868	0.209	0.5691	-0.4969	-0.558	-0.4915	-0.5256	-0.3567	0.412	0.4333	-0.4049	-0.2074	-0.0841	-0.2746	-0.1572	0.2109	0.1423	-0.1281
0.1943	0.5024	0.0627	-0.4444	0.1391	0.5245	0.2694	-0.1664	0.14	0.1306	-0.4466	0.3283	0.1347	-0.33	-0.8662	-1.7722	-1.0833	-0.1156	0.4926	1.1764	0.0005	-1.3659	-2.473	-1.3515	-1.6038	1.1359	1.2695	1.3653	2.4788	2.5988	1.6867	0.5379	-0.2756	0.104	0.4496	-0.5933	-0.6641	-0.6113	-0.643	-0.4758	0.3174	0.3714	-0.4698	-0.3001	-0.2016	-0.396	-0.2809	0.0759	0.0284	-0.2334
0.1392	0.4595	-0.0487	-0.5579	0.0611	0.4447	0.2081	-0.2092	0.0853	0.0515	-0.5584	0.2239	0.065	-0.3555	-0.8655	-1.6606	-1.0503	-0.1512	0.3988	1.1375	0.0585	-1.1926	-2.1991	-1.1309	-1.2168	1.3226	1.6269	1.6698	2.7555	2.6515	1.5835	0.4064	-0.3754	-0.0148	0.3141	-0.6887	-0.7753	-0.7324	-0.7621	-0.5956	0.2212	0.3018	-0.5447	-0.3991	-0.32	-0.5159	-0.4049	-0.0568	-0.0865	-0.3387
0.0794	0.4041	-0.1531	-0.6719	-0.0088	0.3697	0.1467	-0.2445	0.0476	-0.0156	-0.6618	0.1252	0.0053	-0.3704	-0.8604	-1.5399	-1.0068	-0.1793	0.3071	1.1015	0.1223	-1.0114	-1.9176	-0.9094	-0.8286	1.5104	1.9762	1.9667	3.0236	2.6997	1.4775	0.2737	-0.482	-0.1423	0.167	-0.7924	-0.892	-0.8545	-0.8845	-0.715	0.1231	0.224	-0.6329	-0.5026	-0.4379	-0.6358	-0.5288	-0.188	-0.2009	-0.4442
0.0226	0.3453	-0.2437	-0.784	-0.0698	0.3029	0.0945	-0.2659	0.016	-0.0731	-0.7578	0.0302	-0.0477	-0.3824	-0.8645	-1.4237	-0.9597	-0.2041	0.2189	1.0646	0.1894	-0.8285	-1.6343	-0.6908	-0.4479	1.6944	2.31	2.2453	3.2767	2.7423	1.3699	0.1447	-0.5856	-0.27	0.0163	-0.9052	-1.0085	-0.9765	-1.0097	-0.8315	0.0255	0.1399	-0.7316	-0.602	-0.5514	-0.7564	-0.6545	-0.3191	-0.3149	-0.5456
-0.0268	0.2921	-0.318	-0.8916	-0.1217	0.2448	0.0501	-0.2742	-0.0173	-0.1268	-0.8479	-0.0646	-0.098	-0.3959	-0.8816	-1.3156	-0.9151	-0.2282	0.1323	1.0233	0.2552	-0.6494	-1.3547	-0.4801	-0.0777	1.8703	2.6242	2.4961	3.509	2.7771	1.26	0.0194	-0.6769	-0.3864	-0.1247	-1.017	-1.116	-1.0964	-1.1338	-0.9417	-0.0584	0.0556	-0.8339	-0.6934	-0.6568	-0.8731	-0.7798	-0.4512	-0.4266	-0.6415
-0.0719	0.2416	-0.3838	-0.9946	-0.1678	0.1935	0.0095	-0.2752	-0.0558	-0.1825	-0.9356	-0.16	-0.1468	-0.4105	-0.9049	-1.2103	-0.8714	-0.2534	0.0454	0.977	0.3189	-0.4735	-1.0804	-0.2777	0.2828	2.037	2.9216	2.7254	3.7239	2.8022	1.1486	-0.1062	-0.7538	-0.4855	-0.2469	-1.1208	-1.2128	-1.2134	-1.2535	-1.0409	-0.1195	-0.0286	-0.9407	-0.7813	-0.7518	-0.9841	-0.9034	-0.5834	-0.5356	-0.7336
-0.117	0.1881	-0.4542	-1.0966	-0.2145	0.1445	-0.0229	-0.2776	-0.0955	-0.2412	-1.0242	-0.2577	-0.193	-0.42	-0.925	-1.1007	-0.8238	-0.2794	-0.0411	0.9265	0.3817	-0.299	-0.808	-0.0776	0.6379	2.1956	3.2085	2.947	3.9289	2.818	1.0331	-0.234	-0.8239	-0.5689	-0.3455	-1.222	-1.3055	-1.3322	-1.3732	-1.1342	-0.1712	-0.1118	-1.0489	-0.8713	-0.8424	-1.0927	-1.0283	-0.7164	-0.6422	-0.8235
-0.1643	0.1384	-0.5276	-1.198	-0.2634	0.1003	-0.0456	-0.2788	-0.1283	-0.3025	-1.1128	-0.3588	-0.2403	-0.4243	-0.9299	-0.9847	-0.7734	-0.3062	-0.1285	0.8719	0.4426	-0.1293	-0.5408	0.1206	0.9865	2.3466	3.4843	3.1626	4.123	2.827	0.9137	-0.364	-0.8939	-0.6363	-0.4227	-1.3226	-1.3978	-1.4541	-1.4946	-1.2275	-0.2241	-0.1905	-1.1483	-0.9616	-0.9363	-1.203	-1.1548	-0.8488	-0.748	-0.9134
-0.2117	0.0996	-0.5969	-1.2952	-0.3111	0.0603	-0.0635	-0.2729	-0.1557	-0.3627	-1.2011	-0.4621	-0.2889	-0.4321	-0.9164	-0.8636	-0.7241	-0.3341	-0.218	0.8132	0.4991	0.0323	-0.284	0.3157	1.3226	2.4865	3.7431	3.3638	4.3041	2.8288	0.7913	-0.4938	-0.9622	-0.6888	-0.4876	-1.4198	-1.4862	-1.5743	-1.6125	-1.3192	-0.2749	-0.2625	-1.2345	-1.0473	-1.0332	-1.3126	-1.2773	-0.9785	-0.8542	-1.0024
-0.2522	0.0785	-0.6547	-1.3872	-0.3576	0.0229	-0.0823	-0.2627	-0.1874	-0.4216	-1.2896	-0.5661	-0.338	-0.4475	-0.8817	-0.7362	-0.6764	-0.3642	-0.3073	0.7514	0.5511	0.185	-0.0369	0.5062	1.6444	2.6174	3.9874	3.5475	4.4724	2.8231	0.6701	-0.6214	-1.0214	-0.7249	-0.5396	-1.5071	-1.5687	-1.69	-1.7255	-1.409	-0.3196	-0.3218	-1.308	-1.1267	-1.133	-1.4219	-1.3947	-1.1062	-0.9604	-1.093
-0.2873	0.0745	-0.7009	-1.4765	-0.4088	-0.0172	-0.1075	-0.2534	-0.2293	-0.4836	-1.3795	-0.669	-0.3881	-0.4661	-0.8238	-0.6013	-0.6287	-0.3943	-0.3958	0.6895	0.6006	0.3361	0.2047	0.6891	1.9571	2.7456	4.2226	3.7204	4.6322	2.8151	0.5503	-0.7447	-1.0717	-0.7448	-0.5697	-1.5757	-1.6477	-1.8027	-1.8361	-1.5006	-0.359	-0.3658	-1.3735	-1.1997	-1.2367	-1.5335	-1.5106	-1.2335	-1.0686	-1.1855
-0.3217	0.0788	-0.739	-1.5669	-0.4665	-0.0599	-0.1354	-0.2454	-0.2777	-0.5483	-1.4726	-0.7692	-0.4365	-0.4847	-0.7522	-0.4609	-0.58	-0.4205	-0.4837	0.6306	0.6505	0.4903	0.4439	0.8608	2.2631	2.8724	4.4491	3.8845	4.7835	2.8044	0.4341	-0.8653	-1.1197	-0.752	-0.5752	-1.6215	-1.7264	-1.915	-1.9459	-1.5962	-0.393	-0.4026	-1.438	-1.2686	-1.3371	-1.6449	-1.6246	-1.3607	-1.1785	-1.277
-0.3604	0.0805	-0.7726	-1.6584	-0.5269	-0.102	-0.1617	-0.242	-0.3254	-0.6124	-1.5655	-0.8656	-0.4808	-0.4985	-0.676	-0.32	-0.5266	-0.4407	-0.5677	0.5758	0.7058	0.649	0.6832	1.0233	2.5614	2.9959	4.6677	4.039	4.9256	2.7899	0.3247	-0.9829	-1.1687	-0.7516	-0.5652	-1.6557	-1.807	-2.027	-2.0552	-1.7	-0.4321	-0.4387	-1.5015	-1.3392	-1.4308	-1.7529	-1.7393	-1.486	-1.2862	-1.3653
-0.4016	0.0711	-0.8087	-1.743	-0.5837	-0.1495	-0.1948	-0.2486	-0.3703	-0.6735	-1.652	-0.9537	-0.5177	-0.5026	-0.6065	-0.1882	-0.4673	-0.4568	-0.6462	0.5224	0.765	0.8097	0.917	1.1731	2.8478	3.1089	4.8745	4.1873	5.0577	2.769	0.2148	-1.0942	-1.2188	-0.7517	-0.5521	-1.6906	-1.8862	-2.1303	-2.1572	-1.8088	-0.4829	-0.4758	-1.5528	-1.4144	-1.5203	-1.8546	-1.849	-1.6013	-1.3882	-1.4494
-0.436	0.0564	-0.8497	-1.8222	-0.6325	-0.1971	-0.237	-0.263	-0.4073	-0.7292	-1.7326	-1.0365	-0.5476	-0.497	-0.5528	-0.0751	-0.4035	-0.4678	-0.7192	0.4714	0.8264	0.9696	1.1453	1.3128	3.1246	3.2161	5.0667	4.3258	5.1726	2.7412	0.1084	-1.2032	-1.2655	-0.7531	-0.5332	-1.726	-1.9625	-2.2266	-2.2534	-1.9161	-0.5392	-0.507	-1.5872	-1.4899	-1.6104	-1.9532	-1.9549	-1.7074	-1.4864	-1.5314
-0.4675	0.0327	-0.8984	-1.8951	-0.6721	-0.2389	-0.2893	-0.2846	-0.4337	-0.7754	-1.8045	-1.1143	-0.5735	-0.4877	-0.515	0.0207	-0.3367	-0.4727	-0.7864	0.4225	0.889	1.1269	1.3694	1.4464	3.3968	3.3168	5.2453	4.4549	5.2723	2.7069	0.0055	-1.3075	-1.3109	-0.7599	-0.518	-1.7643	-2.0339	-2.3139	-2.3438	-2.014	-0.5933	-0.5385	-1.6031	-1.5551	-1.6979	-2.0463	-2.0561	-1.8065	-1.5801	-1.6073
-0.4977	0.0017	-0.952	-1.9614	-0.7059	-0.2791	-0.3422	-0.3082	-0.4491	-0.8121	-1.8662	-1.1841	-0.5958	-0.4791	-0.4899	0.1039	-0.2722	-0.4704	-0.848	0.3754	0.9518	1.2799	1.5853	1.5703	3.6641	3.412	5.4109	4.571	5.3603	2.6672	-0.092	-1.407	-1.3532	-0.769	-0.5131	-1.8101	-2.0992	-2.3939	-2.4277	-2.1003	-0.651	-0.5793	-1.6159	-1.6121	-1.7798	-2.1342	-2.15	-1.8984	-1.6697	-1.6735
-0.5216	-0.0261	-1.0044	-2.0191	-0.7367	-0.3182	-0.3838	-0.3277	-0.4552	-0.8435	-1.9183	-1.2463	-0.615	-0.4728	-0.4774	0.1728	-0.2157	-0.4643	-0.9069	0.3293	1.0112	1.4256	1.7862	1.6816	3.9179	3.5	5.5632	4.6741	5.4391	2.6231	-0.1844	-1.5025	-1.3926	-0.7818	-0.5156	-1.863	-2.1576	-2.4672	-2.5047	-2.1757	-0.7134	-0.6307	-1.6406	-1.6671	-1.8551	-2.2169	-2.2349	-1.9836	-1.7564	-1.7306
-0.5353	-0.049	-1.0548	-2.0726	-0.7666	-0.3576	-0.4143	-0.3399	-0.4635	-0.8785	-1.9674	-1.3067	-0.633	-0.468	-0.4722	0.2305	-0.1631	-0.4553	-0.9624	0.2823	1.0641	1.5614	1.9687	1.7853	4.1584	3.5847	5.7047	4.7644	5.5083	2.5813	-0.2735	-1.5934	-1.4322	-0.8019	-0.5252	-1.9193	-2.2132	-2.5374	-2.5779	-2.2442	-0.7765	-0.685	-1.6741	-1.7162	-1.9214	-2.2943	-2.3161	-2.066	-1.8394	-1.7823
-0.5417	-0.0684	-1.0992	-2.1239	-0.7973	-0.398	-0.4366	-0.3468	-0.4765	-0.9177	-2.0123	-1.3674	-0.6509	-0.4636	-0.4671	0.2837	-0.1126	-0.4459	-1.0168	0.2329	1.1133	1.6891	2.1365	1.8854	4.3879	3.6659	5.8348	4.8382	5.5623	2.5384	-0.3633	-1.683	-1.4713	-0.8272	-0.5381	-1.9744	-2.264	-2.6021	-2.6473	-2.3081	-0.8333	-0.7334	-1.7034	-1.7538	-1.9855	-2.3684	-2.3952	-2.1471	-1.9185	-1.8303
-0.547	-0.0886	-1.1409	-2.1766	-0.834	-0.4433	-0.4528	-0.3576	-0.4964	-0.9626	-2.0583	-1.4299	-0.6714	-0.4595	-0.4533	0.345	-0.0609	-0.4366	-1.0688	0.1834	1.1611	1.8145	2.296	1.9897	4.6104	3.7473	5.9595	4.9073	5.6104	2.4965	-0.4536	-1.7721	-1.5083	-0.8534	-0.5517	-2.0275	-2.3094	-2.6638	-2.717	-2.3739	-0.8919	-0.7671	-1.7213	-1.7952	-2.0594	-2.4438	-2.4733	-2.2277	-1.9952	-1.8815
-0.5574	-0.1167	-1.1828	-2.2326	-0.8808	-0.5031	-0.4691	-0.3699	-0.5276	-1.012	-2.107	-1.4914	-0.6931	-0.4573	-0.4264	0.4205	-0.0089	-0.4271	-1.1176	0.1361	1.2087	1.9393	2.4524	2.0966	4.8243	3.8288	6.0837	4.9816	5.6597	2.4584	-0.5403	-1.861	-1.5415	-0.8755	-0.5594	-2.0735	-2.3504	-2.7227	-2.7851	-2.4373	-0.9536	-0.7921	-1.7322	-1.8461	-2.1373	-2.518	-2.5478	-2.3084	-2.069	-1.9362
-0.5732	-0.1512	-1.2194	-2.2882	-0.938	-0.5771	-0.4812	-0.3751	-0.5644	-1.0622	-2.1557	-1.5501	-0.7151	-0.4558	-0.3875	0.508	0.0409	-0.417	-1.1644	0.0928	1.2553	2.0609	2.6043	2.2013	5.0275	3.9099	6.204	5.0547	5.7057	2.422	-0.6239	-1.9486	-1.5692	-0.8951	-0.5634	-2.1088	-2.3882	-2.7771	-2.846	-2.4894	-1.0158	-0.8211	-1.7433	-1.8967	-2.2008	-2.5871	-2.6184	-2.3869	-2.1378	-1.9874
-0.5884	-0.1817	-1.2494	-2.3389	-1.0001	-0.6543	-0.4823	-0.378	-0.5989	-1.109	-2.203	-1.6057	-0.7377	-0.4563	-0.3475	0.5952	0.0886	-0.4083	-1.2098	0.053	1.2997	2.1758	2.7465	2.2947	5.2158	3.9885	6.3123	5.1196	5.7405	2.385	-0.7053	-2.0307	-1.588	-0.9112	-0.5588	-2.133	-2.4223	-2.8266	-2.8977	-2.5276	-1.0758	-0.8497	-1.7573	-1.9351	-2.2452	-2.6487	-2.6852	-2.4636	-2.202	-2.0332
-0.598	-0.1963	-1.2733	-2.3816	-1.0589	-0.7234	-0.4729	-0.3891	-0.632	-1.151	-2.2476	-1.6583	-0.7604	-0.4584	-0.3185	0.6688	0.1344	-0.3995	-1.2516	0.0167	1.3431	2.2817	2.8779	2.3717	5.3897	4.0624	6.4055	5.1786	5.7653	2.3489	-0.7838	-2.1042	-1.5936	-0.9222	-0.5433	-2.1477	-2.4513	-2.8725	-2.9426	-2.5609	-1.1302	-0.8735	-1.7747	-1.9694	-2.2849	-2.7055	-2.75	-2.5383	-2.2627	-2.0752
-0.6032	-0.1922	-1.289	-2.4164	-1.1082	-0.7732	-0.4611	-0.4067	-0.6546	-1.1876	-2.2879	-1.7081	-0.7834	-0.4592	-0.3042	0.7269	0.1784	-0.3902	-1.2895	-0.0171	1.3855	2.3778	2.9975	2.433	5.5526	4.1312	6.4848	5.2366	5.7856	2.3152	-0.8597	-2.1725	-1.5861	-0.9323	-0.5262	-2.1581	-2.4744	-2.9122	-2.9842	-2.6002	-1.1845	-0.8953	-1.7947	-2.0149	-2.3312	-2.762	-2.8133	-2.6077	-2.3209	-2.1172
-0.6118	-0.1838	-1.2973	-2.4475	-1.151	-0.8102	-0.4534	-0.4226	-0.6633	-1.2185	-2.3249	-1.7533	-0.8047	-0.4573	-0.2961	0.7749	0.2231	-0.38	-1.3238	-0.049	1.4287	2.4669	3.1091	2.4818	5.7073	4.1982	6.5559	5.2952	5.8048	2.2864	-0.9319	-2.2379	-1.5734	-0.9484	-0.5229	-2.168	-2.493	-2.9455	-3.0211	-2.6436	-1.2456	-0.9212	-1.8181	-2.074	-2.379	-2.8175	-2.8727	-2.668	-2.3762	-2.1566
-0.6278	-0.18	-1.2993	-2.4788	-1.1927	-0.8461	-0.4531	-0.4351	-0.6694	-1.246	-2.3608	-1.7944	-0.8235	-0.453	-0.2853	0.8142	0.2681	-0.3673	-1.3546	-0.0779	1.4725	2.5499	3.2151	2.527	5.853	4.2649	6.6228	5.3484	5.8261	2.2637	-0.996	-2.2984	-1.5641	-0.9736	-0.5441	-2.1852	-2.5107	-2.974	-3.0522	-2.6827	-1.3136	-0.9561	-1.8462	-2.1412	-2.4202	-2.8663	-2.9256	-2.7192	-2.4248	-2.1867
-0.6504	-0.1808	-1.2969	-2.5125	-1.2351	-0.8833	-0.4617	-0.4501	-0.6833	-1.2748	-2.3962	-1.8339	-0.8438	-0.4506	-0.2727	0.8405	0.3076	-0.3561	-1.3814	-0.1011	1.5159	2.625	3.3133	2.5684	5.9882	4.329	6.6854	5.3969	5.8498	2.2462	-1.0516	-2.3515	-1.5619	-1.0014	-0.5882	-2.2185	-2.5297	-2.9997	-3.0798	-2.7182	-1.3806	-0.9933	-1.8766	-2.2005	-2.4551	-2.9101	-2.971	-2.7642	-2.4663	-2.2076
-0.6762	-0.185	-1.292	-2.5454	-1.2762	-0.9169	-0.4755	-0.4687	-0.7062	-1.3052	-2.4295	-1.8717	-0.8656	-0.4522	-0.2586	0.8513	0.3393	-0.3487	-1.4055	-0.1188	1.5576	2.6919	3.4013	2.5955	6.112	4.3879	6.7423	5.4375	5.8708	2.2312	-1.0984	-2.3978	-1.5663	-1.0199	-0.6402	-2.2677	-2.5493	-3.024	-3.1049	-2.751	-1.4342	-1.0265	-1.9005	-2.2382	-2.4854	-2.9504	-3.0106	-2.806	-2.5051	-2.2215
-0.7001	-0.1924	-1.2848	-2.5725	-1.3089	-0.9408	-0.4944	-0.4921	-0.7312	-1.3314	-2.4577	-1.9055	-0.8852	-0.4528	-0.249	0.8478	0.3637	-0.3424	-1.4279	-0.1344	1.5973	2.7534	3.4742	2.6027	6.2205	4.4406	6.7915	5.4659	5.8834	2.2178	-1.1369	-2.4396	-1.572	-1.022	-0.6774	-2.3205	-2.5655	-3.0467	-3.1267	-2.7793	-1.4695	-1.0546	-1.9088	-2.2552	-2.513	-2.9849	-3.0477	-2.8458	-2.5424	-2.2332
-0.7147	-0.199	-1.2759	-2.5927	-1.3369	-0.9587	-0.5202	-0.5205	-0.7563	-1.3522	-2.4855	-1.9356	-0.8989	-0.4424	-0.2498	0.8396	0.3895	-0.3329	-1.4443	-0.1427	1.6379	2.8133	3.5329	2.5954	6.3154	4.4922	6.8353	5.4769	5.8894	2.2088	-1.1635	-2.474	-1.5785	-1.0137	-0.6971	-2.3707	-2.5856	-3.0741	-3.1477	-2.8044	-1.497	-1.0845	-1.9102	-2.2692	-2.5444	-3.0185	-3.0892	-2.8878	-2.5743	-2.2462
-0.7265	-0.2075	-1.2602	-2.6041	-1.355	-0.9716	-0.556	-0.5498	-0.7755	-1.3655	-2.5057	-1.9599	-0.9046	-0.4207	-0.2685	0.8308	0.4142	-0.3232	-1.4564	-0.1519	1.6723	2.8662	3.5775	2.5774	6.3943	4.5369	6.8697	5.4638	5.8819	2.1982	-1.1886	-2.5044	-1.5771	-0.9896	-0.6956	-2.4055	-2.5947	-3.0922	-3.164	-2.8158	-1.511	-1.1116	-1.9144	-2.2792	-2.5699	-3.0451	-3.1226	-2.926	-2.6027	-2.2583
-0.7382	-0.2173	-1.2406	-2.6101	-1.3607	-0.9809	-0.6023	-0.5767	-0.7881	-1.3729	-2.5195	-1.9779	-0.9037	-0.3937	-0.3016	0.8226	0.4387	-0.3108	-1.465	-0.1585	1.7028	2.9151	3.6127	2.5559	6.4609	4.5777	6.894	5.4327	5.8671	2.1891	-1.2116	-2.5313	-1.5698	-0.9599	-0.6898	-2.4344	-2.5961	-3.1026	-3.1732	-2.82	-1.5244	-1.1366	-1.9259	-2.2875	-2.586	-3.0643	-3.1466	-2.958	-2.6261	-2.2663
-0.7498	-0.2334	-1.2263	-2.6139	-1.3601	-0.9861	-0.6584	-0.5966	-0.798	-1.3793	-2.5331	-1.9906	-0.8996	-0.371	-0.3376	0.8192	0.4654	-0.296	-1.4713	-0.1573	1.7342	2.9634	3.6483	2.5378	6.5201	4.6187	6.9122	5.3952	5.8516	2.1867	-1.2312	-2.5544	-1.5616	-0.9324	-0.6964	-2.4635	-2.5955	-3.1094	-3.1782	-2.8263	-1.5483	-1.1594	-1.9472	-2.2992	-2.5975	-3.0791	-3.1655	-2.9824	-2.6458	-2.2712
-0.7581	-0.2605	-1.2244	-2.6183	-1.364	-0.9906	-0.7176	-0.6132	-0.812	-1.391	-2.5469	-2.001	-0.8985	-0.3656	-0.3758	0.8179	0.4897	-0.282	-1.4758	-0.1493	1.7648	3.0116	3.6859	2.524	6.5771	4.6609	6.9299	5.3618	5.8407	2.1933	-1.2449	-2.5721	-1.5518	-0.9004	-0.702	-2.485	-2.5953	-3.1161	-3.1815	-2.8358	-1.5776	-1.1779	-1.9749	-2.3127	-2.6093	-3.0891	-3.1823	-3.0003	-2.6612	-2.2761
-0.7599	-0.2887	-1.2341	-2.6243	-1.3749	-0.9976	-0.7649	-0.627	-0.831	-1.4103	-2.5599	-2.0123	-0.9023	-0.3772	-0.4177	0.8169	0.5092	-0.2706	-1.4773	-0.1349	1.7946	3.0612	3.7246	2.5137	6.6339	4.7054	6.9484	5.334	5.8348	2.2125	-1.2498	-2.5829	-1.539	-0.8642	-0.6975	-2.4993	-2.5975	-3.1239	-3.1838	-2.8471	-1.607	-1.1924	-2.0031	-2.3304	-2.623	-3.0948	-3.1983	-3.0129	-2.6726	-2.2803
-0.7577	-0.3117	-1.252	-2.6308	-1.3871	-1.0022	-0.7931	-0.6326	-0.8457	-1.4308	-2.5706	-2.0225	-0.9054	-0.3925	-0.4569	0.816	0.5283	-0.2574	-1.4744	-0.1148	1.8253	3.1104	3.7646	2.5061	6.6866	4.7523	6.9632	5.3031	5.8286	2.243	-1.246	-2.5869	-1.5275	-0.8358	-0.6954	-2.5115	-2.6023	-3.1303	-3.1853	-2.8633	-1.6372	-1.2102	-2.0281	-2.3554	-2.637	-3.0968	-3.2109	-3.022	-2.6839	-2.2819
-0.7546	-0.3332	-1.274	-2.6355	-1.3933	-1.0048	-0.8096	-0.6311	-0.855	-1.4405	-2.5754	-2.0279	-0.904	-0.4035	-0.4915	0.8125	0.5474	-0.242	-1.466	-0.0909	1.8551	3.153	3.7995	2.4909	6.7251	4.7964	6.9655	5.2576	5.816	2.2792	-1.2362	-2.584	-1.5187	-0.8173	-0.7022	-2.521	-2.6055	-3.1325	-3.1843	-2.8765	-1.6667	-1.2338	-2.0534	-2.3845	-2.6467	-3.0948	-3.2196	-3.0272	-2.6937	-2.2809
-0.7498	-0.3562	-1.2988	-2.6394	-1.3967	-1.0193	-0.8213	-0.6317	-0.867	-1.4417	-2.5746	-2.0278	-0.9011	-0.4134	-0.5224	0.8042	0.5649	-0.2277	-1.4529	-0.0639	1.884	3.1851	3.8211	2.4578	6.7457	4.8366	6.9547	5.2009	5.7993	2.321	-1.2195	-2.5754	-1.5119	-0.8076	-0.7222	-2.5319	-2.6059	-3.1324	-3.1806	-2.8834	-1.6962	-1.2595	-2.0834	-2.4132	-2.6481	-3.089	-3.2256	-3.0302	-2.6959	-2.2769
-0.7453	-0.3861	-1.3279	-2.6458	-1.407	-1.0531	-0.8374	-0.6375	-0.8836	-1.4458	-2.5746	-2.0249	-0.8992	-0.425	-0.5519	0.7924	0.5794	-0.2161	-1.4369	-0.0338	1.9117	3.2095	3.8339	2.4097	6.7523	4.8744	6.9367	5.1356	5.7827	2.3711	-1.1959	-2.5625	-1.508	-0.8078	-0.7564	-2.544	-2.6059	-3.1306	-3.1751	-2.8849	-1.7176	-1.2848	-2.1114	-2.4358	-2.6389	-3.078	-3.2292	-3.029	-2.6898	-2.267
-0.7424	-0.4193	-1.3615	-2.6532	-1.4257	-1.0997	-0.8629	-0.6527	-0.898	-1.4523	-2.5768	-2.019	-0.8959	-0.4344	-0.5783	0.7841	0.5933	-0.2045	-1.4177	0.0013	1.9402	3.2335	3.8469	2.3568	6.7545	4.9109	6.9166	5.0569	5.7649	2.4301	-1.1657	-2.5465	-1.5108	-0.8231	-0.7997	-2.5572	-2.605	-3.126	-3.1684	-2.8834	-1.7255	-1.3052	-2.1324	-2.4461	-2.6231	-3.0625	-3.2294	-3.022	-2.6762	-2.2505
-0.7448	-0.4547	-1.3991	-2.6625	-1.4473	-1.1496	-0.8966	-0.6795	-0.9091	-1.4553	-2.5801	-2.009	-0.8891	-0.4384	-0.5965	0.7826	0.6099	-0.1899	-1.3943	0.0442	1.9736	3.2646	3.8664	2.3055	6.7644	4.9525	6.9026	4.981	5.7527	2.4961	-1.1273	-2.528	-1.5243	-0.8586	-0.8547	-2.5785	-2.6086	-3.1236	-3.1662	-2.8853	-1.7301	-1.3245	-2.1523	-2.4499	-2.6106	-3.0476	-3.2288	-3.0121	-2.6571	-2.2347
-0.755	-0.4973	-1.437	-2.6728	-1.4651	-1.1949	-0.9346	-0.716	-0.9211	-1.4559	-2.5849	-1.9968	-0.8816	-0.4409	-0.6124	0.7755	0.6264	-0.1747	-1.3689	0.0948	2.0113	3.298	3.8893	2.2574	6.7818	5.0011	6.8972	4.9185	5.7546	2.5693	-1.0804	-2.5061	-1.5472	-0.91	-0.9265	-2.6109	-2.6195	-3.1254	-3.1692	-2.8871	-1.7294	-1.348	-2.1726	-2.4475	-2.6015	-3.0349	-3.2298	-3.0006	-2.6342	-2.2221
-0.7692	-0.5409	-1.4713	-2.6822	-1.4781	-1.2291	-0.9687	-0.7569	-0.9373	-1.4554	-2.59	-1.9835	-0.8775	-0.4494	-0.6381	0.7523	0.6371	-0.162	-1.3421	0.1504	2.0482	3.3287	3.9058	2.2072	6.796	5.052	6.896	4.8617	5.7689	2.6495	-1.0253	-2.4795	-1.5744	-0.9657	-1.0149	-2.6516	-2.6359	-3.1294	-3.1748	-2.8907	-1.7219	-1.3737	-2.189	-2.436	-2.5932	-3.0254	-3.232	-2.988	-2.6094	-2.209
-0.7794	-0.5787	-1.4991	-2.6907	-1.4885	-1.2538	-0.9962	-0.8006	-0.9594	-1.457	-2.5955	-1.9695	-0.8756	-0.4628	-0.6673	0.7177	0.6424	-0.1519	-1.3134	0.2074	2.0816	3.3521	3.9073	2.1468	6.7993	5.0997	6.8906	4.8016	5.7863	2.7333	-0.9639	-2.4507	-1.5963	-1.0097	-1.1012	-2.6878	-2.6526	-3.1332	-3.1808	-2.9004	-1.7148	-1.3884	-2.2036	-2.4224	-2.5896	-3.0194	-3.2346	-2.9753	-2.5848	-2.1954
-0.7862	-0.6147	-1.5235	-2.6984	-1.4979	-1.2739	-1.0227	-0.8557	-0.985	-1.4618	-2.6014	-1.955	-0.8741	-0.4742	-0.6871	0.6822	0.6471	-0.1422	-1.2822	0.2651	2.114	3.3682	3.8952	2.0773	6.7923	5.1441	6.8815	4.7419	5.803	2.818	-0.898	-2.4207	-1.6089	-1.0407	-1.1694	-2.7079	-2.6661	-3.1369	-3.1847	-2.9139	-1.7109	-1.3884	-2.2175	-2.4146	-2.5879	-3.0144	-3.2356	-2.9618	-2.5601	-2.1819
-0.7949	-0.6507	-1.5471	-2.7016	-1.5029	-1.2886	-1.052	-0.9163	-1.0103	-1.4651	-2.6038	-1.9398	-0.871	-0.4821	-0.7054	0.6493	0.6528	-0.128	-1.2477	0.3255	2.1476	3.3788	3.8743	2.0006	6.7738	5.1873	6.8708	4.6833	5.8189	2.9038	-0.8273	-2.3891	-1.615	-1.0691	-1.2239	-2.7128	-2.677	-3.1384	-3.186	-2.9268	-1.7194	-1.3802	-2.2334	-2.4152	-2.5835	-3.0068	-3.2336	-2.9438	-2.535	-2.1678
-0.8117	-0.6906	-1.5702	-2.7003	-1.5038	-1.3021	-1.0861	-0.9721	-1.0353	-1.4665	-2.6028	-1.922	-0.8636	-0.4889	-0.7302	0.6205	0.6599	-0.1082	-1.2085	0.3896	2.1837	3.3869	3.8476	1.9171	6.746	5.2306	6.8591	4.6179	5.8329	2.9942	-0.7516	-2.3526	-1.6184	-1.1029	-1.276	-2.7122	-2.685	-3.1384	-3.1873	-2.9413	-1.7476	-1.3736	-2.2548	-2.4194	-2.5779	-2.9969	-3.2291	-2.9199	-2.5098	-2.1505
-0.841	-0.7358	-1.5914	-2.6987	-1.5059	-1.3238	-1.1276	-1.0238	-1.0648	-1.469	-2.6003	-1.9017	-0.8527	-0.4997	-0.7575	0.5983	0.6669	-0.0851	-1.1648	0.4577	2.2226	3.3923	3.8146	1.8326	6.7151	5.2757	6.8462	4.544	5.8439	3.0917	-0.6692	-2.3094	-1.626	-1.1436	-1.3305	-2.7087	-2.6906	-3.1385	-3.1892	-2.9593	-1.7998	-1.3751	-2.282	-2.4263	-2.5721	-2.984	-3.22	-2.8903	-2.483	-2.1281
-0.8823	-0.7872	-1.613	-2.6985	-1.5145	-1.3558	-1.1728	-1.0765	-1.1015	-1.4739	-2.5976	-1.8788	-0.8404	-0.5159	-0.7809	0.5788	0.6702	-0.0595	-1.1184	0.5287	2.2641	3.3955	3.7767	1.7485	6.6833	5.3205	6.83	4.4641	5.8504	3.1953	-0.581	-2.2619	-1.6398	-1.1876	-1.3719	-2.6971	-2.6938	-3.1376	-3.1894	-2.9753	-1.8691	-1.3866	-2.3126	-2.4384	-2.5637	-2.9675	-3.2099	-2.8596	-2.4521	-2.1015
-0.9326	-0.8413	-1.6351	-2.6995	-1.528	-1.3967	-1.2125	-1.1308	-1.1385	-1.479	-2.5944	-1.8544	-0.8281	-0.5326	-0.7976	0.5571	0.672	-0.0304	-1.0704	0.603	2.3077	3.3974	3.737	1.665	6.6516	5.363	6.8134	4.372	5.8532	3.3033	-0.4891	-2.2122	-1.6543	-1.2313	-1.3911	-2.6832	-2.6968	-3.1354	-3.189	-2.9879	-1.9414	-1.4042	-2.3363	-2.4553	-2.5539	-2.9504	-3.2039	-2.8303	-2.4189	-2.0754
-0.9917	-0.8983	-1.6569	-2.7024	-1.5467	-1.4428	-1.2481	-1.1849	-1.1703	-1.4815	-2.5925	-1.8289	-0.8163	-0.5431	-0.8124	0.5352	0.6752	0.002	-1.0201	0.6803	2.3531	3.4017	3.6994	1.583	6.6221	5.4045	6.8014	4.2748	5.8571	3.4173	-0.3948	-2.1609	-1.6678	-1.2718	-1.3969	-2.6713	-2.7041	-3.1338	-3.189	-2.9976	-2.006	-1.4292	-2.3531	-2.4716	-2.5427	-2.9358	-3.2024	-2.8024	-2.3876	-2.0524
-1.0574	-0.9631	-1.6802	-2.7074	-1.5692	-1.4934	-1.2906	-1.2347	-1.1985	-1.4831	-2.5943	-1.8042	-0.8038	-0.5473	-0.8314	0.5156	0.6815	0.0372	-0.9678	0.7609	2.3999	3.4077	3.6615	1.4997	6.5923	5.4465	6.7945	4.1901	5.8652	3.5366	-0.2976	-2.1102	-1.6825	-1.305	-1.4027	-2.663	-2.7174	-3.1327	-3.19	-3.0074	-2.0633	-1.4663	-2.3705	-2.4813	-2.5298	-2.9231	-3.2042	-2.7759	-2.3577	-2.0309
-1.1242	-1.0299	-1.7014	-2.7123	-1.5943	-1.5454	-1.3428	-1.2745	-1.2275	-1.4843	-2.599	-1.7828	-0.7925	-0.5463	-0.8628	0.4958	0.6885	0.0734	-0.9145	0.844	2.4454	3.4113	3.6194	1.411	6.5554	5.4867	6.7865	4.1158	5.8728	3.6589	-0.1979	-2.06	-1.6956	-1.3272	-1.414	-2.6607	-2.7306	-3.1323	-3.1911	-3.0189	-2.1175	-1.5042	-2.3877	-2.4836	-2.5167	-2.9105	-3.2084	-2.7488	-2.3274	-2.009
-1.1871	-1.0955	-1.7198	-2.7159	-1.6237	-1.6007	-1.4066	-1.3117	-1.2682	-1.4853	-2.6051	-1.7652	-0.7847	-0.5448	-0.9102	0.4712	0.6933	0.1076	-0.862	0.9275	2.4885	3.4121	3.5734	1.314	6.5113	5.5241	6.7707	4.0458	5.8787	3.782	-0.0947	-2.0087	-1.7019	-1.3375	-1.426	-2.6572	-2.7389	-3.1326	-3.1895	-3.0231	-2.1594	-1.5323	-2.3974	-2.4818	-2.5009	-2.8973	-3.2162	-2.7227	-2.2942	-1.9849
-1.2434	-1.164	-1.7396	-2.7214	-1.659	-1.6591	-1.477	-1.3532	-1.3193	-1.4872	-2.6118	-1.7505	-0.7805	-0.5471	-0.9732	0.4363	0.6958	0.1391	-0.8098	1.0114	2.5307	3.4094	3.5274	1.2172	6.4658	5.5602	6.7479	3.9835	5.8845	3.9039	0.0127	-1.9571	-1.7073	-1.3397	-1.4305	-2.6472	-2.7457	-3.1326	-3.1856	-3.0163	-2.1798	-1.5529	-2.4018	-2.476	-2.4843	-2.8849	-3.2279	-2.7001	-2.2608	-1.9605
-1.2911	-1.2299	-1.7629	-2.7312	-1.6973	-1.7092	-1.5432	-1.3941	-1.3623	-1.4872	-2.6198	-1.7354	-0.7775	-0.5501	-1.0417	0.3939	0.6972	0.1708	-0.7578	1.0947	2.5709	3.4047	3.4847	1.1266	6.4188	5.5908	6.718	3.9265	5.8858	4.0231	0.1219	-1.9063	-1.7184	-1.3429	-1.4288	-2.6373	-2.7539	-3.1372	-3.1841	-3.0137	-2.1849	-1.5702	-2.3987	-2.471	-2.4717	-2.876	-3.2414	-2.6808	-2.2302	-1.9367
-1.327	-1.2839	-1.7921	-2.7448	-1.7362	-1.7489	-1.6003	-1.4285	-1.393	-1.4881	-2.6316	-1.7205	-0.774	-0.552	-1.1021	0.3544	0.6999	0.2032	-0.706	1.1792	2.6097	3.4006	3.4429	1.0431	6.3668	5.6145	6.6787	3.87	5.8805	4.1397	0.2318	-1.8544	-1.7372	-1.3512	-1.4262	-2.6426	-2.7688	-3.1507	-3.19	-3.0308	-2.1983	-1.5757	-2.3842	-2.4762	-2.4672	-2.8737	-3.2553	-2.6644	-2.199	-1.9135
-1.3533	-1.3274	-1.8239	-2.7593	-1.7706	-1.786	-1.649	-1.4627	-1.4202	-1.4947	-2.6474	-1.707	-0.7706	-0.5559	-1.1518	0.3226	0.7029	0.2344	-0.6546	1.2636	2.6462	3.3951	3.3957	0.9654	6.3059	5.6336	6.6296	3.8136	5.8684	4.2521	0.3425	-1.8001	-1.7612	-1.3589	-1.4234	-2.6616	-2.7892	-3.168	-3.2015	-3.0569	-2.2232	-1.5667	-2.3672	-2.4849	-2.4666	-2.875	-3.2675	-2.6483	-2.1682	-1.8933
-1.3752	-1.3648	-1.8589	-2.7772	-1.803	-1.8255	-1.6932	-1.5002	-1.4486	-1.5104	-2.6649	-1.6957	-0.7686	-0.5628	-1.2001	0.2922	0.7023	0.2623	-0.6023	1.3451	2.6774	3.3844	3.3394	0.8857	6.2341	5.6484	6.5705	3.7599	5.8501	4.3592	0.4534	-1.7438	-1.7906	-1.356	-1.4173	-2.6815	-2.8096	-3.184	-3.2136	-3.0742	-2.2483	-1.556	-2.3594	-2.4856	-2.4587	-2.8751	-3.2778	-2.6303	-2.1379	-1.8739
-1.388	-1.3958	-1.9016	-2.8033	-1.8461	-1.873	-1.7386	-1.5461	-1.481	-1.537	-2.6896	-1.6915	-0.7688	-0.5703	-1.2571	0.2546	0.6991	0.2876	-0.5493	1.4269	2.7056	3.3707	3.2776	0.7972	6.1563	5.662	6.5076	3.7067	5.835	4.4646	0.5691	-1.6839	-1.8249	-1.3456	-1.4108	-2.7051	-2.8383	-3.2075	-3.2291	-3.0878	-2.2726	-1.5514	-2.3602	-2.4778	-2.4439	-2.8789	-3.2959	-2.6144	-2.1037	-1.8487
-1.3991	-1.427	-1.9475	-2.8321	-1.8901	-1.925	-1.7853	-1.6016	-1.5091	-1.5619	-2.7139	-1.6889	-0.7669	-0.5744	-1.3192	0.2119	0.6942	0.3109	-0.4976	1.5062	2.7319	3.3553	3.216	0.7017	6.078	5.6738	6.443	3.6475	5.8198	4.567	0.6827	-1.6232	-1.8608	-1.3366	-1.403	-2.7337	-2.8675	-3.2307	-3.2453	-3.1005	-2.2949	-1.5499	-2.3621	-2.4623	-2.4179	-2.8808	-3.3134	-2.5976	-2.0661	-1.8145
-1.407	-1.4559	-1.9924	-2.8601	-1.9313	-1.9759	-1.8329	-1.6571	-1.5267	-1.5844	-2.739	-1.6858	-0.7614	-0.5712	-1.3713	0.1669	0.6922	0.3341	-0.4481	1.5835	2.7564	3.3388	3.1544	0.6023	5.9991	5.6836	6.3763	3.5763	5.7989	4.6644	0.7942	-1.562	-1.8935	-1.3265	-1.3901	-2.7668	-2.8947	-3.2522	-3.2625	-3.1079	-2.3114	-1.5555	-2.3605	-2.4482	-2.3839	-2.8802	-3.33	-2.5814	-2.0266	-1.7737
-1.4074	-1.4859	-2.0368	-2.8851	-1.9716	-2.0223	-1.8863	-1.7024	-1.5363	-1.6086	-2.7658	-1.6831	-0.7575	-0.5683	-1.4065	0.1202	0.6911	0.3585	-0.4004	1.6596	2.7773	3.3208	3.0916	0.496	5.9175	5.6906	6.3116	3.4958	5.7745	4.7582	0.9054	-1.5009	-1.9176	-1.311	-1.3695	-2.7958	-2.9179	-3.2725	-3.2772	-3.1063	-2.3103	-1.565	-2.3471	-2.437	-2.3512	-2.8801	-3.3463	-2.5671	-1.9876	-1.7291
-1.4007	-1.5171	-2.0844	-2.9086	-2.0155	-2.0644	-1.9443	-1.7353	-1.5473	-1.636	-2.7933	-1.682	-0.7582	-0.5736	-1.4307	0.0721	0.6879	0.383	-0.3528	1.7367	2.7995	3.3037	3.0306	0.3885	5.8401	5.7008	6.2546	3.4183	5.7538	4.8522	1.0202	-1.4372	-1.9354	-1.298	-1.3504	-2.8181	-2.9409	-3.2938	-3.2919	-3.1051	-2.2963	-1.5777	-2.3245	-2.4259	-2.3276	-2.8833	-3.3632	-2.5565	-1.9514	-1.682
-1.3919	-1.5448	-2.1302	-2.9317	-2.0648	-2.1027	-1.9897	-1.7518	-1.5685	-1.6677	-2.8217	-1.6798	-0.7614	-0.5861	-1.453	0.0262	0.685	0.4094	-0.3033	1.8176	2.8271	3.2926	2.9774	0.2877	5.7714	5.7164	6.2047	3.3457	5.7332	4.945	1.1384	-1.3695	-1.9503	-1.2986	-1.3465	-2.8412	-2.9643	-3.3164	-3.3089	-3.1185	-2.2885	-1.5936	-2.3039	-2.411	-2.3176	-2.8893	-3.3812	-2.5478	-1.9169	-1.6376
-1.3842	-1.5625	-2.1655	-2.9534	-2.113	-2.1355	-2.0059	-1.7526	-1.5991	-1.706	-2.8504	-1.6768	-0.7658	-0.6025	-1.4813	-0.0176	0.6815	0.4379	-0.2525	1.9009	2.8578	3.2845	2.9288	0.1926	5.7051	5.7332	6.1565	3.2728	5.7084	5.0328	1.2571	-1.2991	-1.9645	-1.3163	-1.3592	-2.8657	-2.9868	-3.3401	-3.3271	-3.146	-2.2872	-1.5975	-2.2803	-2.3922	-2.3243	-2.8958	-3.3989	-2.5365	-1.8819	-1.5984
-1.3836	-1.5721	-2.1876	-2.9711	-2.1536	-2.165	-2.0047	-1.7463	-1.6299	-1.7493	-2.8806	-1.6745	-0.7741	-0.6217	-1.5226	-0.0659	0.6717	0.464	-0.2024	1.9824	2.8866	3.2706	2.8733	0.0997	5.6318	5.7443	6.1018	3.201	5.6803	5.1136	1.3723	-1.228	-1.9761	-1.3474	-1.3785	-2.8827	-3.0038	-3.3602	-3.3423	-3.1706	-2.2757	-1.5834	-2.2487	-2.3662	-2.3426	-2.8998	-3.4123	-2.5219	-1.8462	-1.5605
-1.3971	-1.5829	-2.2017	-2.9855	-2.1895	-2.1993	-2.0136	-1.7407	-1.6596	-1.7947	-2.909	-1.6712	-0.788	-0.6424	-1.5769	-0.1241	0.6547	0.4862	-0.1516	2.0581	2.9113	3.2478	2.8047	0.0041	5.551	5.7464	6.0382	3.131	5.6486	5.1879	1.4848	-1.1554	-1.9873	-1.3876	-1.401	-2.8859	-3.0129	-3.3727	-3.3481	-3.1722	-2.2403	-1.5679	-2.2166	-2.3279	-2.3492	-2.8952	-3.4181	-2.5011	-1.8073	-1.5157
-1.4272	-1.5974	-2.2117	-2.9961	-2.2202	-2.2367	-2.0482	-1.743	-1.6899	-1.835	-2.9318	-1.6638	-0.8012	-0.6608	-1.6395	-0.189	0.6362	0.5072	-0.0981	2.1288	2.9323	3.2175	2.7271	-0.0968	5.4705	5.7424	5.9694	3.064	5.6138	5.2576	1.5958	-1.0804	-2.0035	-1.4344	-1.4276	-2.8765	-3.0161	-3.3774	-3.3457	-3.1538	-2.1849	-1.5581	-2.1904	-2.2861	-2.3359	-2.8813	-3.417	-2.4729	-1.7633	-1.4614
-1.4725	-1.617	-2.2213	-3.0037	-2.2448	-2.2714	-2.1032	-1.7604	-1.7181	-1.862	-2.9467	-1.6505	-0.8073	-0.6759	-1.7046	-0.2519	0.6205	0.5297	-0.0411	2.1995	2.9531	3.1857	2.6477	-0.2022	5.3988	5.7394	5.9039	3.004	5.579	5.3278	1.7073	-1.0026	-2.0266	-1.4897	-1.4605	-2.8633	-3.0198	-3.3795	-3.3397	-3.1275	-2.1173	-1.5604	-2.1743	-2.2461	-2.311	-2.8612	-3.4118	-2.4385	-1.715	-1.3987
-1.5288	-1.6447	-2.238	-3.0124	-2.2706	-2.3074	-2.1657	-1.7879	-1.7364	-1.8799	-2.9558	-1.6301	-0.8059	-0.6903	-1.7637	-0.3055	0.6101	0.5574	0.02	2.2749	2.9773	3.1583	2.5733	-0.3071	5.3379	5.7414	5.8447	2.9463	5.5457	5.3994	1.8235	-0.9174	-2.0546	-1.5576	-1.5154	-2.8564	-3.0261	-3.3834	-3.3335	-3.0995	-2.0489	-1.5789	-2.1682	-2.2115	-2.2801	-2.8367	-3.4052	-2.3981	-1.6629	-1.3324
-1.5849	-1.6761	-2.2603	-3.0246	-2.3048	-2.3497	-2.2254	-1.8186	-1.7524	-1.8985	-2.9612	-1.6065	-0.803	-0.7069	-1.8161	-0.3494	0.6039	0.589	0.0838	2.3557	3.0044	3.1344	2.5078	-0.405	5.2856	5.746	5.789	2.88	5.5119	5.4703	1.9433	-0.8248	-2.0812	-1.6301	-1.5963	-2.854	-3.0321	-3.3894	-3.3264	-3.0726	-1.9879	-1.5996	-2.1653	-2.1864	-2.2499	-2.8135	-3.3979	-2.3526	-1.6086	-1.2681
-1.6329	-1.701	-2.2812	-3.0378	-2.3447	-2.3922	-2.2683	-1.8483	-1.7724	-1.9215	-2.9645	-1.5822	-0.802	-0.7289	-1.8629	-0.3862	0.598	0.6208	0.1481	2.4363	3.0317	3.1135	2.4494	-0.4959	5.2375	5.7477	5.7326	2.8016	5.4713	5.5364	2.0631	-0.7303	-2.104	-1.6991	-1.6946	-2.8491	-3.0367	-3.3945	-3.3162	-3.0423	-1.9322	-1.6145	-2.1645	-2.1699	-2.2226	-2.7939	-3.3886	-2.3032	-1.551	-1.2056
-1.6703	-1.7136	-2.2934	-3.0507	-2.3808	-2.4245	-2.2925	-1.876	-1.7858	-1.945	-2.966	-1.5557	-0.8009	-0.7543	-1.8994	-0.4183	0.5904	0.6506	0.2121	2.5112	3.0569	3.0946	2.3941	-0.5874	5.1867	5.7437	5.6718	2.7099	5.4185	5.5929	2.1791	-0.637	-2.1233	-1.759	-1.7985	-2.8435	-3.0386	-3.3965	-3.3037	-3.0099	-1.8825	-1.6249	-2.1714	-2.1634	-2.1962	-2.7725	-3.3757	-2.2525	-1.491	-1.1451
-1.6981	-1.7206	-2.2942	-3.0622	-2.4071	-2.4453	-2.3079	-1.907	-1.795	-1.9673	-2.965	-1.5279	-0.8005	-0.7797	-1.9266	-0.4491	0.5812	0.6779	0.2742	2.582	3.0781	3.0723	2.337	-0.6818	5.1294	5.7362	5.6048	2.6075	5.3545	5.6384	2.2903	-0.5447	-2.1389	-1.8067	-1.894	-2.8399	-3.0367	-3.3968	-3.2897	-2.9756	-1.8352	-1.6386	-2.1918	-2.1592	-2.1652	-2.7468	-3.359	-2.2008	-1.43	-1.0836
-1.7199	-1.7309	-2.2839	-3.0724	-2.4246	-2.4586	-2.3201	-1.9483	-1.8103	-1.9863	-2.9627	-1.5018	-0.8005	-0.8039	-1.9449	-0.4812	0.5693	0.7007	0.3331	2.6485	3.0934	3.0455	2.2748	-0.7759	5.0623	5.7212	5.5273	2.4948	5.2793	5.6721	2.3938	-0.4527	-2.1468	-1.8363	-1.9723	-2.8364	-3.0293	-3.3946	-3.2729	-2.9351	-1.7832	-1.6535	-2.2183	-2.1419	-2.1271	-2.7159	-3.3386	-2.1474	-1.3679	-1.0173
-1.7361	-1.7455	-2.2622	-3.0802	-2.4354	-2.4669	-2.3241	-1.992	-1.8272	-2.0009	-2.9595	-1.4783	-0.799	-0.8236	-1.9527	-0.5131	0.5564	0.7196	0.3885	2.7107	3.1025	3.0154	2.207	-0.8622	4.9813	5.6958	5.436	2.3729	5.1938	5.6932	2.4874	-0.3633	-2.1446	-1.8404	-2.0285	-2.8332	-3.0163	-3.3923	-3.2553	-2.896	-1.7305	-1.6634	-2.237	-2.1137	-2.0866	-2.6822	-3.3171	-2.0938	-1.3078	-0.95
-1.7466	-1.7592	-2.2295	-3.0842	-2.4409	-2.4704	-2.3196	-2.0314	-1.8432	-2.0163	-2.9575	-1.4558	-0.7977	-0.8408	-1.9531	-0.5469	0.543	0.7364	0.4414	2.7666	3.1075	2.9797	2.1304	-0.9415	4.8831	5.6597	5.3303	2.2512	5.1031	5.7027	2.573	-0.276	-2.1302	-1.8222	-2.0694	-2.8348	-2.9975	-3.3918	-3.2402	-2.8667	-1.6872	-1.669	-2.2391	-2.0841	-2.0488	-2.6487	-3.2965	-2.0434	-1.2498	-0.884
-1.7525	-1.7732	-2.1915	-3.0856	-2.4462	-2.4705	-2.3148	-2.0718	-1.8634	-2.0376	-2.9575	-1.4321	-0.7967	-0.8587	-1.9486	-0.5828	0.5254	0.751	0.4931	2.8155	3.1084	2.9403	2.045	-1.0194	4.771	5.6157	5.2118	2.1348	5.0095	5.703	2.653	-0.1899	-2.1026	-1.7845	-2.0852	-2.8423	-2.9743	-3.393	-3.228	-2.8473	-1.6577	-1.6682	-2.2282	-2.0574	-2.0167	-2.6181	-3.278	-1.996	-1.1962	-0.8185
-1.7584	-1.7942	-2.1592	-3.0881	-2.4585	-2.4746	-2.3174	-2.1078	-1.8872	-2.0648	-2.9609	-1.4065	-0.7949	-0.8757	-1.943	-0.6188	0.503	0.7637	0.5401	2.8583	3.1062	2.9009	1.9581	-1.0964	4.6587	5.569	5.0863	2.0193	4.9142	5.6989	2.7289	-0.1053	-2.0659	-1.7318	-2.0698	-2.8546	-2.9511	-3.3943	-3.2187	-2.8348	-1.6419	-1.6611	-2.211	-2.036	-1.9908	-2.5899	-3.2614	-1.9491	-1.1458	-0.7532
-1.7672	-1.8183	-2.1382	-3.094	-2.4768	-2.482	-2.327	-2.1367	-1.913	-2.0922	-2.9665	-1.3827	-0.7927	-0.8898	-1.942	-0.6553	0.4799	0.7757	0.5821	2.8972	3.1033	2.8666	1.8774	-1.1748	4.5581	5.5246	4.9619	1.9014	4.8163	5.6921	2.7988	-0.0255	-2.0272	-1.6729	-2.0292	-2.8681	-2.9337	-3.3967	-3.213	-2.8306	-1.6375	-1.6501	-2.1915	-2.009	-1.9688	-2.5629	-3.246	-1.9025	-1.0992	-0.6872
-1.7747	-1.8341	-2.1306	-3.0992	-2.4938	-2.4853	-2.3377	-2.1615	-1.9423	-2.1164	-2.9714	-1.3609	-0.7906	-0.9016	-1.9486	-0.6974	0.4582	0.789	0.6232	2.9347	3.101	2.838	1.8049	-1.2531	4.4691	5.4819	4.8422	1.7795	4.7134	5.6795	2.8614	0.0493	-1.9913	-1.6137	-1.9701	-2.8729	-2.923	-3.3998	-3.2072	-2.8258	-1.6287	-1.6399	-2.174	-1.9683	-1.9482	-2.5383	-3.2328	-1.8555	-1.0569	-0.6209
-1.7776	-1.836	-2.138	-3.1024	-2.5084	-2.4839	-2.3447	-2.1833	-1.9736	-2.1382	-2.974	-1.3367	-0.7862	-0.9122	-1.9623	-0.7458	0.4417	0.8068	0.6657	2.971	3.1019	2.8143	1.7382	-1.3243	4.3893	5.4387	4.729	1.656	4.606	5.6619	2.9206	0.1221	-1.9637	-1.5638	-1.898	-2.8729	-2.9193	-3.4042	-3.2014	-2.8144	-1.609	-1.6228	-2.1554	-1.9238	-1.9346	-2.5183	-3.2222	-1.8107	-1.0187	-0.5593
-1.78	-1.8257	-2.1617	-3.1094	-2.5264	-2.4881	-2.3486	-2.1982	-2.0042	-2.1601	-2.9754	-1.3108	-0.7778	-0.9241	-1.9761	-0.7912	0.434	0.8295	0.7085	3.0071	3.1088	2.7986	1.6788	-1.3813	4.319	5.3995	4.6281	1.5419	4.5028	5.6443	2.9818	0.1931	-1.9501	-1.5321	-1.8192	-2.8788	-2.9236	-3.4133	-3.2019	-2.8081	-1.5939	-1.5933	-2.1346	-1.8817	-1.9304	-2.5061	-3.2171	-1.7684	-0.9838	-0.5033
-1.7821	-1.8092	-2.1982	-3.1234	-2.5504	-2.5051	-2.351	-2.2026	-2.0361	-2.1829	-2.9789	-1.2851	-0.7676	-0.9386	-1.9849	-0.8261	0.4339	0.8547	0.7517	3.0459	3.1231	2.791	1.6311	-1.4287	4.2562	5.3643	4.5396	1.4424	4.407	5.6289	3.0459	0.2627	-1.943	-1.5163	-1.7405	-2.8914	-2.9326	-3.426	-3.2081	-2.8089	-1.5974	-1.5692	-2.1204	-1.8477	-1.924	-2.4968	-3.216	-1.7267	-0.9504	-0.4502
-1.7787	-1.7932	-2.2408	-3.1388	-2.5706	-2.5189	-2.3563	-2.1969	-2.0685	-2.2038	-2.9839	-1.2613	-0.7592	-0.9546	-1.9941	-0.8515	0.4398	0.8791	0.7923	3.082	3.1383	2.7925	1.5984	-1.4751	4.197	5.3292	4.4606	1.3538	4.3141	5.6092	3.1005	0.3263	-1.9369	-1.5107	-1.6701	-2.9083	-2.9386	-3.4363	-3.2139	-2.8132	-1.6199	-1.5648	-2.1163	-1.8219	-1.911	-2.4882	-3.2148	-1.6867	-0.9197	-0.3976
-1.7658	-1.7735	-2.2859	-3.1613	-2.5891	-2.5249	-2.3676	-2.1953	-2.1	-2.2242	-2.9905	-1.2387	-0.7498	-0.968	-2.0072	-0.8689	0.4492	0.9097	0.8357	3.1225	3.1578	2.8034	1.581	-1.5234	4.15	5.3036	4.3942	1.2817	4.2255	5.5907	3.155	0.3872	-1.9311	-1.5081	-1.6215	-2.9299	-2.9485	-3.4518	-3.2283	-2.8316	-1.6618	-1.5831	-2.1257	-1.8022	-1.8971	-2.4856	-3.2194	-1.6472	-0.8908	-0.3463
-1.7502	-1.7582	-2.3352	-3.1907	-2.6135	-2.5274	-2.3827	-2.1958	-2.1251	-2.2489	-3.0019	-1.2228	-0.7412	-0.9819	-2.0218	-0.879	0.4628	0.9415	0.8768	3.1605	3.1774	2.8212	1.5789	-1.5641	4.1209	5.2866	4.3424	1.2253	4.1438	5.5695	3.202	0.4421	-1.9319	-1.5118	-1.6074	-2.9633	-2.9635	-3.4728	-3.2517	-2.8586	-1.7147	-1.6085	-2.1338	-1.7856	-1.887	-2.4879	-3.2315	-1.6165	-0.8627	-0.2985
-1.7284	-1.7428	-2.3856	-3.2265	-2.6463	-2.5345	-2.394	-2.2009	-2.1465	-2.2773	-3.0198	-1.2099	-0.733	-0.9887	-2.0333	-0.8849	0.4776	0.9726	0.9183	3.1972	3.1995	2.8433	1.5861	-1.5951	4.1063	5.2793	4.2982	1.1702	4.0653	5.5476	3.2463	0.4938	-1.9294	-1.5109	-1.6108	-3.0021	-2.9832	-3.4991	-3.2806	-2.8915	-1.7645	-1.6189	-2.133	-1.7774	-1.8839	-2.4947	-3.2488	-1.5891	-0.8364	-0.2582
-1.6983	-1.731	-2.4351	-3.2654	-2.6842	-2.5527	-2.402	-2.2111	-2.1706	-2.3092	-3.0422	-1.1994	-0.724	-0.9879	-2.0431	-0.8923	0.4903	1.0026	0.9584	3.2299	3.2205	2.8661	1.5965	-1.6209	4.0985	5.2734	4.2513	1.1083	3.9814	5.5213	3.2877	0.5425	-1.9178	-1.4926	-1.5991	-3.0297	-3.0017	-3.5265	-3.3093	-2.9222	-1.7946	-1.603	-2.1191	-1.775	-1.8839	-2.5046	-3.27	-1.5659	-0.8154	-0.2258
-1.6605	-1.7256	-2.4807	-3.3042	-2.725	-2.5815	-2.4135	-2.2222	-2.1914	-2.3412	-3.0654	-1.1913	-0.7146	-0.9854	-2.0553	-0.9064	0.497	1.0292	0.9943	3.2576	3.2378	2.8844	1.6073	-1.6457	4.0917	5.2636	4.199	1.0431	3.8934	5.4889	3.3231	0.5856	-1.9006	-1.4603	-1.5667	-3.0442	-3.0166	-3.5526	-3.3347	-2.9421	-1.804	-1.568	-2.0933	-1.7664	-1.881	-2.5162	-3.2961	-1.549	-0.7991	-0.1995
-1.6176	-1.7294	-2.5215	-3.3439	-2.7665	-2.6121	-2.4164	-2.2274	-2.1968	-2.3672	-3.0892	-1.1849	-0.7057	-0.9813	-2.063	-0.9257	0.5003	1.0539	1.0273	3.2825	3.2543	2.8991	1.6148	-1.6694	4.0855	5.2532	4.1461	0.9844	3.8078	5.4524	3.3515	0.6229	-1.8838	-1.4265	-1.5327	-3.054	-3.0327	-3.579	-3.3584	-2.9554	-1.8002	-1.5321	-2.066	-1.7528	-1.876	-2.5296	-3.3266	-1.5374	-0.7875	-0.1794
-1.5708	-1.7395	-2.5601	-3.3858	-2.8075	-2.6406	-2.3986	-2.222	-2.1897	-2.3897	-3.1137	-1.1816	-0.6971	-0.974	-2.0658	-0.9414	0.5061	1.0788	1.0567	3.3066	3.2735	2.9169	1.6222	-1.6904	4.0847	5.2456	4.102	0.9407	3.7304	5.4127	3.373	0.6539	-1.8739	-1.3996	-1.5072	-3.0685	-3.0556	-3.613	-3.3866	-2.9824	-1.8026	-1.4958	-2.0348	-1.7428	-1.8805	-2.5482	-3.3622	-1.5303	-0.7819	-0.1661
-1.5231	-1.7472	-2.5972	-3.4261	-2.8452	-2.6648	-2.3691	-2.2167	-2.1841	-2.4126	-3.138	-1.181	-0.6895	-0.9644	-2.0706	-0.9497	0.5157	1.1035	1.0817	3.3285	3.296	2.9394	1.6361	-1.7075	4.0924	5.2407	4.0672	0.9043	3.6589	5.3684	3.3868	0.6783	-1.8718	-1.3772	-1.481	-3.0828	-3.0804	-3.6521	-3.4187	-3.0236	-1.8184	-1.4542	-1.9983	-1.7348	-1.9015	-2.5726	-3.4009	-1.5244	-0.7825	-0.1581
-1.4796	-1.7446	-2.6293	-3.4635	-2.8793	-2.6812	-2.342	-2.2198	-2.1887	-2.4399	-3.1625	-1.1811	-0.6861	-0.9588	-2.0864	-0.9555	0.5272	1.1274	1.1045	3.3472	3.3198	2.9655	1.6571	-1.7193	4.1052	5.2381	4.0359	0.8648	3.5893	5.3165	3.3943	0.6998	-1.8731	-1.3596	-1.4527	-3.0841	-3.1014	-3.687	-3.4478	-3.0577	-1.8355	-1.4154	-1.964	-1.7243	-1.9294	-2.5977	-3.4372	-1.5195	-0.7863	-0.1537
-1.4436	-1.7313	-2.6547	-3.4972	-2.9079	-2.6916	-2.3244	-2.2293	-2.2027	-2.4699	-3.1859	-1.181	-0.6852	-0.9556	-2.115	-0.9618	0.5389	1.1496	1.1274	3.3646	3.3431	2.9933	1.6816	-1.724	4.1155	5.2361	4.0022	0.8157	3.5159	5.2569	3.3989	0.7208	-1.8702	-1.3465	-1.4238	-3.073	-3.1184	-3.7165	-3.4692	-3.075	-1.8438	-1.3754	-1.9408	-1.7173	-1.9541	-2.6188	-3.4678	-1.5159	-0.7893	-0.149
-1.4182	-1.7156	-2.6722	-3.5246	-2.9293	-2.699	-2.3186	-2.2478	-2.2235	-2.4962	-3.2037	-1.1788	-0.6814	-0.9504	-2.1505	-0.9623	0.5525	1.173	1.1509	3.3776	3.3664	3.0217	1.711	-1.7203	4.1221	5.2343	3.9632	0.7622	3.4379	5.1923	3.4009	0.7414	-1.8581	-1.3335	-1.3868	-3.0548	-3.1297	-3.739	-3.4808	-3.0792	-1.8403	-1.3319	-1.9338	-1.7187	-1.9701	-2.6341	-3.4915	-1.5138	-0.7915	-0.14
-1.4117	-1.7076	-2.6794	-3.5459	-2.9454	-2.7009	-2.3259	-2.2727	-2.2439	-2.5157	-3.2178	-1.1717	-0.6753	-0.9438	-2.1871	-0.9551	0.5685	1.1976	1.1755	3.3941	3.392	3.0564	1.7477	-1.7088	4.1273	5.2305	3.9195	0.7114	3.3604	5.1266	3.4017	0.7642	-1.8422	-1.3258	-1.3431	-3.0309	-3.1383	-3.7588	-3.4868	-3.08	-1.8296	-1.2906	-1.9371	-1.7236	-1.9746	-2.6438	-3.5101	-1.5106	-0.791	-0.1264
-1.4168	-1.7076	-2.6739	-3.5581	-2.9522	-2.6874	-2.338	-2.2961	-2.2512	-2.525	-3.2289	-1.1614	-0.6678	-0.9348	-2.2266	-0.9472	0.5852	1.2214	1.201	3.4112	3.4168	3.0933	1.7874	-1.6969	4.1281	5.2209	3.8702	0.6671	3.2814	5.0604	3.3975	0.7858	-1.8274	-1.3234	-1.2893	-3.0017	-3.1448	-3.7744	-3.4884	-3.0783	-1.8164	-1.2583	-1.9422	-1.7263	-1.9659	-2.6485	-3.5257	-1.5063	-0.787	-0.1101
-1.424	-1.7072	-2.6573	-3.5643	-2.9498	-2.6625	-2.3397	-2.3123	-2.2435	-2.526	-3.2384	-1.1516	-0.6591	-0.9217	-2.2592	-0.9418	0.6029	1.2452	1.2249	3.4259	3.4395	3.1268	1.8233	-1.6876	4.1265	5.2072	3.816	0.6292	3.2012	4.9925	3.3887	0.8034	-1.8181	-1.3272	-1.2271	-2.9704	-3.1509	-3.7893	-3.4903	-3.0739	-1.805	-1.2332	-1.945	-1.7294	-1.9514	-2.6502	-3.5409	-1.5027	-0.7818	-0.0957
-1.4372	-1.7075	-2.6358	-3.5676	-2.9411	-2.637	-2.3321	-2.3211	-2.232	-2.5224	-3.2447	-1.142	-0.6514	-0.9084	-2.2771	-0.936	0.6187	1.2661	1.2436	3.4309	3.4597	3.1544	1.8574	-1.6821	4.126	5.1865	3.7591	0.5884	3.1143	4.9186	3.3695	0.8132	-1.8128	-1.3297	-1.1551	-2.9318	-3.1451	-3.7991	-3.4907	-3.0649	-1.7857	-1.202	-1.9362	-1.727	-1.9333	-2.6488	-3.5497	-1.4964	-0.7775	-0.0838
-1.4462	-1.6992	-2.6142	-3.5719	-2.937	-2.6217	-2.3202	-2.3251	-2.2323	-2.5247	-3.2559	-1.1344	-0.6467	-0.8964	-2.2802	-0.9292	0.6389	1.2862	1.2585	3.4337	3.4811	3.1806	1.8911	-1.6816	4.1314	5.1615	3.7005	0.5352	3.0205	4.8406	3.349	0.8195	-1.8134	-1.329	-1.0753	-2.8872	-3.1407	-3.8122	-3.4916	-3.0614	-1.7608	-1.168	-1.911	-1.7252	-1.9178	-2.6488	-3.5644	-1.4926	-0.7721	-0.0722
-1.4459	-1.6768	-2.5876	-3.5739	-2.9329	-2.611	-2.3086	-2.3236	-2.2422	-2.5317	-3.2682	-1.1281	-0.6439	-0.8852	-2.2707	-0.9213	0.6627	1.3057	1.2697	3.4347	3.5007	3.2065	1.9227	-1.6857	4.1407	5.1315	3.6356	0.4744	2.9171	4.7557	3.3277	0.8229	-1.8118	-1.3232	-0.9949	-2.8384	-3.1368	-3.8249	-3.4917	-3.0571	-1.7359	-1.1374	-1.8814	-1.7257	-1.903	-2.6486	-3.5828	-1.4905	-0.7677	-0.0612
-1.4372	-1.6462	-2.5574	-3.573	-2.9234	-2.5926	-2.3047	-2.3169	-2.2481	-2.5371	-3.2761	-1.123	-0.6402	-0.8705	-2.2512	-0.9125	0.6866	1.3256	1.2772	3.4325	3.5179	3.2336	1.9551	-1.6949	4.1517	5.0988	3.5654	0.4124	2.8096	4.6654	3.3039	0.8239	-1.8006	-1.3119	-0.9226	-2.7907	-3.1306	-3.8342	-3.4914	-3.0463	-1.7115	-1.1162	-1.862	-1.7293	-1.8873	-2.6484	-3.6013	-1.4899	-0.7649	-0.0537
-1.4239	-1.615	-2.5292	-3.5704	-2.9085	-2.5674	-2.3125	-2.3065	-2.2468	-2.5379	-3.2798	-1.1195	-0.6334	-0.8526	-2.2248	-0.9021	0.7111	1.3454	1.2822	3.4279	3.5332	3.263	1.9931	-1.7002	4.1622	5.0655	3.4895	0.3438	2.6994	4.5741	3.2788	0.8262	-1.7853	-1.2944	-0.8653	-2.7472	-3.1249	-3.8416	-3.4909	-3.0319	-1.6879	-1.1047	-1.8493	-1.7347	-1.8703	-2.6491	-3.6208	-1.4914	-0.7636	-0.0466
-1.4075	-1.5808	-2.5012	-3.5647	-2.8879	-2.5332	-2.3216	-2.2927	-2.2428	-2.5373	-3.283	-1.1197	-0.627	-0.8345	-2.2018	-0.8871	0.7365	1.3626	1.2831	3.4171	3.5441	3.2936	2.0373	-1.6903	4.1703	5.0296	3.4075	0.2705	2.5862	4.4802	3.2468	0.8254	-1.7684	-1.2697	-0.823	-2.707	-3.1173	-3.8464	-3.4859	-3.0144	-1.6622	-1.0944	-1.8324	-1.737	-1.8501	-2.6514	-3.6409	-1.4964	-0.7674	-0.0388
-1.3993	-1.5543	-2.4789	-3.5629	-2.8706	-2.5018	-2.33	-2.2784	-2.2423	-2.5393	-3.2889	-1.1233	-0.6236	-0.8203	-2.1892	-0.8651	0.7592	1.381	1.2835	3.4031	3.5511	3.3223	2.0845	-1.6683	4.174	4.9957	3.3241	0.2044	2.4798	4.3888	3.2132	0.8234	-1.7529	-1.244	-0.7954	-2.6756	-3.1114	-3.8509	-3.4795	-2.9964	-1.6303	-1.0806	-1.8055	-1.7277	-1.8298	-2.654	-3.6613	-1.5018	-0.7719	-0.0282
-1.3977	-1.5397	-2.4622	-3.5685	-2.8617	-2.4805	-2.3427	-2.2642	-2.2521	-2.5439	-3.2987	-1.1284	-0.6228	-0.8101	-2.1801	-0.8326	0.7797	1.3994	1.2843	3.3861	3.5551	3.3498	2.1318	-1.6375	4.1744	4.9658	3.2477	0.1588	2.3881	4.3032	3.1806	0.8195	-1.7353	-1.2157	-0.7829	-2.6551	-3.1088	-3.856	-3.4777	-2.983	-1.5919	-1.0663	-1.7748	-1.7079	-1.8145	-2.658	-3.6838	-1.5094	-0.7747	-0.0166
-1.4069	-1.5434	-2.4464	-3.5763	-2.8516	-2.4658	-2.3572	-2.2482	-2.2713	-2.5463	-3.3075	-1.1324	-0.6216	-0.8053	-2.1711	-0.7937	0.8001	1.4175	1.2855	3.3671	3.5577	3.3785	2.1814	-1.5947	4.1768	4.9388	3.1842	0.1384	2.3129	4.2266	3.1475	0.8143	-1.716	-1.185	-0.7905	-2.637	-3.1019	-3.8587	-3.48	-2.9734	-1.5489	-1.0499	-1.7472	-1.6925	-1.8096	-2.6626	-3.7019	-1.5177	-0.7767	-0.0095
-1.4181	-1.5576	-2.4324	-3.5864	-2.8388	-2.4527	-2.3662	-2.2308	-2.2957	-2.5491	-3.3214	-1.1385	-0.6206	-0.8106	-2.1629	-0.7592	0.8203	1.4337	1.2861	3.3514	3.5588	3.4099	2.2333	-1.5371	4.182	4.9154	3.1293	0.1321	2.2545	4.1585	3.1183	0.8107	-1.6976	-1.1536	-0.8208	-2.6183	-3.0948	-3.8658	-3.4855	-2.9603	-1.5047	-1.043	-1.7304	-1.6917	-1.8148	-2.6701	-3.7212	-1.5297	-0.7768	-0.0088
-1.4346	-1.581	-2.4181	-3.5944	-2.8228	-2.4355	-2.3669	-2.2151	-2.3148	-2.5496	-3.3355	-1.1427	-0.6198	-0.8221	-2.1554	-0.73	0.837	1.4461	1.2864	3.3371	3.5589	3.4442	2.2862	-1.4708	4.1869	4.894	3.0778	0.1312	2.205	4.0989	3.0908	0.8099	-1.6835	-1.1282	-0.8694	-2.602	-3.0835	-3.8723	-3.4896	-2.9414	-1.4627	-1.0468	-1.7248	-1.697	-1.8235	-2.6764	-3.7401	-1.5411	-0.7763	-0.0136
-1.4417	-1.5987	-2.3998	-3.6021	-2.809	-2.412	-2.357	-2.199	-2.3274	-2.5488	-3.3517	-1.1477	-0.6206	-0.8319	-2.1469	-0.7038	0.8517	1.4538	1.2868	3.3235	3.5593	3.4796	2.337	-1.4008	4.1918	4.8731	3.0253	0.1301	2.1654	4.0444	3.0691	0.8109	-1.6661	-1.1109	-0.9239	-2.5956	-3.0775	-3.8851	-3.4992	-2.9252	-1.4246	-1.0577	-1.7241	-1.7024	-1.8372	-2.6889	-3.7692	-1.5577	-0.7805	-0.0238
-1.4455	-1.6117	-2.382	-3.6074	-2.7947	-2.388	-2.3498	-2.1922	-2.3341	-2.5456	-3.3655	-1.1528	-0.6234	-0.8421	-2.1406	-0.6817	0.8627	1.4597	1.2867	3.3083	3.5592	3.5132	2.3832	-1.3347	4.1973	4.8517	2.9765	0.1282	2.1335	3.9925	3.049	0.8111	-1.6436	-1.1016	-0.9704	-2.5941	-3.0713	-3.8978	-3.5086	-2.9138	-1.389	-1.0727	-1.7261	-1.6894	-1.8454	-2.7022	-3.7992	-1.5757	-0.7852	-0.0335
-1.4445	-1.6185	-2.3683	-3.6092	-2.7804	-2.3714	-2.3508	-2.2053	-2.3345	-2.5405	-3.3793	-1.1602	-0.6282	-0.8513	-2.1353	-0.6589	0.8729	1.4633	1.285	3.2881	3.5606	3.5422	2.4259	-1.2765	4.206	4.8342	2.9409	0.1251	2.1097	3.9445	3.027	0.8091	-1.6087	-1.0836	-0.9961	-2.5942	-3.0624	-3.9101	-3.5157	-2.9112	-1.3661	-1.0928	-1.7351	-1.6692	-1.8458	-2.7159	-3.8293	-1.5957	-0.787	-0.0386
-1.4494	-1.6279	-2.3555	-3.609	-2.7641	-2.3639	-2.354	-2.2212	-2.3247	-2.5341	-3.3886	-1.1656	-0.6373	-0.8588	-2.1257	-0.631	0.8818	1.4622	1.2809	3.2698	3.5609	3.5711	2.4701	-1.2206	4.2235	4.8181	2.9172	0.1174	2.0841	3.8953	2.9983	0.8022	-1.5627	-1.054	-1.0024	-2.586	-3.0425	-3.9168	-3.5228	-2.9091	-1.3552	-1.105	-1.7445	-1.6488	-1.8376	-2.7252	-3.8516	-1.6112	-0.791	-0.0424
-1.4675	-1.6439	-2.346	-3.6101	-2.7531	-2.3628	-2.3616	-2.229	-2.3145	-2.5275	-3.3942	-1.1679	-0.6447	-0.8668	-2.1136	-0.6016	0.8913	1.4633	1.2792	3.2565	3.5636	3.6016	2.5187	-1.1697	4.2524	4.8091	2.9061	0.1043	2.0558	3.8509	2.9706	0.7958	-1.5274	-1.0321	-1.0015	-2.5749	-3.0202	-3.9209	-3.5296	-2.9062	-1.3569	-1.1138	-1.7491	-1.6277	-1.8258	-2.7304	-3.8657	-1.6204	-0.7941	-0.0448
-1.468	-1.644	-2.3347	-3.6176	-2.7527	-2.3615	-2.367	-2.2269	-2.3096	-2.5265	-3.407	-1.1788	-0.652	-0.8696	-2.0969	-0.5768	0.9049	1.4659	1.2773	3.2503	3.5676	3.6301	2.5617	-1.1284	4.28	4.8059	2.8974	0.0837	2.0324	3.8099	2.9531	0.7919	-1.5011	-1.0117	-0.9892	-2.5643	-3.0161	-3.9393	-3.5449	-2.9086	-1.371	-1.1153	-1.7481	-1.612	-1.8237	-2.7448	-3.8905	-1.6361	-0.8005	-0.0494
-1.461	-1.6329	-2.3136	-3.6239	-2.7493	-2.3552	-2.3643	-2.2123	-2.3029	-2.5237	-3.4163	-1.1923	-0.6588	-0.8733	-2.0765	-0.555	0.9176	1.4685	1.2735	3.2446	3.5678	3.6503	2.5947	-1.0939	4.2957	4.8018	2.8856	0.065	2.0082	3.7701	2.9366	0.7878	-1.4821	-0.991	-0.9681	-2.5448	-3.0127	-3.9592	-3.5618	-2.9157	-1.3906	-1.0961	-1.745	-1.5999	-1.8287	-2.7619	-3.9122	-1.652	-0.8147	-0.0564
-1.4565	-1.62	-2.2909	-3.6302	-2.7461	-2.3552	-2.3581	-2.1873	-2.2994	-2.523	-3.425	-1.2031	-0.6649	-0.8839	-2.0594	-0.5307	0.9286	1.4733	1.2717	3.2393	3.5707	3.669	2.6255	-1.0559	4.3083	4.8034	2.8767	0.0599	1.9871	3.7392	2.9238	0.7861	-1.4718	-0.9755	-0.9521	-2.5282	-3.0085	-3.98	-3.5814	-2.9294	-1.4207	-1.0674	-1.7401	-1.5974	-1.8407	-2.7812	-3.9297	-1.6649	-0.8337	-0.0602
-1.4463	-1.6071	-2.2753	-3.6395	-2.7509	-2.367	-2.3458	-2.1549	-2.3025	-2.5372	-3.4429	-1.2181	-0.6744	-0.8979	-2.0474	-0.4992	0.9429	1.4777	1.2701	3.2353	3.5765	3.6925	2.6616	-1.0107	4.3263	4.8132	2.8758	0.0726	1.9793	3.7148	2.9148	0.7859	-1.468	-0.9685	-0.9463	-2.5289	-3.0152	-4.0071	-3.606	-2.9478	-1.4645	-1.0445	-1.7328	-1.6098	-1.8604	-2.8066	-3.9536	-1.6857	-0.8529	-0.0596
-1.4355	-1.6029	-2.2689	-3.6561	-2.7688	-2.3981	-2.3282	-2.1248	-2.3126	-2.5628	-3.4664	-1.2347	-0.6895	-0.9147	-2.044	-0.4646	0.9557	1.4847	1.2711	3.2398	3.5875	3.7157	2.7	-0.9687	4.3492	4.8331	2.8839	0.1049	1.9865	3.7031	2.9157	0.7897	-1.4641	-0.9622	-0.9519	-2.5446	-3.0283	-4.0378	-3.6342	-2.9724	-1.5087	-1.0333	-1.729	-1.626	-1.8836	-2.833	-3.9778	-1.7021	-0.8703	-0.0572
-1.425	-1.6089	-2.2714	-3.6795	-2.8013	-2.4446	-2.313	-2.0983	-2.3252	-2.5916	-3.4938	-1.2516	-0.707	-0.9294	-2.0471	-0.4292	0.9684	1.4943	1.276	3.2529	3.6026	3.739	2.7392	-0.9305	4.3771	4.8636	2.9009	0.1448	2.0065	3.7043	2.9269	0.7943	-1.4579	-0.9599	-0.9717	-2.5746	-3.0493	-4.0725	-3.6656	-3.0029	-1.5548	-1.0313	-1.7296	-1.6464	-1.9136	-2.8611	-4.0018	-1.7141	-0.8873	-0.0556
-1.421	-1.6249	-2.2751	-3.7028	-2.8396	-2.4884	-2.3004	-2.0745	-2.3285	-2.6138	-3.5164	-1.2633	-0.7196	-0.9336	-2.0499	-0.3921	0.9844	1.5068	1.2865	3.2711	3.6198	3.7633	2.7797	-0.8956	4.4075	4.8972	2.9233	0.1786	2.0298	3.7143	2.9434	0.7986	-1.4554	-0.9691	-1.0057	-2.6106	-3.0732	-4.105	-3.6972	-3.0363	-1.6013	-1.0357	-1.7391	-1.6755	-1.9453	-2.8889	-4.0229	-1.7219	-0.9045	-0.056
-1.4245	-1.6433	-2.2714	-3.7204	-2.8732	-2.5196	-2.2821	-2.0519	-2.3217	-2.6261	-3.5312	-1.2692	-0.7241	-0.9279	-2.0439	-0.3589	1.0007	1.5207	1.3004	3.2889	3.6383	3.7845	2.8164	-0.8683	4.4324	4.924	2.9414	0.1928	2.0461	3.7248	2.9586	0.8036	-1.4568	-0.994	-1.0525	-2.6473	-3.0929	-4.1293	-3.7222	-3.0565	-1.6341	-1.0459	-1.7568	-1.705	-1.967	-2.9114	-4.0402	-1.7294	-0.9224	-0.0558
-1.4195	-1.6491	-2.261	-3.733	-2.8984	-2.5394	-2.2534	-2.0273	-2.3145	-2.6328	-3.544	-1.2742	-0.723	-0.9172	-2.0281	-0.335	1.0191	1.5338	1.3152	3.3082	3.656	3.8006	2.8431	-0.8469	4.4494	4.9443	2.949	0.1814	2.0559	3.7343	2.9762	0.8127	-1.4573	-1.0318	-1.1074	-2.6863	-3.1165	-4.1538	-3.7447	-3.0661	-1.6584	-1.066	-1.7807	-1.7392	-1.9813	-2.9322	-4.061	-1.743	-0.9398	-0.0544
-1.4113	-1.6477	-2.254	-3.7431	-2.9192	-2.5623	-2.2293	-2.0107	-2.3199	-2.6313	-3.5494	-1.2731	-0.719	-0.9098	-2.0136	-0.3188	1.0347	1.5512	1.335	3.3386	3.6755	3.8156	2.8611	-0.828	4.4637	4.9642	2.9462	0.1602	2.0587	3.7561	3.0073	0.8314	-1.4595	-1.0719	-1.1591	-2.7146	-3.1405	-4.1782	-3.7644	-3.0789	-1.6787	-1.0908	-1.8099	-1.7793	-1.9986	-2.9507	-4.0772	-1.7448	-0.9536	-0.0559
-1.394	-1.6413	-2.2564	-3.7469	-2.936	-2.585	-2.2106	-1.9994	-2.3415	-2.6285	-3.552	-1.2743	-0.7179	-0.9116	-2.0066	-0.3107	1.0464	1.5642	1.3501	3.3666	3.6873	3.8306	2.8735	-0.8056	4.4726	4.9773	2.9363	0.1291	2.0528	3.7735	3.034	0.849	-1.4527	-1.1056	-1.1982	-2.7294	-3.1566	-4.1992	-3.7802	-3.095	-1.688	-1.1094	-1.8266	-1.8179	-2.0188	-2.9683	-4.0886	-1.7487	-0.9681	-0.0579
-1.3628	-1.6224	-2.2624	-3.7458	-2.9493	-2.6047	-2.1934	-2.0005	-2.3698	-2.6219	-3.553	-1.2754	-0.718	-0.9183	-2.0094	-0.3118	1.054	1.5742	1.3629	3.3948	3.6938	3.8388	2.8784	-0.7859	4.4706	4.9863	2.9167	0.093	2.0383	3.7875	3.0651	0.8676	-1.434	-1.1224	-1.2231	-2.7341	-3.164	-4.219	-3.7939	-3.109	-1.6838	-1.1282	-1.8335	-1.8501	-2.0336	-2.9852	-4.0958	-1.7508	-0.9812	-0.0585
-1.3156	-1.5922	-2.2659	-3.7405	-2.9568	-2.6142	-2.1698	-2.0108	-2.3862	-2.6098	-3.5527	-1.2758	-0.7173	-0.9241	-2.0147	-0.3127	1.0587	1.5787	1.3713	3.419	3.6926	3.8358	2.877	-0.769	4.4571	4.9875	2.8863	0.0592	2.0152	3.7966	3.0938	0.8821	-1.4066	-1.1282	-1.2331	-2.7336	-3.1612	-4.2349	-3.802	-3.1157	-1.6708	-1.1486	-1.8409	-1.8741	-2.0404	-3.0012	-4.1005	-1.7526	-0.9936	-0.061
-1.2645	-1.5703	-2.2734	-3.7386	-2.9651	-2.6221	-2.1466	-2.024	-2.39	-2.599	-3.5531	-1.2747	-0.717	-0.9286	-2.0198	-0.3091	1.0618	1.5811	1.3806	3.445	3.6894	3.8256	2.8719	-0.7552	4.4378	4.986	2.8504	0.0282	1.9913	3.8111	3.126	0.8976	-1.3845	-1.1363	-1.233	-2.7361	-3.1588	-4.25	-3.8097	-3.1275	-1.6704	-1.1687	-1.8518	-1.8908	-2.0499	-3.0187	-4.1044	-1.7537	-1.0028	-0.063
-1.2146	-1.5595	-2.2845	-3.7407	-2.9766	-2.6332	-2.1309	-2.0338	-2.391	-2.5941	-3.554	-1.2722	-0.716	-0.93	-2.0163	-0.3025	1.0653	1.5841	1.3932	3.4767	3.6889	3.814	2.8684	-0.7429	4.4211	4.9871	2.8178	0.0039	1.972	3.8317	3.1634	0.9163	-1.3733	-1.1429	-1.2264	-2.7408	-3.1592	-4.2651	-3.8193	-3.1495	-1.6893	-1.1956	-1.87	-1.9042	-2.0708	-3.0355	-4.1083	-1.752	-1.0122	-0.067
-1.1683	-1.5527	-2.2969	-3.7437	-2.9864	-2.6423	-2.1219	-2.0336	-2.3903	-2.5948	-3.5536	-1.266	-0.7132	-0.9274	-2	-0.2953	1.068	1.5873	1.4116	3.5105	3.6917	3.8034	2.867	-0.7322	4.4087	4.9916	2.7946	-0.0077	1.9598	3.8573	3.2019	0.9376	-1.3738	-1.1438	-1.2152	-2.748	-3.1629	-4.2791	-3.8302	-3.1734	-1.7211	-1.2306	-1.897	-1.9198	-2.1004	-3.0519	-4.1138	-1.7473	-1.0234	-0.0731
-1.1266	-1.5432	-2.3083	-3.7461	-2.9908	-2.6451	-2.1137	-2.0302	-2.3884	-2.6012	-3.5529	-1.2588	-0.7121	-0.9259	-1.9786	-0.2928	1.0664	1.5907	1.434	3.5428	3.6935	3.7915	2.8604	-0.7263	4.394	4.9982	2.7773	-0.0087	1.9553	3.8876	3.2415	0.9605	-1.3782	-1.1345	-1.194	-2.753	-3.1663	-4.291	-3.8399	-3.1974	-1.7589	-1.267	-1.9258	-1.9431	-2.1314	-3.0707	-4.1222	-1.741	-1.0331	-0.0757
-1.093	-1.5304	-2.3189	-3.7458	-2.9918	-2.6494	-2.1051	-2.0311	-2.3895	-2.6114	-3.5534	-1.2531	-0.7176	-0.9309	-1.9634	-0.2988	1.059	1.5937	1.4559	3.5786	3.691	3.7779	2.8439	-0.7222	4.3683	5.0054	2.7591	-0.0059	1.9575	3.9207	3.2849	0.9859	-1.3782	-1.1202	-1.1726	-2.7513	-3.1661	-4.302	-3.8481	-3.2229	-1.7961	-1.3033	-1.9495	-1.9677	-2.153	-3.0867	-4.1315	-1.733	-1.0391	-0.0718
-1.0723	-1.5222	-2.3374	-3.7458	-2.9925	-2.6558	-2.0981	-2.0406	-2.3945	-2.6246	-3.5566	-1.253	-0.7272	-0.9424	-1.9646	-0.3058	1.0478	1.5952	1.4732	3.6097	3.6861	3.7657	2.8285	-0.7147	4.3398	5.0123	2.7477	0.0088	1.9672	3.957	3.3246	1.0084	-1.3777	-1.1094	-1.1653	-2.7552	-3.1633	-4.3109	-3.8543	-3.2469	-1.8307	-1.3423	-1.9682	-1.9833	-2.1659	-3.0997	-4.1397	-1.729	-1.0422	-0.0638
-1.0566	-1.5157	-2.361	-3.7465	-2.993	-2.6698	-2.0998	-2.0612	-2.4025	-2.6329	-3.5604	-1.2522	-0.7327	-0.9523	-1.9834	-0.3136	1.0345	1.5968	1.4889	3.6377	3.682	3.7533	2.8157	-0.7086	4.3138	5.0173	2.7367	0.0282	1.9777	3.9953	3.3619	1.0307	-1.3637	-1.0855	-1.1591	-2.7639	-3.1573	-4.3187	-3.8597	-3.2699	-1.8577	-1.3772	-1.9877	-1.9914	-2.1734	-3.1088	-4.1454	-1.7247	-1.0453	-0.056
-1.06	-1.5151	-2.3907	-3.7515	-2.9941	-2.6892	-2.1151	-2.0811	-2.4099	-2.637	-3.5671	-1.2496	-0.7319	-0.9534	-2.0084	-0.3184	1.0254	1.6024	1.5088	3.6702	3.6822	3.741	2.8089	-0.7097	4.2976	5.0258	2.728	0.0401	1.9887	4.0405	3.4044	1.0579	-1.3501	-1.0583	-1.1566	-2.7783	-3.1552	-4.3306	-3.8685	-3.2897	-1.8782	-1.4086	-2.0089	-1.9981	-2.1783	-3.1165	-4.1501	-1.7194	-1.0453	-0.0449
-1.0824	-1.5138	-2.4145	-3.7512	-2.9826	-2.6994	-2.1319	-2.1002	-2.411	-2.627	-3.5645	-1.243	-0.7198	-0.9458	-2.0313	-0.3121	1.0184	1.6099	1.5312	3.6977	3.6854	3.7248	2.807	-0.722	4.2877	5.0334	2.7197	0.0411	1.9938	4.0898	3.4382	1.0857	-1.3409	-1.0327	-1.164	-2.7931	-3.1414	-4.3311	-3.8719	-3.3046	-1.8956	-1.4431	-2.0375	-2.0061	-2.1815	-3.1211	-4.1465	-1.7109	-1.0453	-0.0345
-1.1083	-1.5039	-2.4242	-3.7487	-2.9672	-2.7026	-2.1522	-2.1301	-2.4128	-2.6137	-3.5622	-1.2334	-0.7042	-0.9372	-2.0521	-0.2969	1.0117	1.6201	1.5551	3.7321	3.6923	3.7106	2.8032	-0.7468	4.2804	5.043	2.7123	0.0347	2.0026	4.1455	3.4698	1.1196	-1.339	-1.0112	-1.1854	-2.8036	-3.1284	-4.3333	-3.8758	-3.3194	-1.914	-1.479	-2.0721	-2.017	-2.1877	-3.1255	-4.1497	-1.7028	-1.0464	-0.0275
-1.1429	-1.5008	-2.4275	-3.7454	-2.9518	-2.7029	-2.1773	-2.1675	-2.419	-2.5984	-3.5606	-1.218	-0.6878	-0.9301	-2.0709	-0.2784	1.0041	1.6348	1.5829	3.7724	3.7018	3.6967	2.7965	-0.7756	4.2718	5.0546	2.7046	0.0255	2.0125	4.2054	3.5235	1.159	-1.3485	-1.0026	-1.2169	-2.8067	-3.1196	-4.3409	-3.8782	-3.3294	-1.9259	-1.5143	-2.1087	-2.0284	-2.193	-3.1275	-4.1569	-1.6931	-1.0427	-0.0187
-1.1934	-1.5095	-2.4258	-3.7387	-2.9304	-2.7007	-2.2078	-2.2018	-2.4265	-2.5823	-3.5545	-1.2034	-0.6738	-0.9311	-2.0821	-0.2662	0.9918	1.6477	1.6054	3.8051	3.7072	3.6817	2.7925	-0.7991	4.2627	5.0636	2.7042	0.0242	2.0186	4.2629	3.5678	1.1923	-1.358	-0.9961	-1.2455	-2.7954	-3.0947	-4.3371	-3.8756	-3.329	-1.9204	-1.5341	-2.1354	-2.0329	-2.1915	-3.122	-4.1549	-1.6818	-1.0434	-0.012
-1.238	-1.5169	-2.425	-3.7389	-2.9176	-2.7029	-2.2355	-2.2375	-2.4378	-2.5733	-3.5568	-1.1919	-0.6659	-0.9388	-2.0958	-0.2687	0.9813	1.6645	1.6291	3.8418	3.718	3.6701	2.7883	-0.8129	4.2605	5.0774	2.7124	0.0325	2.0351	4.3261	3.6217	1.2258	-1.3713	-0.9955	-1.282	-2.7906	-3.0846	-4.3428	-3.8794	-3.3354	-1.9104	-1.5535	-2.157	-2.0444	-2.1962	-3.1208	-4.1585	-1.6733	-1.0404	-0.0103
-1.2753	-1.5237	-2.4263	-3.7439	-2.9055	-2.6974	-2.2529	-2.2643	-2.4433	-2.5661	-3.5609	-1.1795	-0.6602	-0.9484	-2.1181	-0.2826	0.9727	1.6843	1.6534	3.8799	3.7321	3.664	2.7868	-0.8157	4.2665	5.0936	2.7338	0.0539	2.0611	4.3931	3.678	1.2564	-1.3857	-0.9996	-1.3241	-2.795	-3.0811	-4.352	-3.8888	-3.353	-1.8977	-1.5695	-2.1782	-2.0613	-2.2119	-3.126	-4.1633	-1.6643	-1.0385	-0.0173
-1.3004	-1.5295	-2.4265	-3.7476	-2.8893	-2.6738	-2.2652	-2.2799	-2.4393	-2.5576	-3.5622	-1.1647	-0.6519	-0.9561	-2.1489	-0.301	0.9656	1.704	1.6766	3.9161	3.7465	3.663	2.7906	-0.809	4.2768	5.1097	2.7695	0.0906	2.0912	4.4581	3.7273	1.2829	-1.3929	-0.9995	-1.3582	-2.8056	-3.0722	-4.3569	-3.9004	-3.3755	-1.893	-1.5668	-2.2002	-2.0833	-2.2419	-3.1356	-4.1663	-1.6556	-1.0429	-0.0377
-1.3095	-1.5333	-2.4323	-3.7557	-2.8857	-2.6536	-2.2806	-2.2928	-2.4361	-2.555	-3.5676	-1.1492	-0.6423	-0.959	-2.1887	-0.3227	0.9657	1.7251	1.7034	3.9584	3.7665	3.6672	2.7914	-0.7986	4.2856	5.1298	2.8082	0.1315	2.129	4.5276	3.7829	1.3134	-1.399	-1.0006	-1.3889	-2.8267	-3.0755	-4.3683	-3.9159	-3.3973	-1.9089	-1.563	-2.2297	-2.1138	-2.2769	-3.1474	-4.1754	-1.6476	-1.0441	-0.063
-1.3128	-1.5486	-2.4462	-3.762	-2.8903	-2.6445	-2.3075	-2.3121	-2.4389	-2.5538	-3.5697	-1.1309	-0.6299	-0.9618	-2.2314	-0.3445	0.9688	1.7462	1.7319	3.9936	3.7869	3.6658	2.7839	-0.7901	4.285	5.1468	2.8365	0.1625	2.1643	4.5967	3.8386	1.3448	-1.4003	-0.9908	-1.4074	-2.8409	-3.0757	-4.3718	-3.9216	-3.4058	-1.931	-1.5703	-2.2692	-2.1456	-2.2943	-3.1478	-4.178	-1.6337	-1.037	-0.0826
-1.3177	-1.5861	-2.4694	-3.7682	-2.9009	-2.6543	-2.3518	-2.3454	-2.4528	-2.554	-3.5702	-1.1105	-0.6181	-0.9711	-2.2697	-0.3643	0.9711	1.7659	1.7638	4.0301	3.8041	3.6615	2.7714	-0.7801	4.2787	5.1582	2.8512	0.1794	2.1974	4.6614	3.8957	1.3797	-1.4018	-0.9747	-1.4066	-2.8463	-3.0741	-4.3718	-3.9203	-3.4099	-1.9493	-1.5816	-2.3085	-2.1748	-2.2957	-3.1358	-4.1749	-1.6135	-1.0201	-0.0943
-1.326	-1.6407	-2.4929	-3.7741	-2.9092	-2.6741	-2.4	-2.3811	-2.4689	-2.5506	-3.568	-1.0889	-0.6066	-0.9852	-2.2987	-0.3773	0.9704	1.7844	1.7975	4.0677	3.8182	3.6557	2.7595	-0.767	4.2698	5.1645	2.8556	0.1845	2.2263	4.719	3.9516	1.4153	-1.4082	-0.9603	-1.3882	-2.8539	-3.0705	-4.3679	-3.9163	-3.4181	-1.9671	-1.5904	-2.3404	-2.2025	-2.2928	-3.1184	-4.1644	-1.5898	-0.9995	-0.1003
-1.3351	-1.7043	-2.5127	-3.7758	-2.915	-2.6995	-2.4454	-2.4075	-2.4843	-2.543	-3.5622	-1.0668	-0.5953	-0.9987	-2.3195	-0.3797	0.9671	1.8023	1.8286	4.1042	3.8274	3.648	2.7477	-0.7534	4.2561	5.1621	2.854	0.1846	2.2504	4.769	3.9893	1.4499	-1.4166	-0.9468	-1.3637	-2.8634	-3.0656	-4.3576	-3.9088	-3.4213	-1.9832	-1.5937	-2.3585	-2.2288	-2.2898	-3.0995	-4.1476	-1.5632	-0.9773	-0.1015
-1.3471	-1.7644	-2.5234	-3.7746	-2.921	-2.7245	-2.4918	-2.4305	-2.504	-2.5351	-3.5532	-1.0438	-0.585	-1.0166	-2.3447	-0.3761	0.9568	1.8168	1.8548	4.1352	3.8347	3.6352	2.7374	-0.7439	4.2387	5.1566	2.8552	0.187	2.2706	4.8169	4.0264	1.4797	-1.4188	-0.9287	-1.3422	-2.8693	-3.0518	-4.3391	-3.8964	-3.4147	-1.9848	-1.595	-2.3678	-2.251	-2.285	-3.0766	-4.1244	-1.5354	-0.9544	-0.1014
-1.3589	-1.8142	-2.5299	-3.7769	-2.934	-2.7519	-2.5409	-2.461	-2.5327	-2.5361	-3.5504	-1.0245	-0.5774	-1.0348	-2.3904	-0.3744	0.9484	1.8291	1.8793	4.168	3.8443	3.6251	2.731	-0.7373	4.2271	5.1585	2.8651	0.1994	2.3014	4.8731	4.0687	1.5117	-1.4197	-0.9163	-1.3238	-2.8806	-3.0492	-4.3256	-3.8893	-3.4086	-1.9818	-1.6024	-2.3739	-2.27	-2.2877	-3.0578	-4.1076	-1.5131	-0.9292	-0.0988
-1.3665	-1.8337	-2.5239	-3.774	-2.9351	-2.7733	-2.5708	-2.4839	-2.5438	-2.5312	-3.545	-1.0084	-0.5623	-1.0284	-2.4392	-0.364	0.9559	1.842	1.9	4.1969	3.8543	3.6229	2.733	-0.737	4.2254	5.162	2.8794	0.2107	2.3322	4.9245	4.1012	1.5386	-1.427	-0.9299	-1.3117	-2.8975	-3.0504	-4.311	-3.8832	-3.4039	-1.9858	-1.6197	-2.3996	-2.2905	-2.3029	-3.0444	-4.1	-1.5011	-0.909	-0.1014
-1.3642	-1.8383	-2.5053	-3.7734	-2.9409	-2.7824	-2.5875	-2.495	-2.5537	-2.5297	-3.5401	-0.9916	-0.547	-1.0201	-2.4861	-0.3669	0.9652	1.8553	1.92	4.2286	3.8678	3.6227	2.7325	-0.7388	4.2319	5.1695	2.8957	0.2233	2.3597	4.9745	4.1371	1.5663	-1.4292	-0.9565	-1.3035	-2.9163	-3.0582	-4.3012	-3.8804	-3.407	-2.0015	-1.6477	-2.4207	-2.3157	-2.3228	-3.0322	-4.0958	-1.4854	-0.8881	-0.105
-1.378	-1.857	-2.4898	-3.774	-2.9535	-2.801	-2.6111	-2.4975	-2.5668	-2.534	-3.5327	-0.9722	-0.5339	-1.0195	-2.5259	-0.3816	0.9664	1.867	1.9394	4.2605	3.8819	3.6205	2.7299	-0.7423	4.2354	5.1782	2.9087	0.2342	2.3829	5.0286	4.1787	1.5979	-1.4367	-0.9937	-1.2962	-2.931	-3.066	-4.2881	-3.8776	-3.4084	-2.0191	-1.6724	-2.4398	-2.3408	-2.332	-3.0139	-4.0824	-1.4614	-0.8629	-0.0992
-1.3876	-1.8748	-2.4747	-3.771	-2.9685	-2.8259	-2.6368	-2.4961	-2.5834	-2.5415	-3.5258	-0.9547	-0.524	-1.0237	-2.5485	-0.4021	0.959	1.8718	1.9546	4.2907	3.8925	3.6102	2.7246	-0.7411	4.2253	5.1824	2.9115	0.2378	2.4	5.0773	4.2203	1.6287	-1.446	-1.0375	-1.284	-2.9409	-3.0766	-4.2754	-3.8697	-3.4079	-2.0365	-1.6974	-2.4673	-2.3669	-2.3303	-2.9942	-4.0657	-1.4386	-0.8321	-0.087
-1.3996	-1.8983	-2.4598	-3.7598	-2.9767	-2.8452	-2.66	-2.4893	-2.5977	-2.5449	-3.5117	-0.9371	-0.5161	-1.0349	-2.5579	-0.4283	0.9413	1.87	1.9651	4.3145	3.8959	3.5916	2.7182	-0.7346	4.2006	5.1782	2.9025	0.2376	2.4042	5.1171	4.2533	1.6564	-1.4588	-1.0886	-1.2723	-2.9419	-3.0776	-4.255	-3.8523	-3.4013	-2.0461	-1.7224	-2.4977	-2.3881	-2.3204	-2.969	-4.0389	-1.4136	-0.7982	-0.0703
-1.4007	-1.9205	-2.4447	-3.7445	-2.9775	-2.8532	-2.6765	-2.4814	-2.6069	-2.545	-3.4956	-0.9202	-0.507	-1.0459	-2.5619	-0.4564	0.9234	1.8645	1.9723	4.3329	3.8964	3.5722	2.7149	-0.7243	4.1723	5.1684	2.8861	0.2416	2.4021	5.1469	4.2809	1.677	-1.4703	-1.1436	-1.2686	-2.9412	-3.0782	-4.2362	-3.8333	-3.3881	-2.0525	-1.7521	-2.5251	-2.4088	-2.3102	-2.946	-4.0141	-1.3939	-0.7659	-0.0565
-1.4076	-1.9519	-2.4372	-3.7359	-2.9824	-2.8666	-2.6993	-2.4811	-2.6158	-2.5484	-3.4839	-0.9036	-0.5002	-1.0544	-2.5682	-0.4813	0.911	1.8627	1.9822	4.3567	3.9003	3.5576	2.7127	-0.7189	4.1505	5.1622	2.872	0.2533	2.405	5.1819	4.3161	1.7022	-1.4919	-1.2087	-1.2821	-2.9399	-3.0908	-4.2258	-3.8204	-3.3736	-2.0544	-1.7841	-2.5456	-2.418	-2.297	-2.9275	-3.993	-1.3762	-0.732	-0.0408
-1.4174	-1.9874	-2.4318	-3.7283	-2.9873	-2.8816	-2.7243	-2.4842	-2.6262	-2.5536	-3.4729	-0.8879	-0.4976	-1.0609	-2.5662	-0.4985	0.9042	1.861	1.9912	4.3771	3.9025	3.5462	2.712	-0.7193	4.1326	5.1548	2.8602	0.2628	2.4078	5.2152	4.3491	1.7281	-1.5159	-1.275	-1.31	-2.9287	-3.0996	-4.214	-3.8044	-3.3573	-2.0471	-1.811	-2.5545	-2.4091	-2.2794	-2.9103	-3.9706	-1.3617	-0.7024	-0.0269
-1.4309	-2.0208	-2.426	-3.7183	-2.9879	-2.8939	-2.7503	-2.4828	-2.6403	-2.561	-3.4604	-0.8736	-0.4984	-1.0689	-2.5551	-0.5091	0.9032	1.8609	1.9987	4.3925	3.9023	3.539	2.7136	-0.7216	4.1175	5.1472	2.8505	0.2659	2.4089	5.2447	4.3775	1.7531	-1.5406	-1.334	-1.3454	-2.9102	-3.1019	-4.1983	-3.7878	-3.3432	-2.0349	-1.8258	-2.5527	-2.3949	-2.2692	-2.8935	-3.9482	-1.3511	-0.6779	-0.0186
-1.447	-2.0448	-2.4183	-3.7098	-2.9845	-2.9039	-2.7733	-2.4817	-2.6561	-2.5683	-3.446	-0.8573	-0.4988	-1.0773	-2.5431	-0.519	0.9057	1.8645	2.0094	4.4082	3.9033	3.5354	2.7178	-0.7234	4.1124	5.1442	2.8434	0.2639	2.4113	5.2739	4.407	1.7802	-1.5581	-1.3738	-1.3815	-2.8828	-3.1007	-4.1824	-3.7747	-3.3347	-2.0236	-1.8285	-2.5474	-2.3882	-2.2691	-2.8776	-3.93	-1.3402	-0.6552	-0.0182
-1.4689	-2.0708	-2.4117	-3.7012	-2.9797	-2.9141	-2.7939	-2.484	-2.6672	-2.5728	-3.4289	-0.8423	-0.5001	-1.0882	-2.5389	-0.5313	0.9105	1.8666	2.021	4.4205	3.9035	3.5336	2.7245	-0.719	4.1155	5.1426	2.8428	0.2618	2.4153	5.3018	4.4313	1.8056	-1.5702	-1.3981	-1.4168	-2.8513	-3.0954	-4.1632	-3.7596	-3.3265	-2.015	-1.8301	-2.5404	-2.3862	-2.2687	-2.8581	-3.9139	-1.3293	-0.6326	-0.0219
-1.4967	-2.1034	-2.4057	-3.6917	-2.9732	-2.9261	-2.8175	-2.4914	-2.6719	-2.574	-3.4108	-0.8297	-0.5017	-1.0998	-2.5471	-0.5475	0.9123	1.8667	2.0323	4.4314	3.9019	3.5289	2.7276	-0.7086	4.1163	5.1407	2.8457	0.2625	2.4173	5.3274	4.4516	1.8286	-1.5767	-1.4086	-1.4476	-2.8205	-3.0896	-4.1418	-3.7407	-3.3181	-2.004	-1.8328	-2.5323	-2.3797	-2.2591	-2.8345	-3.8971	-1.3189	-0.611	-0.0249
-1.5243	-2.1324	-2.3974	-3.6795	-2.9599	-2.9305	-2.8383	-2.4961	-2.6711	-2.5704	-3.3911	-0.8199	-0.5015	-1.1095	-2.5653	-0.5659	0.9099	1.8624	2.0404	4.4353	3.8945	3.5139	2.7202	-0.6995	4.1054	5.1333	2.8432	0.2637	2.4132	5.3445	4.4656	1.8483	-1.5779	-1.4103	-1.4724	-2.7965	-3.082	-4.1168	-3.7189	-3.311	-1.9887	-1.8249	-2.5158	-2.3661	-2.2431	-2.8098	-3.8786	-1.3111	-0.5909	-0.0247
-1.5492	-2.1536	-2.3822	-3.6649	-2.9399	-2.9286	-2.8501	-2.4902	-2.6669	-2.5619	-3.3682	-0.8122	-0.4998	-1.1143	-2.5823	-0.5815	0.9081	1.8535	2.0454	4.4393	3.8809	3.4936	2.7022	-0.6964	4.0799	5.1175	2.8258	0.2587	2.401	5.3541	4.4762	1.8669	-1.5763	-1.4128	-1.4964	-2.7767	-3.0732	-4.0916	-3.7009	-3.3055	-1.9739	-1.801	-2.4881	-2.3551	-2.2285	-2.7867	-3.858	-1.304	-0.5715	-0.0232
-1.5657	-2.1691	-2.3639	-3.6502	-2.9176	-2.9283	-2.847	-2.4803	-2.6597	-2.5511	-3.3437	-0.805	-0.496	-1.1116	-2.5947	-0.5905	0.907	1.8449	2.048	4.445	3.8656	3.4721	2.6809	-0.6966	4.0449	5.0975	2.8001	0.2495	2.3847	5.3615	4.4868	1.8875	-1.5703	-1.4158	-1.527	-2.7621	-3.064	-4.0667	-3.6831	-3.2992	-1.9637	-1.7867	-2.4648	-2.351	-2.2164	-2.7623	-3.8346	-1.2958	-0.5515	-0.0213
-1.5767	-2.1777	-2.3497	-3.6369	-2.8979	-2.93	-2.8321	-2.4744	-2.6468	-2.5405	-3.3205	-0.799	-0.4905	-1.1028	-2.6041	-0.593	0.9034	1.8349	2.0499	4.45	3.8513	3.4544	2.6662	-0.6935	4.0101	5.0749	2.7781	0.2466	2.3716	5.3681	4.4965	1.9078	-1.5664	-1.4197	-1.5686	-2.7527	-3.0543	-4.044	-3.6616	-3.2919	-1.9558	-1.7975	-2.4541	-2.3514	-2.2052	-2.7369	-3.8095	-1.2862	-0.5332	-0.0199
-1.5841	-2.1709	-2.3383	-3.6248	-2.8808	-2.931	-2.8096	-2.4723	-2.6275	-2.5308	-3.2983	-0.7956	-0.4855	-1.0921	-2.607	-0.5922	0.8987	1.8236	2.0516	4.453	3.8375	3.4411	2.6602	-0.6875	3.9799	5.0522	2.7615	0.2506	2.3613	5.3685	4.5056	1.9236	-1.5672	-1.4175	-1.6106	-2.7434	-3.0456	-4.0274	-3.6402	-3.2876	-1.9491	-1.8183	-2.4557	-2.3534	-2.199	-2.7153	-3.7836	-1.2762	-0.5202	-0.0187
-1.5847	-2.1504	-2.3246	-3.6124	-2.8638	-2.9301	-2.7864	-2.4697	-2.6054	-2.5219	-3.2776	-0.793	-0.4822	-1.0848	-2.6064	-0.5912	0.8932	1.8112	2.0526	4.4526	3.8219	3.4301	2.6582	-0.6822	3.9578	5.0303	2.7458	0.2536	2.35	5.3594	4.5109	1.9327	-1.5638	-1.3974	-1.64	-2.7282	-3.0339	-4.0124	-3.6199	-3.2854	-1.9447	-1.8382	-2.4633	-2.3543	-2.1989	-2.6973	-3.7558	-1.2666	-0.5124	-0.0172
-1.5834	-2.1266	-2.3132	-3.602	-2.8518	-2.934	-2.7697	-2.4684	-2.5882	-2.518	-3.2596	-0.7901	-0.4802	-1.084	-2.6086	-0.5854	0.8865	1.7999	2.055	4.4516	3.8082	3.4218	2.6617	-0.6761	3.9502	5.0114	2.732	0.2538	2.3396	5.3481	4.5158	1.9415	-1.5587	-1.3684	-1.6623	-2.7115	-3.0216	-3.9983	-3.6004	-3.2833	-1.9496	-1.859	-2.4656	-2.3513	-2.1987	-2.6773	-3.7288	-1.2559	-0.5055	-0.0158
-1.5774	-2.1019	-2.3074	-3.592	-2.8469	-2.9473	-2.7552	-2.4629	-2.5763	-2.5214	-3.2452	-0.7882	-0.4793	-1.0812	-2.6143	-0.5781	0.8841	1.7887	2.0551	4.4508	3.7957	3.4194	2.6724	-0.6638	3.9534	4.9936	2.7198	0.2531	2.3266	5.3311	4.5024	1.9474	-1.5528	-1.3346	-1.6718	-2.6938	-3.0094	-3.9846	-3.5838	-3.2813	-1.9608	-1.8685	-2.4566	-2.3433	-2.1941	-2.6576	-3.7028	-1.2446	-0.5005	-0.0143
-1.5751	-2.0844	-2.3143	-3.5852	-2.853	-2.973	-2.7415	-2.448	-2.5697	-2.5276	-3.2349	-0.7816	-0.4754	-1.0715	-2.6212	-0.572	0.8907	1.7847	2.0583	4.453	3.7871	3.4216	2.6884	-0.6462	3.9595	4.9811	2.7095	0.2545	2.3115	5.3124	4.5002	1.9551	-1.5511	-1.3063	-1.6647	-2.6802	-3.0041	-3.9766	-3.5734	-3.2832	-1.9758	-1.868	-2.445	-2.3347	-2.1839	-2.6362	-3.678	-1.2308	-0.4934	-0.0104
-1.5756	-2.0687	-2.3321	-3.5821	-2.8657	-3.0019	-2.7249	-2.4299	-2.5662	-2.5314	-3.2265	-0.7703	-0.4681	-1.0551	-2.629	-0.5672	0.9057	1.7874	2.0636	4.4573	3.7807	3.4277	2.7066	-0.6237	3.9678	4.9712	2.7039	0.2626	2.3006	5.2933	4.5076	1.9661	-1.5566	-1.2939	-1.6492	-2.6807	-3.0084	-3.9744	-3.5715	-3.2897	-1.9877	-1.8601	-2.4352	-2.3261	-2.1708	-2.6149	-3.656	-1.2161	-0.4848	-0.004
-1.5774	-2.0528	-2.3535	-3.5795	-2.8785	-3.0201	-2.7025	-2.4118	-2.5588	-2.5285	-3.2176	-0.7568	-0.4561	-1.0324	-2.6329	-0.562	0.9257	1.7934	2.0711	4.4615	3.7765	3.4363	2.7239	-0.5994	3.9773	4.9589	2.7012	0.2779	2.2945	5.2731	4.5143	1.9791	-1.5701	-1.2987	-1.6411	-2.7018	-3.0215	-3.9755	-3.5785	-3.3059	-1.9967	-1.8468	-2.4223	-2.3138	-2.1626	-2.5961	-3.6348	-1.2007	-0.4757	0.0007
-1.5808	-2.0368	-2.369	-3.5739	-2.8837	-3.0196	-2.6773	-2.3969	-2.5452	-2.5138	-3.2045	-0.7402	-0.4389	-1.0044	-2.6269	-0.5599	0.9478	1.8026	2.0824	4.4615	3.7723	3.4441	2.7382	-0.5733	3.9826	4.94	2.6927	0.2888	2.2855	5.2491	4.5161	1.9913	-1.5862	-1.3131	-1.6393	-2.7315	-3.0351	-3.9755	-3.586	-3.3234	-1.9985	-1.8318	-2.4017	-2.2934	-2.161	-2.5792	-3.6116	-1.1829	-0.4676	0.0019
-1.5786	-2.0101	-2.3754	-3.5618	-2.8761	-2.9954	-2.6484	-2.3837	-2.5256	-2.4893	-3.1866	-0.7201	-0.4176	-0.9727	-2.6113	-0.564	0.9693	1.8108	2.0956	4.4513	3.761	3.4465	2.7492	-0.5512	3.9761	4.9078	2.6712	0.2882	2.2673	5.2121	4.5078	1.9966	-1.5961	-1.3262	-1.6383	-2.753	-3.0385	-3.967	-3.5831	-3.3286	-1.992	-1.8172	-2.3714	-2.2675	-2.1599	-2.5626	-3.586	-1.1654	-0.4615	-0.001
-1.5768	-1.9802	-2.3785	-3.542	-2.8582	-2.9553	-2.6182	-2.3717	-2.5	-2.4606	-3.1624	-0.698	-0.3949	-0.9433	-2.5921	-0.572	0.9866	1.8176	2.1099	4.4337	3.7417	3.4414	2.7549	-0.5377	3.9543	4.8659	2.6371	0.2763	2.241	5.1674	4.4933	1.9997	-1.6026	-1.3311	-1.6325	-2.7608	-3.0289	-3.947	-3.5719	-3.3173	-1.9789	-1.8019	-2.3382	-2.2408	-2.1512	-2.5442	-3.5544	-1.146	-0.4548	-0.0057
-1.5781	-1.9515	-2.3812	-3.5208	-2.8405	-2.9122	-2.593	-2.3612	-2.4734	-2.4378	-3.1385	-0.6757	-0.3768	-0.9217	-2.5668	-0.5798	0.9949	1.8221	2.1206	4.4116	3.7173	3.4313	2.7592	-0.5336	3.9253	4.8229	2.6011	0.2554	2.2119	5.1179	4.4745	2.0046	-1.6	-1.3174	-1.6124	-2.7536	-3.0119	-3.9204	-3.5561	-3.2913	-1.9581	-1.787	-2.3126	-2.2146	-2.1288	-2.5212	-3.5168	-1.1204	-0.4482	-0.0081
-1.5746	-1.9233	-2.3835	-3.5039	-2.8313	-2.8798	-2.5735	-2.3498	-2.4542	-2.428	-3.123	-0.6581	-0.3633	-0.9069	-2.5283	-0.58	1.002	1.8246	2.1286	4.3889	3.6939	3.4243	2.768	-0.5292	3.9067	4.7841	2.5704	0.2249	2.1844	5.0691	4.4605	2.0121	-1.5925	-1.2966	-1.593	-2.7443	-3.003	-3.9002	-3.5392	-3.2607	-1.9356	-1.7784	-2.2955	-2.1948	-2.0999	-2.4991	-3.4852	-1.0964	-0.4396	-0.0079
-1.5691	-1.8929	-2.38	-3.4877	-2.8207	-2.8549	-2.5548	-2.3349	-2.435	-2.4234	-3.1086	-0.6417	-0.3514	-0.8923	-2.4788	-0.5663	1.0097	1.8265	2.1337	4.362	3.6728	3.4201	2.7837	-0.5203	3.9003	4.7463	2.5419	0.1866	2.151	5.015	4.4454	2.0192	-1.5796	-1.2729	-1.579	-2.7387	-2.9919	-3.8787	-3.5208	-3.2297	-1.9099	-1.7699	-2.2857	-2.1794	-2.0676	-2.4772	-3.4523	-1.0719	-0.4297	-0.0077
-1.5585	-1.855	-2.3698	-3.4718	-2.8039	-2.8293	-2.5326	-2.313	-2.4127	-2.4116	-3.0968	-0.6269	-0.339	-0.8722	-2.4311	-0.538	1.0186	1.8253	2.1319	4.3283	3.6514	3.419	2.8066	-0.5024	3.909	4.7111	2.5211	0.1543	2.1146	4.9544	4.4232	2.0183	-1.5627	-1.2538	-1.5694	-2.7377	-2.9761	-3.8563	-3.5012	-3.2026	-1.883	-1.7627	-2.2808	-2.1729	-2.0365	-2.4587	-3.4222	-1.0525	-0.4249	-0.0119
-1.5516	-1.8215	-2.3634	-3.4576	-2.7857	-2.8062	-2.5124	-2.2941	-2.3929	-2.3866	-3.0817	-0.6088	-0.3213	-0.8464	-2.4049	-0.502	1.0332	1.8265	2.134	4.298	3.6335	3.4206	2.8344	-0.4778	3.9237	4.6807	2.5116	0.1362	2.0824	4.8974	4.4037	2.0192	-1.5535	-1.2482	-1.5657	-2.7426	-2.961	-3.8349	-3.4824	-3.1799	-1.8606	-1.7531	-2.2767	-2.1776	-2.0115	-2.4414	-3.3915	-1.0315	-0.4198	-0.0175
-1.5449	-1.7946	-2.3617	-3.4462	-2.7729	-2.7854	-2.4977	-2.2817	-2.3756	-2.3571	-3.0637	-0.5906	-0.3004	-0.8145	-2.3983	-0.4625	1.0523	1.8297	2.1391	4.2709	3.6201	3.4256	2.8665	-0.4514	3.9403	4.657	2.5133	0.141	2.0603	4.8474	4.384	2.0202	-1.5497	-1.2497	-1.5598	-2.7495	-2.9473	-3.8149	-3.4654	-3.1698	-1.8547	-1.7323	-2.273	-2.1904	-1.9997	-2.4275	-3.3612	-1.0085	-0.414	-0.0254
-1.5405	-1.7812	-2.3651	-3.4349	-2.7678	-2.7734	-2.4994	-2.278	-2.3585	-2.3287	-3.045	-0.5741	-0.2786	-0.7783	-2.395	-0.4246	1.0734	1.8336	2.1435	4.2448	3.6099	3.4323	2.9016	-0.4272	3.9584	4.6374	2.5254	0.168	2.0481	4.8024	4.3622	2.0181	-1.5491	-1.249	-1.5466	-2.7587	-2.9379	-3.7986	-3.4505	-3.1709	-1.863	-1.7067	-2.2713	-2.2013	-1.998	-2.4149	-3.3337	-0.9861	-0.4071	-0.0332
-1.5396	-1.7811	-2.3743	-3.4209	-2.7696	-2.7711	-2.5165	-2.284	-2.3417	-2.3029	-3.0278	-0.5577	-0.2575	-0.7403	-2.3851	-0.393	1.0936	1.8371	2.1462	4.2182	3.6007	3.4398	2.9374	-0.4103	3.9788	4.6171	2.5453	0.2041	2.0417	4.7581	4.3412	2.0132	-1.5509	-1.2432	-1.5258	-2.7768	-2.9332	-3.7855	-3.4383	-3.1765	-1.8774	-1.6863	-2.2752	-2.2053	-1.9975	-2.4034	-3.3098	-0.9644	-0.3976	-0.0349
-1.5375	-1.7839	-2.3808	-3.4015	-2.7696	-2.7642	-2.5315	-2.2952	-2.3213	-2.2784	-3.0118	-0.5403	-0.2363	-0.7012	-2.3674	-0.3697	1.1124	1.8401	2.1461	4.1906	3.5892	3.4467	2.9715	-0.4018	3.9994	4.5961	2.5659	0.2384	2.0394	4.7129	4.3223	2.0074	-1.5507	-1.2332	-1.5016	-2.7972	-2.9302	-3.7717	-3.4268	-3.1835	-1.8962	-1.6801	-2.2901	-2.2052	-1.9935	-2.3929	-3.2874	-0.9447	-0.3889	-0.0314
-1.5325	-1.7901	-2.3769	-3.3753	-2.7619	-2.7436	-2.5385	-2.3026	-2.2965	-2.2501	-2.9946	-0.5213	-0.213	-0.661	-2.3469	-0.3512	1.1285	1.8407	2.1427	4.156	3.575	3.4525	3.005	-0.3935	4.0189	4.5755	2.5849	0.2722	2.0401	4.6633	4.2994	2.0003	-1.5467	-1.2186	-1.4705	-2.8101	-2.9245	-3.7507	-3.4111	-3.1853	-1.9181	-1.6904	-2.3182	-2.2044	-1.9831	-2.3812	-3.2626	-0.9278	-0.3807	-0.027
-1.5277	-1.8005	-2.3604	-3.3438	-2.7468	-2.7133	-2.5373	-2.3014	-2.2669	-2.2187	-2.9738	-0.4997	-0.1911	-0.6228	-2.3322	-0.3384	1.1399	1.8381	2.1372	4.1212	3.557	3.4556	3.0321	-0.3805	4.0293	4.5486	2.5907	0.2949	2.0339	4.6048	4.2732	1.9935	-1.5421	-1.2046	-1.435	-2.8126	-2.9154	-3.7258	-3.3921	-3.1778	-1.9372	-1.6974	-2.3484	-2.1968	-1.9632	-2.3656	-3.2351	-0.9118	-0.3681	-0.0202
-1.5276	-1.8107	-2.3334	-3.307	-2.7229	-2.6659	-2.526	-2.2889	-2.2276	-2.1861	-2.9465	-0.4774	-0.1732	-0.5883	-2.3274	-0.3273	1.1458	1.8325	2.1286	4.0821	3.5323	3.4532	3.0531	-0.3663	4.0295	4.5118	2.5806	0.2995	2.0113	4.5346	4.2369	1.9833	-1.5403	-1.1938	-1.4009	-2.8072	-2.8994	-3.6957	-3.3662	-3.1627	-1.9484	-1.6901	-2.3711	-2.1773	-1.9341	-2.3414	-3.2028	-0.8973	-0.3509	-0.0088
-1.5352	-1.8181	-2.3005	-3.2682	-2.6904	-2.6019	-2.5123	-2.2715	-2.1756	-2.1533	-2.913	-0.4559	-0.1581	-0.5564	-2.3277	-0.3102	1.1477	1.8257	2.1163	4.0353	3.5016	3.4451	3.0715	-0.3534	4.0229	4.4667	2.5608	0.2925	1.9719	4.4535	4.1889	1.9698	-1.5426	-1.1882	-1.3797	-2.8002	-2.8759	-3.6595	-3.3349	-3.1399	-1.9522	-1.6761	-2.3831	-2.1484	-1.8986	-2.3077	-3.1656	-0.8832	-0.3314	0.0069
-1.5296	-1.8143	-2.2634	-3.2327	-2.6578	-2.535	-2.4921	-2.2558	-2.1166	-2.1188	-2.8819	-0.4361	-0.1458	-0.5224	-2.323	-0.286	1.1487	1.818	2.1044	3.9903	3.4697	3.4302	3.081	-0.3445	4.0036	4.417	2.5263	0.2752	1.9248	4.3701	4.1454	1.9605	-1.5406	-1.1786	-1.3698	-2.8004	-2.8573	-3.6299	-3.3063	-3.1151	-1.9538	-1.663	-2.3863	-2.1186	-1.8654	-2.2737	-3.1307	-0.8638	-0.3113	0.0238
-1.5228	-1.804	-2.2283	-3.1996	-2.6214	-2.4694	-2.4584	-2.233	-2.0548	-2.0856	-2.8536	-0.4202	-0.1344	-0.4879	-2.3032	-0.2512	1.1468	1.8098	2.089	3.9428	3.4341	3.4114	3.0857	-0.3373	3.9716	4.3614	2.4849	0.2527	1.8731	4.2827	4.0944	1.9485	-1.5388	-1.1715	-1.3602	-2.8007	-2.8364	-3.6016	-3.2773	-3.0923	-1.9571	-1.6422	-2.3729	-2.0902	-1.84	-2.2415	-3.0915	-0.8458	-0.2939	0.0373
-1.5139	-1.7868	-2.2009	-3.1692	-2.5838	-2.4184	-2.4193	-2.2137	-2.0002	-2.0522	-2.8273	-0.4067	-0.1217	-0.4496	-2.268	-0.206	1.1473	1.8023	2.0714	3.8952	3.401	3.3949	3.0919	-0.3229	3.9365	4.3044	2.4445	0.2249	1.8215	4.1952	4.0371	1.9335	-1.5374	-1.1696	-1.3382	-2.7974	-2.8156	-3.5765	-3.2525	-3.0728	-1.9676	-1.6214	-2.35	-2.0661	-1.8225	-2.2135	-3.0516	-0.8313	-0.278	0.0453
-1.5106	-1.769	-2.184	-3.144	-2.5501	-2.3841	-2.3864	-2.2017	-1.9573	-2.0196	-2.7999	-0.3925	-0.1048	-0.4063	-2.2173	-0.1536	1.154	1.7999	2.0553	3.85	3.3739	3.383	3.1013	-0.2977	3.9064	4.2542	2.4062	0.1936	1.7686	4.1146	3.996	1.9173	-1.5425	-1.1773	-1.3166	-2.7907	-2.8009	-3.5544	-3.2322	-3.0491	-1.9825	-1.6092	-2.327	-2.0507	-1.8046	-2.1856	-3.0125	-0.8192	-0.2607	0.0546
-1.5128	-1.7492	-2.1704	-3.122	-2.5184	-2.3542	-2.3569	-2.1886	-1.9279	-1.993	-2.7713	-0.384	-0.0906	-0.3647	-2.1573	-0.098	1.1647	1.7971	2.0345	3.8051	3.3441	3.3753	3.1121	-0.2681	3.8803	4.2049	2.3683	0.1618	1.7139	4.0346	3.9516	1.8975	-1.5558	-1.2001	-1.3053	-2.7851	-2.7889	-3.5311	-3.2126	-3.023	-1.9918	-1.5944	-2.3009	-2.0376	-1.7825	-2.157	-2.9742	-0.8155	-0.2454	0.0674
-1.5188	-1.7327	-2.1532	-3.1033	-2.4908	-2.3279	-2.3281	-2.1737	-1.9103	-1.9655	-2.7424	-0.3775	-0.0798	-0.3266	-2.1041	-0.0419	1.1769	1.793	2.0127	3.7648	3.3145	3.3677	3.1224	-0.2381	3.8554	4.1577	2.3254	0.1315	1.6605	3.9584	3.9093	1.8759	-1.5709	-1.2318	-1.3012	-2.7874	-2.7778	-3.5064	-3.1929	-3.0019	-1.9952	-1.5779	-2.2745	-2.0291	-1.7565	-2.1249	-2.9333	-0.8094	-0.2283	0.0816
-1.5331	-1.7253	-2.1363	-3.0858	-2.4706	-2.31	-2.3033	-2.1572	-1.8991	-1.9412	-2.7166	-0.3737	-0.0716	-0.2939	-2.0666	0.0097	1.1879	1.7871	1.9907	3.7266	3.285	3.3582	3.1332	-0.2067	3.832	4.1128	2.2817	0.1114	1.6122	3.8878	3.8668	1.8521	-1.5882	-1.2635	-1.3007	-2.7955	-2.7667	-3.4801	-3.173	-2.9841	-1.9961	-1.5613	-2.2483	-2.0289	-1.7268	-2.0907	-2.8898	-0.8006	-0.2099	0.0983
-1.5654	-1.7363	-2.1278	-3.0729	-2.4603	-2.3069	-2.2901	-2.1326	-1.8934	-1.9202	-2.693	-0.3671	-0.0632	-0.2645	-2.0401	0.0504	1.2005	1.7841	1.9737	3.6971	3.261	3.3522	3.1447	-0.1802	3.8102	4.0739	2.2463	0.1014	1.5641	3.8276	3.8323	1.8399	-1.6175	-1.2979	-1.3042	-2.8097	-2.7628	-3.4574	-3.158	-2.9695	-1.9966	-1.5429	-2.227	-2.0351	-1.6918	-2.0558	-2.8468	-0.7882	-0.1868	0.1243
-1.6076	-1.7644	-2.1213	-3.0585	-2.4497	-2.301	-2.2869	-2.0995	-1.8952	-1.9015	-2.6715	-0.3623	-0.057	-0.2447	-2.0192	0.0802	1.2071	1.775	1.952	3.6646	3.2343	3.3445	3.1556	-0.1597	3.7893	4.0367	2.2168	0.1033	1.5247	3.774	3.7913	1.8215	-1.6445	-1.3242	-1.298	-2.8165	-2.7544	-3.4296	-3.1407	-2.9481	-1.9867	-1.5203	-2.2064	-2.0363	-1.6522	-2.0202	-2.7991	-0.7752	-0.1673	0.1508
-1.6466	-1.7993	-2.1103	-3.0382	-2.4294	-2.2851	-2.2855	-2.0661	-1.901	-1.8861	-2.6489	-0.3602	-0.0559	-0.2417	-2.0028	0.1011	1.2072	1.7574	1.9244	3.6257	3.2041	3.3318	3.1669	-0.1402	3.7734	3.9971	2.1932	0.115	1.4974	3.7243	3.7364	1.7946	-1.6596	-1.3379	-1.2808	-2.8089	-2.7376	-3.3955	-3.1173	-2.9194	-1.9676	-1.5023	-2.1857	-2.0258	-1.6145	-1.9847	-2.745	-0.7614	-0.1562	0.1724
-1.6913	-1.8399	-2.1077	-3.0201	-2.4085	-2.2732	-2.2815	-2.0288	-1.9065	-1.8726	-2.6236	-0.3496	-0.0517	-0.2463	-1.9846	0.1202	1.2132	1.7462	1.9064	3.5946	3.1858	3.3265	3.1871	-0.1149	3.7712	3.9678	2.1812	0.1354	1.4789	3.6827	3.7061	1.7816	-1.6889	-1.3666	-1.2834	-2.8061	-2.7369	-3.3704	-3.097	-2.8956	-1.9495	-1.5072	-2.1707	-2.0204	-1.5865	-1.9531	-2.696	-0.7433	-0.1388	0.1943
-1.7319	-1.8742	-2.1097	-3.0051	-2.3911	-2.2622	-2.2749	-1.9868	-1.9151	-1.8708	-2.6063	-0.3422	-0.0567	-0.2574	-1.9648	0.1389	1.2143	1.7319	1.8836	3.5635	3.1681	3.3247	3.2121	-0.0864	3.7818	3.9467	2.1775	0.1627	1.4765	3.6462	3.6735	1.7624	-1.7223	-1.4015	-1.295	-2.7981	-2.7367	-3.349	-3.0788	-2.8712	-1.9222	-1.5156	-2.1556	-2.0113	-1.5649	-1.9259	-2.6551	-0.7284	-0.1249	0.2121
-1.7706	-1.9039	-2.1124	-2.9866	-2.3725	-2.251	-2.2662	-1.9506	-1.9174	-1.8657	-2.5828	-0.3298	-0.055	-0.2636	-1.9378	0.1525	1.2163	1.7202	1.8688	3.5368	3.1496	3.3187	3.231	-0.0652	3.7903	3.9233	2.1643	0.1729	1.4689	3.6086	3.6407	1.7478	-1.7561	-1.4373	-1.312	-2.778	-2.736	-3.3217	-3.0556	-2.8415	-1.8809	-1.5318	-2.1438	-1.9955	-1.5385	-1.8937	-2.6126	-0.7083	-0.1042	0.2323
-1.8054	-1.9287	-2.1154	-2.9658	-2.3581	-2.2391	-2.2507	-1.9185	-1.9128	-1.8573	-2.5569	-0.317	-0.0493	-0.2597	-1.899	0.1604	1.2157	1.7065	1.8539	3.5054	3.1256	3.3064	3.243	-0.0455	3.7984	3.8947	2.1366	0.1648	1.452	3.5669	3.6035	1.7262	-1.7836	-1.4698	-1.3399	-2.7498	-2.7317	-3.2902	-3.0287	-2.8106	-1.8275	-1.5497	-2.127	-1.9671	-1.506	-1.8589	-2.5685	-0.6885	-0.0828	0.2485
-1.8431	-1.9635	-2.1256	-2.9465	-2.3474	-2.2332	-2.2424	-1.8924	-1.9091	-1.849	-2.5352	-0.3039	-0.0407	-0.2447	-1.8465	0.1668	1.2208	1.6927	1.8404	3.4748	3.1009	3.2981	3.2555	-0.0228	3.8069	3.8624	2.1062	0.1498	1.4296	3.529	3.5566	1.7079	-1.8137	-1.5075	-1.3795	-2.7278	-2.729	-3.26	-3.0048	-2.7815	-1.769	-1.5671	-2.096	-1.9249	-1.4785	-1.8294	-2.5317	-0.6717	-0.0637	0.2606
-1.8745	-2.0033	-2.1389	-2.9229	-2.3352	-2.219	-2.243	-1.87	-1.9041	-1.8397	-2.5133	-0.2914	-0.0312	-0.2247	-1.7956	0.1682	1.2259	1.6765	1.8248	3.4369	3.0688	3.2815	3.2613	-0.0002	3.7997	3.8203	2.0676	0.1327	1.406	3.4859	3.5075	1.6833	-1.8403	-1.5325	-1.4119	-2.7112	-2.7199	-3.2291	-2.9741	-2.7439	-1.7048	-1.5819	-2.0545	-1.8736	-1.4574	-1.8001	-2.4935	-0.6601	-0.0478	0.2682
-1.9149	-2.0414	-2.1537	-2.9088	-2.3246	-2.2132	-2.2489	-1.8476	-1.8992	-1.8223	-2.4863	-0.2661	-0.0088	-0.198	-1.7509	0.1726	1.2364	1.6754	1.8246	3.4182	3.0539	3.271	3.269	0.0194	3.7898	3.7921	2.0322	0.1166	1.3803	3.4572	3.4869	1.6831	-1.8795	-1.5573	-1.4504	-2.7148	-2.7269	-3.2099	-2.9532	-2.7224	-1.6587	-1.603	-2.0252	-1.8341	-1.4443	-1.7736	-2.458	-0.6356	-0.0242	0.2779
-1.9592	-2.0701	-2.1596	-2.8966	-2.3107	-2.2043	-2.252	-1.8218	-1.8876	-1.7987	-2.4577	-0.2384	0.0174	-0.1686	-1.7143	0.1885	1.2542	1.6805	1.8279	3.4061	3.0481	3.2702	3.2818	0.0349	3.7833	3.7702	2.0032	0.1063	1.3564	3.4356	3.4681	1.6892	-1.9274	-1.5842	-1.4948	-2.7349	-2.7376	-3.1943	-2.9374	-2.7103	-1.6357	-1.6282	-2.0059	-1.8134	-1.4334	-1.7478	-2.425	-0.6109	-0.0024	0.29
-2.0025	-2.0903	-2.1614	-2.8841	-2.2996	-2.1977	-2.2512	-1.8027	-1.8734	-1.7757	-2.4311	-0.2111	0.0434	-0.1392	-1.6945	0.2162	1.2779	1.6894	1.8343	3.3994	3.0491	3.2804	3.3011	0.0435	3.7844	3.751	1.9824	0.1067	1.3366	3.4185	3.4332	1.6971	-1.9772	-1.6098	-1.5412	-2.7611	-2.7454	-3.1774	-2.9222	-2.7002	-1.6254	-1.6565	-1.9932	-1.7958	-1.4198	-1.7207	-2.3938	-0.5845	0.0159	0.303
-2.0543	-2.112	-2.1682	-2.8732	-2.2927	-2.1917	-2.2428	-1.789	-1.8541	-1.7536	-2.4042	-0.1815	0.0713	-0.1114	-1.6792	0.2507	1.306	1.7045	1.848	3.3954	3.0563	3.2936	3.3204	0.0431	3.7841	3.7363	1.9605	0.1091	1.3136	3.4056	3.4172	1.7063	-2.0311	-1.6382	-1.5885	-2.7879	-2.7507	-3.1604	-2.9073	-2.6848	-1.618	-1.6856	-1.9831	-1.7753	-1.4016	-1.6911	-2.3608	-0.5563	0.0357	0.3156
-2.0998	-2.1238	-2.1731	-2.8616	-2.2856	-2.1785	-2.2299	-1.7769	-1.8288	-1.7349	-2.3785	-0.1575	0.0981	-0.0864	-1.6548	0.2858	1.3361	1.7202	1.8603	3.3867	3.0618	3.3025	3.3342	0.033	3.7736	3.7169	1.9397	0.11	1.2851	3.3922	3.3799	1.7123	-2.0763	-1.6629	-1.616	-2.8106	-2.7499	-3.1375	-2.8905	-2.6693	-1.6087	-1.6961	-1.9697	-1.7538	-1.3868	-1.6642	-2.3292	-0.5305	0.051	0.3259
-2.153	-2.1426	-2.1761	-2.8465	-2.2707	-2.1635	-2.2244	-1.7692	-1.7954	-1.7084	-2.3493	-0.131	0.1312	-0.0566	-1.6169	0.32	1.3691	1.7429	1.8778	3.3741	3.0678	3.3068	3.3414	0.0225	3.7528	3.6991	1.9141	0.1037	1.2485	3.3792	3.3601	1.718	-2.1164	-1.6869	-1.6234	-2.8266	-2.7481	-3.1132	-2.8701	-2.6533	-1.598	-1.694	-1.9611	-1.7461	-1.3751	-1.6346	-2.2929	-0.503	0.0712	0.3382
-2.231	-2.179	-2.1794	-2.8262	-2.2487	-2.1486	-2.2277	-1.759	-1.7577	-1.6771	-2.3148	-0.1005	0.1689	-0.0257	-1.5691	0.3556	1.4053	1.7733	1.8981	3.3632	3.0775	3.3182	3.3482	0.0127	3.7321	3.6808	1.8912	0.0918	1.2095	3.3685	3.3429	1.7267	-2.1669	-1.7292	-1.6254	-2.8355	-2.7407	-3.0833	-2.8427	-2.6462	-1.5899	-1.6815	-1.9487	-1.7504	-1.3646	-1.5986	-2.2498	-0.4735	0.0958	0.35
-2.2938	-2.2061	-2.1792	-2.8079	-2.2279	-2.1312	-2.2308	-1.7417	-1.7211	-1.6482	-2.2847	-0.0723	0.2056	0.0078	-1.5187	0.3904	1.4416	1.8045	1.9191	3.3556	3.0922	3.3343	3.3529	0.001	3.7108	3.664	1.8677	0.0747	1.1763	3.361	3.3319	1.7375	-2.2072	-1.7681	-1.6243	-2.8419	-2.7383	-3.0595	-2.8235	-2.6505	-1.5955	-1.6678	-1.9362	-1.767	-1.3625	-1.5708	-2.2172	-0.4488	0.116	0.3551
-2.3394	-2.2324	-2.1792	-2.7916	-2.2158	-2.1198	-2.2484	-1.7216	-1.6927	-1.6295	-2.2609	-0.0478	0.2383	0.0352	-1.4812	0.4199	1.4748	1.8353	1.9386	3.35	3.1087	3.3532	3.3599	-0.0128	3.6918	3.6519	1.849	0.0577	1.1489	3.3605	3.3256	1.7516	-2.2379	-1.7996	-1.625	-2.8427	-2.7401	-3.0384	-2.8095	-2.6547	-1.6084	-1.6576	-1.9345	-1.7836	-1.3631	-1.5474	-2.1921	-0.4279	0.1335	0.3575
-2.3706	-2.2588	-2.1808	-2.7777	-2.2127	-2.1149	-2.2807	-1.7085	-1.6759	-1.6207	-2.2408	-0.0261	0.2667	0.0527	-1.468	0.4394	1.5018	1.8632	1.9541	3.3442	3.1245	3.3711	3.3696	-0.0323	3.6707	3.6399	1.8332	0.0423	1.1231	3.3586	3.3199	1.7661	-2.2575	-1.8138	-1.6184	-2.8344	-2.7392	-3.016	-2.7952	-2.6607	-1.6138	-1.6447	-1.9444	-1.7927	-1.358	-1.5231	-2.1698	-0.4081	0.1525	0.3655
-2.3801	-2.2693	-2.1799	-2.7633	-2.2116	-2.107	-2.3106	-1.7045	-1.6676	-1.61	-2.2206	-0.0055	0.2925	0.0699	-1.4695	0.4469	1.523	1.8866	1.9643	3.3341	3.1362	3.3854	3.3788	-0.0561	3.6444	3.6212	1.8123	0.0255	1.0927	3.3447	3.3089	1.7749	-2.2587	-1.8042	-1.6036	-2.8195	-2.7293	-2.9917	-2.7777	-2.6645	-1.61	-1.6278	-1.9593	-1.7987	-1.3478	-1.5009	-2.1489	-0.3872	0.172	0.3784
-2.3829	-2.2747	-2.1865	-2.7422	-2.2065	-2.0895	-2.334	-1.6994	-1.6607	-1.5989	-2.2014	0.0053	0.3137	0.0842	-1.4656	0.4574	1.5375	1.9042	1.9677	3.3128	3.1347	3.39	3.389	-0.0671	3.628	3.6013	1.7874	0.0112	1.0735	3.3261	3.2885	1.7634	-2.2647	-1.8043	-1.6097	-2.8171	-2.7212	-2.9672	-2.7611	-2.6665	-1.6114	-1.6198	-1.9719	-1.7978	-1.3345	-1.4774	-2.1244	-0.3724	0.1862	0.3863
-2.3811	-2.2762	-2.1989	-2.7239	-2.1978	-2.0746	-2.3514	-1.6922	-1.6528	-1.5831	-2.1791	0.0209	0.3349	0.108	-1.4487	0.4673	1.5547	1.9247	1.9772	3.3016	3.1333	3.393	3.3925	-0.0709	3.611	3.5769	1.7538	-0.0173	1.0455	3.3117	3.2752	1.7594	-2.268	-1.8026	-1.6329	-2.8227	-2.7182	-2.9482	-2.7492	-2.675	-1.628	-1.6302	-1.9881	-1.7942	-1.3213	-1.4564	-2.0999	-0.3542	0.2022	0.3998
-2.3812	-2.2819	-2.2166	-2.7058	-2.1878	-2.0681	-2.359	-1.6793	-1.6385	-1.5567	-2.1481	0.0473	0.3636	0.1376	-1.419	0.4768	1.5739	1.9507	1.9948	3.3014	3.1364	3.3968	3.3881	-0.0649	3.5904	3.553	1.7121	-0.0547	1.0091	3.3016	3.2678	1.7671	-2.2754	-1.8044	-1.6686	-2.8375	-2.7208	-2.9324	-2.7422	-2.6882	-1.6575	-1.6567	-2.0068	-1.7966	-1.3144	-1.435	-2.0733	-0.3278	0.2209	0.4154
-2.3854	-2.2993	-2.243	-2.6907	-2.1759	-2.0639	-2.3593	-1.6611	-1.6198	-1.5287	-2.117	0.0747	0.3942	0.1697	-1.3815	0.4914	1.5913	1.9788	2.0143	3.3025	3.1397	3.401	3.3818	-0.0508	3.5683	3.5352	1.6765	-0.0872	0.9764	3.2931	3.2627	1.7752	-2.2985	-1.8235	-1.7096	-2.8638	-2.7307	-2.9193	-2.7383	-2.7035	-1.6929	-1.6871	-2.0213	-1.8051	-1.3162	-1.4167	-2.0493	-0.3037	0.2396	0.4306
-2.3767	-2.3211	-2.2701	-2.677	-2.1628	-2.0518	-2.3553	-1.633	-1.5983	-1.497	-2.0888	0.099	0.4245	0.2054	-1.3481	0.5149	1.6031	2.0035	2.0312	3.2974	3.1419	3.3967	3.3726	-0.039	3.5379	3.5207	1.6437	-0.1111	0.9522	3.2842	3.2604	1.7777	-2.3216	-1.8448	-1.7383	-2.8966	-2.7375	-2.9057	-2.7316	-2.7192	-1.7288	-1.7136	-2.0346	-1.8113	-1.3209	-1.4014	-2.0272	-0.2782	0.2563	0.4399
-2.3791	-2.3591	-2.3033	-2.6707	-2.1565	-2.0507	-2.3592	-1.5965	-1.5743	-1.467	-2.0641	0.1252	0.4521	0.2434	-1.3217	0.546	1.6166	2.0319	2.0536	3.3093	3.1485	3.3964	3.3637	-0.0315	3.5014	3.5095	1.6121	-0.1272	0.9373	3.2852	3.2712	1.7946	-2.3559	-1.8891	-1.771	-2.9399	-2.7539	-2.9007	-2.735	-2.738	-1.765	-1.7372	-2.0459	-1.8116	-1.3266	-1.3879	-2.009	-0.2473	0.2754	0.4503
-2.3855	-2.401	-2.334	-2.6702	-2.1557	-2.051	-2.3671	-1.5559	-1.5512	-1.4416	-2.0441	0.1488	0.4762	0.2777	-1.3011	0.5871	1.6297	2.0595	2.0753	3.322	3.1536	3.3929	3.3553	-0.0273	3.4573	3.499	1.5862	-0.1313	0.9292	3.2926	3.2843	1.8141	-2.3903	-1.9495	-1.8038	-2.9917	-2.7726	-2.8973	-2.7424	-2.754	-1.8045	-1.76	-2.0611	-1.8108	-1.332	-1.3761	-1.9907	-0.2177	0.2936	0.4628
-2.3995	-2.4377	-2.3541	-2.673	-2.1552	-2.0467	-2.3739	-1.5136	-1.5283	-1.4234	-2.0273	0.1681	0.4951	0.3007	-1.2845	0.6286	1.6392	2.0814	2.0955	3.333	3.1552	3.3862	3.344	-0.0332	3.4043	3.4868	1.5651	-0.1305	0.924	3.3045	3.2963	1.8323	-2.4177	-2.0179	-1.8385	-3.0441	-2.7878	-2.8927	-2.7504	-2.7675	-1.8456	-1.7728	-2.0753	-1.8124	-1.3322	-1.3618	-1.9699	-0.1895	0.3113	0.4763
-2.4207	-2.464	-2.3574	-2.6715	-2.1509	-2.0358	-2.3755	-1.4728	-1.5033	-1.4114	-2.0086	0.186	0.5123	0.3111	-1.2698	0.6594	1.6441	2.1001	2.114	3.3409	3.1559	3.3789	3.3304	-0.0542	3.346	3.4697	1.5424	-0.1361	0.9124	3.3132	3.3028	1.8496	-2.4301	-2.0713	-1.8685	-3.0791	-2.7928	-2.8816	-2.7527	-2.7726	-1.8824	-1.7767	-2.0838	-1.8108	-1.3249	-1.3425	-1.9462	-0.1591	0.3287	0.4891
-2.4466	-2.4829	-2.3561	-2.6737	-2.1521	-2.0267	-2.3782	-1.4412	-1.4791	-1.4085	-1.9989	0.1991	0.5256	0.3178	-1.2559	0.6782	1.6482	2.1213	2.1343	3.3585	3.1643	3.3782	3.3213	-0.0849	3.2942	3.4599	1.519	-0.151	0.9019	3.3263	3.3183	1.8714	-2.4402	-2.1135	-1.8984	-3.1032	-2.8062	-2.8786	-2.7571	-2.778	-1.9232	-1.7845	-2.0885	-1.8093	-1.3183	-1.327	-1.9339	-0.1318	0.3503	0.503
-2.4828	-2.5046	-2.3558	-2.6767	-2.1517	-2.0215	-2.3897	-1.4222	-1.4594	-1.408	-1.9904	0.2122	0.5367	0.3228	-1.2454	0.6921	1.6507	2.145	2.1546	3.3789	3.1758	3.3819	3.3183	-0.1138	3.2521	3.4535	1.4927	-0.1738	0.8858	3.3413	3.3354	1.8951	-2.4555	-2.1498	-1.9256	-3.1153	-2.8196	-2.8752	-2.7608	-2.7783	-1.9543	-1.7918	-2.083	-1.8053	-1.3133	-1.3097	-1.9236	-0.1063	0.3739	0.5164
-2.5258	-2.5366	-2.3624	-2.6795	-2.1518	-2.0272	-2.4164	-1.4167	-1.4511	-1.4078	-1.984	0.2264	0.5468	0.3254	-1.2355	0.7116	1.6557	2.1683	2.1744	3.3979	3.1892	3.3899	3.3195	-0.1331	3.2262	3.4499	1.4681	-0.1956	0.8688	3.3569	3.3517	1.9195	-2.4764	-2.187	-1.9562	-3.1224	-2.8335	-2.868	-2.7608	-2.7769	-1.9738	-1.793	-2.0621	-1.7999	-1.3117	-1.2894	-1.9131	-0.0827	0.3976	0.526
-2.5625	-2.5716	-2.3713	-2.6834	-2.1537	-2.0499	-2.4488	-1.4271	-1.4578	-1.4027	-1.9779	0.2428	0.5579	0.3266	-1.2308	0.7338	1.6603	2.1904	2.1935	3.4149	3.2069	3.3959	3.3202	-0.1443	3.2215	3.4505	1.4491	-0.214	0.8539	3.3725	3.3693	1.945	-2.4893	-2.2132	-1.9861	-3.1261	-2.8464	-2.8596	-2.7586	-2.7801	-1.989	-1.7837	-2.0395	-1.7981	-1.3079	-1.2684	-1.9029	-0.0583	0.4211	0.5335
-2.599	-2.609	-2.3872	-2.6873	-2.1575	-2.083	-2.4743	-1.4363	-1.4768	-1.3974	-1.9715	0.2579	0.5689	0.3252	-1.2244	0.7553	1.6663	2.2105	2.2117	3.4289	3.2246	3.3994	3.3207	-0.1512	3.233	3.4537	1.4386	-0.2326	0.8443	3.3854	3.3862	1.9716	-2.5074	-2.2372	-2.0208	-3.1299	-2.8598	-2.8516	-2.756	-2.7809	-1.9971	-1.7667	-2.0203	-1.7973	-1.2985	-1.2503	-1.8934	-0.0363	0.4477	0.5452
-2.6246	-2.6319	-2.4026	-2.6832	-2.1579	-2.1099	-2.4811	-1.4364	-1.5032	-1.3979	-1.9667	0.2659	0.5717	0.3168	-1.2149	0.7694	1.6675	2.2215	2.2222	3.4344	3.2338	3.3924	3.3179	-0.1551	3.2467	3.4521	1.4351	-0.2518	0.8434	3.3933	3.3956	1.9862	-2.5187	-2.248	-2.0478	-3.127	-2.8647	-2.8427	-2.75	-2.7771	-1.9992	-1.7501	-2.0087	-1.7943	-1.2846	-1.237	-1.8811	-0.0231	0.4705	0.5543
-2.6499	-2.652	-2.4252	-2.6806	-2.1619	-2.1456	-2.4865	-1.4389	-1.5352	-1.3984	-1.9599	0.2776	0.5716	0.3021	-1.2155	0.7746	1.6665	2.2307	2.2363	3.4476	3.2462	3.3835	3.3149	-0.1601	3.2589	3.4571	1.4376	-0.2747	0.848	3.4125	3.4171	2.0067	-2.5344	-2.253	-2.0644	-3.1229	-2.8712	-2.8363	-2.7467	-2.7782	-2.0057	-1.7496	-2.016	-1.7898	-1.2669	-1.2222	-1.8642	-0.0019	0.4969	0.5676
-2.6874	-2.6796	-2.4588	-2.6832	-2.1672	-2.1863	-2.4947	-1.4428	-1.5635	-1.3977	-1.9475	0.2949	0.5756	0.2865	-1.2292	0.7796	1.6711	2.2434	2.257	3.4667	3.2627	3.3818	3.3226	-0.1636	3.273	3.4692	1.4512	-0.2927	0.8577	3.4392	3.4465	2.0351	-2.569	-2.2701	-2.0834	-3.1259	-2.8827	-2.8298	-2.7473	-2.7854	-2.0159	-1.7655	-2.0349	-1.7847	-1.2463	-1.2078	-1.8455	0.0247	0.5232	0.5852
-2.7118	-2.7008	-2.4966	-2.6889	-2.1773	-2.2247	-2.4956	-1.4502	-1.5881	-1.4008	-1.9377	0.3071	0.5804	0.2743	-1.2555	0.7827	1.6812	2.2558	2.277	3.4847	3.2784	3.3829	3.3351	-0.1691	3.2758	3.4831	1.4625	-0.3054	0.8795	3.4653	3.4806	2.0581	-2.6037	-2.2877	-2.1045	-3.1373	-2.9033	-2.8289	-2.7526	-2.7949	-2.0289	-1.7893	-2.0522	-1.7799	-1.2298	-1.2012	-1.833	0.0459	0.544	0.5984
-2.7455	-2.7316	-2.5384	-2.6994	-2.1901	-2.261	-2.489	-1.4599	-1.6046	-1.4007	-1.926	0.3244	0.5921	0.2699	-1.2883	0.7788	1.6973	2.2732	2.3033	3.5068	3.3004	3.3917	3.3486	-0.176	3.2693	3.4997	1.4715	-0.3145	0.895	3.4966	3.5195	2.0902	-2.6506	-2.3236	-2.1396	-3.1576	-2.9316	-2.8304	-2.7613	-2.8092	-2.0384	-1.8155	-2.0631	-1.7717	-1.217	-1.1966	-1.8217	0.0706	0.5666	0.6108
-2.8003	-2.7799	-2.5804	-2.7117	-2.2056	-2.2888	-2.4846	-1.4692	-1.6094	-1.4	-1.9132	0.3453	0.6064	0.2718	-1.3158	0.768	1.7145	2.293	2.3327	3.5316	3.3241	3.4063	3.3636	-0.1782	3.2623	3.5198	1.4785	-0.3225	0.9044	3.5316	3.5537	2.1238	-2.7121	-2.3736	-2.1811	-3.1839	-2.9566	-2.83	-2.7701	-2.8253	-2.0356	-1.8342	-2.0603	-1.7542	-1.2101	-1.1896	-1.8062	0.1037	0.589	0.6228
-2.8506	-2.8265	-2.6124	-2.7191	-2.2197	-2.3017	-2.4788	-1.482	-1.6044	-1.3983	-1.9023	0.3638	0.6214	0.2776	-1.3342	0.7527	1.7311	2.3103	2.3582	3.5519	3.3424	3.4203	3.3739	-0.1775	3.2537	3.5325	1.4768	-0.3345	0.9079	3.561	3.5767	2.1488	-2.7712	-2.4209	-2.2232	-3.2167	-2.9754	-2.8299	-2.7762	-2.8415	-2.022	-1.8441	-2.0455	-1.7333	-1.2152	-1.184	-1.793	0.1293	0.6064	0.6285
-2.8938	-2.8706	-2.6398	-2.7264	-2.2382	-2.3123	-2.4886	-1.5132	-1.597	-1.3895	-1.8897	0.3858	0.6414	0.2849	-1.3465	0.7351	1.7461	2.3327	2.3858	3.5798	3.3635	3.4328	3.3829	-0.1779	3.2492	3.5473	1.4712	-0.3401	0.9072	3.5911	3.6058	2.1767	-2.8307	-2.4598	-2.2749	-3.2561	-2.9951	-2.8308	-2.779	-2.8539	-2.0028	-1.8561	-2.0323	-1.7097	-1.2233	-1.1753	-1.7795	0.1596	0.6256	0.6344
-2.9341	-2.9153	-2.6672	-2.7316	-2.2579	-2.3253	-2.5133	-1.5578	-1.5892	-1.3781	-1.8759	0.4071	0.6624	0.2881	-1.3565	0.7191	1.7569	2.3545	2.4147	3.6106	3.3819	3.4407	3.3874	-0.178	3.2417	3.562	1.4632	-0.3399	0.9075	3.6234	3.6383	2.2055	-2.8897	-2.4972	-2.3386	-3.3052	-3.0126	-2.8263	-2.7771	-2.854	-1.9811	-1.8778	-2.0302	-1.6873	-1.2226	-1.1577	-1.7614	0.1904	0.647	0.6469
-2.975	-2.9525	-2.6909	-2.7354	-2.2739	-2.3409	-2.5412	-1.6095	-1.58	-1.3645	-1.8597	0.4317	0.6849	0.2894	-1.3636	0.7053	1.7666	2.3808	2.4506	3.6516	3.4028	3.4471	3.3833	-0.182	3.227	3.5761	1.4491	-0.3421	0.9053	3.6666	3.6801	2.2482	-2.9518	-2.5445	-2.4136	-3.3645	-3.0346	-2.8216	-2.7778	-2.8533	-1.9637	-1.913	-2.0459	-1.6741	-1.2152	-1.1346	-1.7423	0.2246	0.6765	0.6688
-3.0139	-2.9723	-2.6997	-2.7295	-2.277	-2.3366	-2.5573	-1.6479	-1.5614	-1.3455	-1.8379	0.4579	0.7087	0.2904	-1.3546	0.6931	1.7777	2.407	2.4886	3.6911	3.421	3.4485	3.3736	-0.1913	3.2031	3.5815	1.4234	-0.3598	0.8964	3.6999	3.7161	2.2891	-3.0082	-2.5981	-2.4929	-3.4224	-3.0536	-2.8083	-2.7716	-2.8509	-1.9508	-1.9559	-2.0705	-1.6675	-1.1994	-1.1035	-1.7185	0.2579	0.7112	0.6936
-3.0511	-2.9872	-2.6961	-2.7159	-2.2691	-2.3202	-2.5686	-1.6708	-1.5384	-1.3221	-1.8135	0.4832	0.732	0.294	-1.3347	0.6799	1.7903	2.4316	2.5267	3.7272	3.4361	3.4466	3.361	-0.2081	3.1784	3.5844	1.3933	-0.3912	0.8854	3.7295	3.7492	2.3257	-3.055	-2.653	-2.5732	-3.473	-3.0666	-2.7868	-2.7589	-2.8445	-1.9431	-2.0082	-2.1018	-1.6644	-1.1766	-1.0669	-1.692	0.2901	0.7488	0.7193
-3.08	-2.9957	-2.6796	-2.6978	-2.2605	-2.2995	-2.5718	-1.6947	-1.5176	-1.2908	-1.7825	0.5109	0.7575	0.3035	-1.3229	0.656	1.7964	2.4527	2.5617	3.7636	3.4527	3.4402	3.3414	-0.2359	3.15	3.58	1.3586	-0.4347	0.8696	3.749	3.7824	2.3613	-3.0768	-2.6862	-2.6301	-3.5053	-3.0664	-2.7542	-2.7381	-2.8302	-1.9356	-2.0617	-2.1405	-1.6655	-1.1477	-1.0265	-1.6587	0.3286	0.7912	0.7494
-3.1213	-3.0142	-2.6704	-2.6856	-2.2573	-2.2897	-2.5751	-1.7186	-1.5056	-1.2653	-1.7561	0.5373	0.7841	0.3092	-1.3199	0.631	1.8019	2.4759	2.6002	3.8066	3.4718	3.4347	3.3188	-0.2735	3.1304	3.5879	1.3373	-0.4782	0.8583	3.7756	3.8237	2.4064	-3.1029	-2.7305	-2.6859	-3.5359	-3.074	-2.7252	-2.7252	-2.8229	-1.9393	-2.1141	-2.1799	-1.6776	-1.116	-0.9857	-1.6254	0.3708	0.8379	0.7821
-3.1666	-3.0448	-2.6672	-2.6741	-2.258	-2.2892	-2.5866	-1.7444	-1.5008	-1.2473	-1.7337	0.5634	0.8082	0.3099	-1.3117	0.6078	1.8072	2.4985	2.6366	3.8471	3.4871	3.4261	3.2923	-0.3159	3.1133	3.5986	1.3251	-0.5129	0.8515	3.8032	3.8634	2.4497	-3.1285	-2.7795	-2.7324	-3.5559	-3.0822	-2.6957	-2.7123	-2.8182	-1.948	-2.1582	-2.2146	-1.6944	-1.0833	-0.9464	-1.5897	0.4148	0.8837	0.8137
-3.2254	-3.0924	-2.6756	-2.6659	-2.2659	-2.3006	-2.6066	-1.7758	-1.5021	-1.2435	-1.7165	0.5874	0.8224	0.3054	-1.3009	0.5888	1.8118	2.5179	2.6676	3.8836	3.4972	3.42	3.2691	-0.3593	3.0965	3.6094	1.3246	-0.5274	0.859	3.8328	3.8988	2.4885	-3.1611	-2.8445	-2.7737	-3.5676	-3.092	-2.6683	-2.7011	-2.8124	-1.96	-2.1916	-2.2459	-1.705	-1.054	-0.9112	-1.5528	0.4569	0.9268	0.8476
-3.3059	-3.1555	-2.6939	-2.6628	-2.2798	-2.3281	-2.6397	-1.8225	-1.5129	-1.2491	-1.6982	0.6172	0.8359	0.2999	-1.3054	0.5749	1.8186	2.5433	2.7096	3.9328	3.5143	3.423	3.2562	-0.4048	3.0796	3.6285	1.3378	-0.5201	0.8788	3.8764	3.9492	2.5399	-3.2058	-2.92	-2.8082	-3.5723	-3.1109	-2.6477	-2.6968	-2.8121	-1.9843	-2.222	-2.2805	-1.7135	-1.0287	-0.8775	-1.5158	0.5049	0.9732	0.8815
-3.388	-3.2264	-2.717	-2.653	-2.2985	-2.3529	-2.6787	-1.8703	-1.528	-1.2574	-1.6785	0.643	0.8439	0.2902	-1.3325	0.5601	1.8214	2.5601	2.7429	3.9682	3.5217	3.424	3.2421	-0.4376	3.0576	3.6415	1.3554	-0.4948	0.9073	3.9143	3.9839	2.5829	-3.2587	-2.999	-2.8311	-3.5755	-3.1222	-2.6216	-2.6838	-2.8053	-2.0105	-2.2429	-2.3089	-1.7161	-0.9988	-0.8418	-1.4728	0.5474	1.0171	0.9114
-3.4717	-3.2972	-2.7393	-2.6419	-2.3122	-2.3732	-2.7164	-1.9146	-1.5455	-1.262	-1.6546	0.6716	0.8545	0.2841	-1.3726	0.545	1.8238	2.5771	2.7782	4.0048	3.5298	3.4228	3.2282	-0.4627	3.0339	3.6531	1.3763	-0.4648	0.9316	3.9526	4.0147	2.6344	-3.318	-3.0778	-2.8482	-3.5851	-3.1316	-2.5977	-2.6691	-2.803	-2.0407	-2.2609	-2.3358	-1.715	-0.9696	-0.8085	-1.4253	0.5938	1.0589	0.938
-3.5567	-3.3647	-2.7592	-2.6379	-2.327	-2.3891	-2.7591	-1.955	-1.5655	-1.2621	-1.6334	0.7016	0.8654	0.2841	-1.4085	0.5279	1.8256	2.5957	2.8159	4.0484	3.5448	3.4243	3.2183	-0.4808	3.0096	3.6697	1.3992	-0.4457	0.9536	3.9878	4.0616	2.6894	-3.375	-3.1392	-2.8557	-3.5977	-3.1415	-2.5783	-2.6547	-2.8066	-2.0772	-2.281	-2.3604	-1.7202	-0.9481	-0.7835	-1.3808	0.6456	1.1002	0.9676
-3.6447	-3.4281	-2.7713	-2.6293	-2.3318	-2.4029	-2.8033	-1.9886	-1.5824	-1.2574	-1.6092	0.7319	0.8749	0.2792	-1.435	0.5146	1.8242	2.6118	2.8518	4.0843	3.5535	3.419	3.2095	-0.4894	2.9883	3.6863	1.4251	-0.4373	0.9696	4.0238	4.0977	2.7395	-3.4388	-3.2029	-2.8725	-3.6167	-3.1412	-2.5521	-2.6414	-2.804	-2.1069	-2.3103	-2.3796	-1.719	-0.9256	-0.7553	-1.3278	0.6999	1.1361	0.9934
-3.7255	-3.4752	-2.7755	-2.6259	-2.345	-2.4195	-2.8497	-2.031	-1.6048	-1.2558	-1.5852	0.7657	0.8841	0.2742	-1.458	0.4935	1.817	2.6262	2.892	4.1288	3.5669	3.4127	3.1979	-0.5048	2.9568	3.6948	1.4396	-0.4481	0.9801	4.0551	4.141	2.7932	-3.4968	-3.2547	-2.8928	-3.6392	-3.142	-2.5242	-2.6264	-2.7978	-2.132	-2.3526	-2.3944	-1.7116	-0.908	-0.7238	-1.2752	0.7597	1.1773	1.0273
-3.7998	-3.5155	-2.7779	-2.6197	-2.3503	-2.4347	-2.8964	-2.068	-1.6235	-1.2563	-1.5652	0.7982	0.897	0.2717	-1.4687	0.4818	1.8166	2.6443	2.9321	4.1737	3.5814	3.4113	3.1925	-0.5168	2.9401	3.7151	1.4618	-0.4516	0.9968	4.0955	4.1866	2.8474	-3.5728	-3.3277	-2.964	-3.6873	-3.1549	-2.5045	-2.6216	-2.8022	-2.1723	-2.4113	-2.4115	-1.716	-0.9057	-0.6976	-1.2279	0.8098	1.2129	1.0528
-3.8648	-3.5543	-2.7748	-2.603	-2.3401	-2.4432	-2.9435	-2.0975	-1.6301	-1.2453	-1.5349	0.8386	0.9194	0.2788	-1.4694	0.4767	1.8208	2.6652	2.973	4.2124	3.595	3.4117	3.1902	-0.5341	2.9272	3.7336	1.4794	-0.458	1.0064	4.1325	4.2269	2.9009	-3.6488	-3.4014	-3.0664	-3.743	-3.1628	-2.4777	-2.6174	-2.8071	-2.2176	-2.4628	-2.4292	-1.7319	-0.9094	-0.6693	-1.1737	0.8621	1.2431	1.07
-3.9135	-3.5823	-2.7682	-2.5873	-2.3306	-2.4537	-2.9893	-2.1267	-1.6333	-1.2272	-1.5047	0.884	0.9485	0.3	-1.469	0.4681	1.8271	2.6908	3.0176	4.2543	3.613	3.4131	3.1843	-0.5618	2.9138	3.7516	1.4883	-0.4702	1.0137	4.1663	4.2746	2.9595	-3.7097	-3.4614	-3.1704	-3.7954	-3.1767	-2.4563	-2.6129	-2.8084	-2.2626	-2.5046	-2.457	-1.7544	-0.9087	-0.6426	-1.1273	0.9179	1.2752	1.0859
-3.9608	-3.6173	-2.771	-2.5772	-2.3223	-2.4728	-3.0327	-2.1451	-1.6347	-1.2083	-1.4773	0.9297	0.9797	0.3268	-1.4668	0.4598	1.8334	2.717	3.0637	4.2985	3.6328	3.4116	3.1702	-0.5949	2.8989	3.7677	1.4886	-0.4828	1.0233	4.2	4.3287	3.0209	-3.7666	-3.5215	-3.2691	-3.8464	-3.1985	-2.4402	-2.608	-2.8062	-2.3032	-2.5381	-2.493	-1.7753	-0.8983	-0.6146	-1.0867	0.9723	1.3098	1.107
-4.0122	-3.6652	-2.786	-2.5712	-2.3144	-2.4973	-3.0717	-2.1566	-1.6335	-1.1897	-1.4502	0.9737	1.0113	0.3502	-1.4617	0.4527	1.8397	2.7416	3.1109	4.3415	3.6514	3.4047	3.1508	-0.6271	2.8828	3.777	1.4809	-0.4943	1.0333	4.229	4.3833	3.0791	-3.8269	-3.5872	-3.3571	-3.8973	-3.2219	-2.4245	-2.6011	-2.7996	-2.3322	-2.5639	-2.5311	-1.7908	-0.8808	-0.5839	-1.049	1.0245	1.3444	1.1346
-4.06	-3.7107	-2.8071	-2.5687	-2.3104	-2.5224	-3.102	-2.1729	-1.6349	-1.1755	-1.4292	1.0116	1.0373	0.369	-1.4553	0.4479	1.8456	2.7645	3.1555	4.382	3.6685	3.394	3.1295	-0.6627	2.8662	3.7814	1.4704	-0.506	1.0435	4.2525	4.4347	3.1278	-3.8879	-3.6504	-3.4206	-3.9407	-3.2433	-2.4115	-2.5935	-2.7884	-2.3464	-2.5843	-2.5645	-1.8034	-0.8587	-0.5548	-1.0181	1.072	1.376	1.1658
-4.1058	-3.7574	-2.838	-2.5725	-2.3156	-2.5539	-3.1261	-2.1856	-1.643	-1.1711	-1.4152	1.0413	1.0568	0.3801	-1.4468	0.4521	1.8539	2.7869	3.1942	4.4166	3.6857	3.3832	3.1095	-0.7002	2.8544	3.7846	1.4656	-0.5085	1.0638	4.2728	4.4792	3.1641	-3.9492	-3.7146	-3.4689	-3.9722	-3.2674	-2.4009	-2.5856	-2.7768	-2.3533	-2.6043	-2.5842	-1.8163	-0.8356	-0.5314	-0.9941	1.1121	1.4047	1.1967
-4.1622	-3.813	-2.8797	-2.5826	-2.3253	-2.5952	-3.1559	-2.194	-1.6527	-1.1677	-1.3999	1.0758	1.0836	0.3855	-1.4394	0.4634	1.8755	2.8197	3.2406	4.4603	3.716	3.3856	3.0981	-0.7375	2.849	3.7955	1.4757	-0.5048	1.091	4.2987	4.5278	3.2108	-4.0182	-3.7902	-3.5242	-3.998	-3.3033	-2.3927	-2.5814	-2.7747	-2.3649	-2.6393	-2.5943	-1.8328	-0.8172	-0.5132	-0.9744	1.1526	1.4381	1.2286
-4.2271	-3.8756	-2.9271	-2.5936	-2.3327	-2.642	-3.1935	-2.1992	-1.6608	-1.1606	-1.3826	1.1146	1.1144	0.3883	-1.4399	0.4742	1.9036	2.8588	3.2915	4.5078	3.7558	3.3996	3.0967	-0.767	2.8503	3.8179	1.497	-0.4961	1.1187	4.3295	4.5941	3.263	-4.091	-3.8728	-3.5948	-4.023	-3.3414	-2.3891	-2.5817	-2.7803	-2.3811	-2.6906	-2.6003	-1.843	-0.8043	-0.5014	-0.9609	1.1901	1.472	1.2591
-4.2869	-3.933	-2.9756	-2.6001	-2.3396	-2.6922	-3.2362	-2.2041	-1.6731	-1.1544	-1.365	1.1555	1.1451	0.3892	-1.4495	0.4813	1.9321	2.8983	3.3413	4.5517	3.7945	3.4203	3.1021	-0.7918	2.8534	3.8429	1.5212	-0.4854	1.1427	4.3562	4.6498	3.3142	-4.1523	-3.9477	-3.6693	-4.04	-3.372	-2.384	-2.5803	-2.7869	-2.3904	-2.7474	-2.6038	-1.8394	-0.7991	-0.4917	-0.9523	1.2225	1.502	1.2847
-4.338	-3.9769	-3.026	-2.6053	-2.3489	-2.7454	-3.2737	-2.2109	-1.6921	-1.1524	-1.3502	1.1951	1.1715	0.3908	-1.4694	0.4905	1.9617	2.9379	3.3888	4.5945	3.8317	3.4475	3.1109	-0.8157	2.8598	3.8658	1.5443	-0.4826	1.1645	4.3805	4.6821	3.3655	-4.2027	-4.0137	-3.7367	-4.0503	-3.3964	-2.3779	-2.5801	-2.7955	-2.3946	-2.7985	-2.6086	-1.8341	-0.8056	-0.4839	-0.949	1.2518	1.5258	1.302
-4.394	-4.0174	-3.0797	-2.6153	-2.36	-2.7928	-3.3043	-2.2211	-1.7068	-1.1475	-1.3352	1.2356	1.2007	0.4024	-1.4879	0.5036	1.9965	2.9862	3.4407	4.6387	3.872	3.4772	3.1221	-0.8355	2.8723	3.8935	1.5596	-0.4961	1.1765	4.4075	4.7325	3.419	-4.2577	-4.0804	-3.8031	-4.0628	-3.4237	-2.3774	-2.5847	-2.8081	-2.4053	-2.8431	-2.6238	-1.8413	-0.8178	-0.4756	-0.9451	1.2806	1.5504	1.3177
-4.4426	-4.0558	-3.1246	-2.6151	-2.3629	-2.8225	-3.3325	-2.2387	-1.7149	-1.1376	-1.3125	1.2735	1.2304	0.4184	-1.4989	0.5132	2.0265	3.0275	3.4856	4.6674	3.9014	3.4989	3.1288	-0.8551	2.885	3.9038	1.5663	-0.5169	1.1809	4.4223	4.7616	3.4633	-4.303	-4.1364	-3.855	-4.0683	-3.4352	-2.3623	-2.5773	-2.813	-2.4135	-2.8744	-2.6499	-1.8512	-0.8226	-0.46	-0.9284	1.3061	1.5727	1.3313
-4.4878	-4.0992	-3.1592	-2.6153	-2.3675	-2.8429	-3.3691	-2.2672	-1.72	-1.134	-1.2926	1.3049	1.2553	0.4321	-1.4974	0.5205	2.0502	3.0643	3.5276	4.6947	3.9303	3.5175	3.1321	-0.8799	2.9049	3.915	1.5787	-0.5373	1.1858	4.4358	4.7823	3.502	-4.3433	-4.1819	-3.8913	-4.071	-3.4428	-2.3471	-2.5692	-2.8145	-2.4263	-2.9006	-2.6862	-1.8639	-0.8188	-0.4425	-0.9105	1.3285	1.5935	1.3473
-4.5214	-4.1278	-3.1806	-2.614	-2.3667	-2.8792	-3.3877	-2.2934	-1.7178	-1.1255	-1.2719	1.3339	1.2868	0.4527	-1.48	0.5381	2.0745	3.1071	3.5737	4.7293	3.9659	3.5392	3.1374	-0.9145	2.9254	3.9336	1.586	-0.5734	1.1815	4.4464	4.8224	3.5468	-4.3795	-4.2245	-3.9275	-4.0847	-3.4595	-2.3409	-2.5653	-2.8176	-2.4524	-2.9185	-2.7487	-1.8945	-0.8167	-0.4312	-0.9052	1.3485	1.6174	1.3667
-4.559	-4.1701	-3.1997	-2.6094	-2.3599	-2.9002	-3.4292	-2.3258	-1.7211	-1.1102	-1.246	1.3671	1.3181	0.4618	-1.466	0.5454	2.0918	3.1486	3.6217	4.7681	4.0013	3.5593	3.1408	-0.9446	2.9435	3.9539	1.5928	-0.6002	1.1785	4.4625	4.862	3.594	-4.4184	-4.2751	-3.9733	-4.1023	-3.476	-2.3359	-2.5609	-2.82	-2.4795	-2.9333	-2.8028	-1.9213	-0.8098	-0.4157	-0.8935	1.3742	1.645	1.3898
-4.5889	-4.2144	-3.2135	-2.6013	-2.3457	-2.9052	-3.476	-2.3584	-1.726	-1.0923	-1.2228	1.3978	1.3503	0.4673	-1.4568	0.5456	2.1096	3.1864	3.6698	4.8087	4.0377	3.5777	3.1401	-0.9687	2.9533	3.9727	1.5954	-0.6291	1.18	4.48	4.9028	3.6398	-4.4569	-4.3233	-4.0227	-4.1224	-3.5006	-2.3384	-2.5554	-2.8205	-2.5008	-2.957	-2.8511	-1.942	-0.8047	-0.4024	-0.8834	1.3968	1.6706	1.4116
-4.6325	-4.2661	-3.2224	-2.5891	-2.3241	-2.9052	-3.514	-2.3814	-1.7203	-1.0691	-1.1957	1.4325	1.3889	0.4804	-1.4445	0.5409	2.134	3.2283	3.7193	4.8544	4.0773	3.598	3.1382	-0.9892	2.9502	3.9921	1.599	-0.6641	1.1752	4.4939	4.9439	3.6903	-4.5051	-4.3691	-4.0774	-4.1391	-3.5256	-2.339	-2.5468	-2.8167	-2.5099	-2.996	-2.9047	-1.9557	-0.7967	-0.3883	-0.8705	1.4263	1.6933	1.4368
-4.6843	-4.3232	-3.2348	-2.5794	-2.305	-2.9057	-3.5469	-2.4032	-1.716	-1.0483	-1.1696	1.4699	1.4265	0.496	-1.4325	0.5265	2.1611	3.2707	3.7674	4.9047	4.1158	3.6179	3.1334	-1.0152	2.9361	4.0118	1.6053	-0.702	1.1698	4.5044	4.9856	3.7367	-4.5557	-4.4056	-4.1253	-4.149	-3.5481	-2.3405	-2.5357	-2.8084	-2.5063	-3.046	-2.9564	-1.9604	-0.7848	-0.3733	-0.859	1.4594	1.7156	1.4672
-4.7424	-4.3825	-3.256	-2.5714	-2.2937	-2.9073	-3.5735	-2.4246	-1.716	-1.0322	-1.1453	1.5051	1.46	0.5082	-1.42	0.5168	2.1837	3.3112	3.8144	4.952	4.1539	3.6396	3.1367	-1.0449	2.9276	4.0336	1.6207	-0.7251	1.1781	4.5193	5.0252	3.7752	-4.6141	-4.448	-4.1747	-4.1587	-3.5732	-2.3442	-2.5267	-2.8021	-2.501	-3.0951	-2.9978	-1.9551	-0.776	-0.3584	-0.8499	1.4873	1.7357	1.4903
-4.7986	-4.4401	-3.2826	-2.5603	-2.2874	-2.9157	-3.6003	-2.4436	-1.7208	-1.0248	-1.1243	1.5337	1.4843	0.5149	-1.4102	0.509	2.2038	3.3465	3.8539	4.9906	4.1863	3.6664	3.1506	-1.0746	2.9266	4.0502	1.6465	-0.7262	1.197	4.5314	5.0486	3.8101	-4.6689	-4.4905	-4.2254	-4.1666	-3.5911	-2.3449	-2.5147	-2.7988	-2.4972	-3.1272	-3.025	-1.9437	-0.7724	-0.3488	-0.8392	1.504	1.7498	1.5084
-4.8679	-4.5099	-3.3252	-2.5606	-2.293	-2.9461	-3.6391	-2.4631	-1.7336	-1.0238	-1.1081	1.5646	1.5067	0.5196	-1.404	0.5111	2.2285	3.388	3.9049	5.0449	4.2305	3.705	3.1758	-1.1024	2.9378	4.0833	1.6836	-0.7161	1.2226	4.5579	5.0865	3.8615	-4.7262	-4.5393	-4.2759	-4.1841	-3.6234	-2.356	-2.515	-2.8067	-2.5087	-3.1509	-3.048	-1.9369	-0.7682	-0.3425	-0.8365	1.5263	1.7695	1.5276
-4.9345	-4.5796	-3.3707	-2.563	-2.3016	-2.9836	-3.675	-2.4773	-1.748	-1.0205	-1.0931	1.5975	1.5308	0.5265	-1.4034	0.5259	2.2575	3.4299	3.9575	5.1023	4.2775	3.7466	3.2044	-1.1266	2.9541	4.1202	1.7207	-0.7066	1.2468	4.5879	5.1245	3.9171	-4.7733	-4.5857	-4.3252	-4.2092	-3.6586	-2.3685	-2.5224	-2.8176	-2.534	-3.1658	-3.0637	-1.9425	-0.7633	-0.3383	-0.8386	1.5508	1.7898	1.5432
-4.9863	-4.6445	-3.4162	-2.5694	-2.3153	-3.022	-3.709	-2.4907	-1.7613	-1.0217	-1.0839	1.6249	1.554	0.5378	-1.4015	0.5496	2.2851	3.4702	4.0046	5.1564	4.3221	3.7831	3.2315	-1.148	2.9764	4.1619	1.7495	-0.7054	1.2724	4.6197	5.1713	3.9637	-4.8088	-4.6249	-4.3735	-4.2434	-3.6918	-2.3845	-2.5348	-2.8339	-2.5684	-3.1756	-3.0728	-1.9599	-0.7645	-0.3397	-0.8417	1.5703	1.8086	1.5524
-5.0177	-4.7012	-3.4544	-2.574	-2.3249	-3.0577	-3.7401	-2.5001	-1.7719	-1.0215	-1.0733	1.6504	1.5791	0.5568	-1.3956	0.575	2.3126	3.5072	4.0459	5.2028	4.3618	3.8145	3.2529	-1.1637	3.0032	4.1986	1.7718	-0.713	1.2897	4.6426	5.2087	4.0081	-4.8354	-4.6622	-4.423	-4.2872	-3.7168	-2.3981	-2.5478	-2.8559	-2.6078	-3.1934	-3.0793	-1.9811	-0.7718	-0.3444	-0.8399	1.5881	1.8266	1.5582
-5.0573	-4.7648	-3.4942	-2.5782	-2.3328	-3.0884	-3.7739	-2.5096	-1.7826	-1.0232	-1.0636	1.6769	1.5981	0.5734	-1.3916	0.5889	2.3351	3.5388	4.0822	5.2413	4.3921	3.8396	3.2643	-1.1818	3.0298	4.2299	1.7987	-0.7235	1.3047	4.6644	5.2373	4.0464	-4.8631	-4.6995	-4.4547	-4.3302	-3.7308	-2.4058	-2.5564	-2.8761	-2.6413	-3.2138	-3.0817	-1.9885	-0.7754	-0.3437	-0.8261	1.6102	1.8441	1.571
-5.0997	-4.83	-3.5389	-2.5879	-2.3461	-3.1193	-3.8126	-2.5278	-1.7966	-1.0288	-1.06	1.7029	1.6194	0.5895	-1.3896	0.6036	2.3624	3.5789	4.1258	5.2904	4.4278	3.8694	3.2801	-1.195	3.0627	4.2697	1.829	-0.7309	1.3266	4.6978	5.2826	4.0856	-4.8941	-4.7403	-4.481	-4.385	-3.7563	-2.4235	-2.573	-2.9023	-2.6841	-3.2561	-3.0901	-2.0004	-0.7842	-0.348	-0.8197	1.6314	1.8648	1.5823
-5.1546	-4.8862	-3.5805	-2.5935	-2.356	-3.1643	-3.8707	-2.56	-1.8075	-1.026	-1.05	1.7334	1.6528	0.6179	-1.3915	0.6252	2.4002	3.6295	4.1726	5.3428	4.4711	3.9073	3.3011	-1.2019	3.1055	4.3179	1.8636	-0.7316	1.3476	4.7306	5.3295	4.1312	-4.9459	-4.7887	-4.5107	-4.4538	-3.7875	-2.4407	-2.5931	-2.9231	-2.7323	-3.3128	-3.13	-2.0096	-0.7902	-0.349	-0.8141	1.657	1.8935	1.5971
-5.2042	-4.9438	-3.6162	-2.596	-2.3767	-3.1951	-3.9266	-2.5989	-1.8209	-1.0319	-1.0415	1.7549	1.676	0.6338	-1.4016	0.6337	2.4293	3.6703	4.2104	5.3813	4.5079	3.9379	3.3142	-1.2028	3.1448	4.3591	1.8989	-0.7222	1.3743	4.7585	5.3665	4.1637	-4.9848	-4.8177	-4.5255	-4.5124	-3.8077	-2.4574	-2.6072	-2.9398	-2.7819	-3.3697	-3.1625	-2.0125	-0.7906	-0.3454	-0.8051	1.6793	1.9202	1.6094
-5.2748	-4.9981	-3.6448	-2.5996	-2.3986	-3.2198	-3.9662	-2.6366	-1.8231	-1.0288	-1.0221	1.7854	1.709	0.648	-1.41	0.636	2.4593	3.715	4.2558	5.4239	4.5531	3.9684	3.324	-1.2013	3.178	4.3985	1.9327	-0.7207	1.3863	4.7862	5.4114	4.2115	-5.0372	-4.8507	-4.5473	-4.5638	-3.8302	-2.4743	-2.6213	-2.9579	-2.8286	-3.4351	-3.1962	-2.0169	-0.7848	-0.3378	-0.7942	1.7124	1.9539	1.6259
-5.3679	-5.0449	-3.6656	-2.6046	-2.422	-3.2441	-3.9945	-2.677	-1.8149	-1.0247	-1.0023	1.8202	1.7433	0.6635	-1.4133	0.6359	2.4887	3.7616	4.3048	5.4683	4.5994	3.9976	3.3301	-1.2074	3.1953	4.4333	1.9602	-0.7361	1.384	4.8157	5.4629	4.2688	-5.1077	-4.8946	-4.5723	-4.6126	-3.8542	-2.4906	-2.6351	-2.9769	-2.8694	-3.5013	-3.2313	-2.0095	-0.7744	-0.3245	-0.7834	1.7497	1.9935	1.6532
-5.4386	-5.0557	-3.6667	-2.6097	-2.445	-3.2664	-4.0011	-2.7151	-1.8019	-1.022	-0.9882	1.8499	1.7738	0.6852	-1.4137	0.6277	2.5125	3.7989	4.3452	5.5045	4.638	4.0202	3.3313	-1.2227	3.1853	4.4526	1.9654	-0.7738	1.365	4.8294	5.5079	4.3172	-5.1554	-4.9172	-4.5748	-4.6562	-3.8724	-2.5069	-2.6485	-2.996	-2.9067	-3.5497	-3.26	-1.9992	-0.7695	-0.3144	-0.7751	1.7852	2.0309	1.6826
-5.5061	-5.059	-3.6573	-2.6124	-2.4665	-3.2872	-4.0045	-2.7478	-1.7907	-1.0186	-0.977	1.8804	1.8007	0.7095	-1.4165	0.6174	2.5306	3.8303	4.3822	5.537	4.6691	4.0368	3.3303	-1.2456	3.1525	4.4555	1.9505	-0.8245	1.3325	4.8314	5.5426	4.3582	-5.1944	-4.9326	-4.556	-4.6912	-3.8813	-2.5147	-2.6531	-3.0126	-2.9372	-3.5798	-3.2755	-1.9862	-0.7611	-0.3015	-0.7615	1.8201	2.0708	1.7198
-5.5696	-5.0697	-3.649	-2.609	-2.4814	-3.3022	-4.0213	-2.774	-1.7867	-1.0128	-0.966	1.9084	1.8271	0.728	-1.4237	0.6157	2.5474	3.8572	4.4133	5.5584	4.6874	4.0441	3.3294	-1.2507	3.116	4.4538	1.9194	-0.8712	1.3036	4.8231	5.5612	4.3891	-5.2403	-4.9574	-4.5472	-4.7333	-3.8914	-2.5127	-2.6548	-3.0233	-2.9651	-3.6023	-3.276	-1.9739	-0.7446	-0.2809	-0.7406	1.8556	2.1105	1.7564
-5.6271	-5.0858	-3.6428	-2.6076	-2.4895	-3.3234	-4.049	-2.8063	-1.7976	-0.9981	-0.9476	1.9424	1.8555	0.7454	-1.4437	0.6089	2.5647	3.886	4.4465	5.5814	4.7053	4.052	3.327	-1.2473	3.0802	4.4488	1.8774	-0.9173	1.2649	4.8141	5.5889	4.4318	-5.2897	-4.987	-4.5543	-4.781	-3.9045	-2.5107	-2.6591	-3.0286	-2.9895	-3.6199	-3.273	-1.9654	-0.7267	-0.2582	-0.7185	1.8924	2.1547	1.7962
-5.6728	-5.1032	-3.6418	-2.614	-2.4992	-3.3487	-4.0779	-2.8436	-1.827	-0.9884	-0.9328	1.971	1.8813	0.7591	-1.4718	0.59	2.577	3.9101	4.4776	5.6055	4.7247	4.0588	3.3238	-1.2432	3.0535	4.4481	1.8343	-0.9526	1.2281	4.8082	5.6206	4.4697	-5.3328	-5.0087	-4.5616	-4.8216	-3.9168	-2.514	-2.6665	-3.034	-3.001	-3.6261	-3.2656	-1.9588	-0.7144	-0.243	-0.7057	1.9223	2.1966	1.8367
-5.7134	-5.1182	-3.6418	-2.6251	-2.5148	-3.3792	-4.0997	-2.881	-1.8692	-0.9842	-0.9181	1.9974	1.9078	0.7715	-1.5043	0.5571	2.5871	3.9355	4.5069	5.6316	4.7486	4.0634	3.3167	-1.247	3.0279	4.447	1.7958	-0.9776	1.1929	4.8038	5.6544	4.5101	-5.3665	-5.0174	-4.5702	-4.8555	-3.9281	-2.5215	-2.6745	-3.0447	-2.9978	-3.6268	-3.2567	-1.9557	-0.7086	-0.2322	-0.7007	1.9519	2.2375	1.8837
-5.7617	-5.1398	-3.653	-2.6363	-2.5314	-3.4132	-4.1158	-2.9085	-1.911	-0.986	-0.9081	2.0196	1.9316	0.7809	-1.5305	0.5244	2.5994	3.9636	4.5374	5.6584	4.7698	4.0673	3.31	-1.249	3.0162	4.4568	1.7714	-0.9843	1.1702	4.8099	5.6871	4.5475	-5.4093	-5.0415	-4.6011	-4.8918	-3.9457	-2.5373	-2.6883	-3.0595	-2.9867	-3.6415	-3.2526	-1.9553	-0.6971	-0.2213	-0.6995	1.9768	2.2776	1.9271
-5.8167	-5.1638	-3.67	-2.6466	-2.5466	-3.4409	-4.1332	-2.9318	-1.9479	-0.989	-0.8991	2.0412	1.954	0.7912	-1.5517	0.4901	2.6119	3.9922	4.5651	5.682	4.7915	4.0716	3.3054	-1.2554	3.0073	4.4666	1.7505	-0.9789	1.1511	4.8143	5.718	4.5817	-5.4445	-5.0622	-4.6285	-4.9175	-3.9643	-2.5471	-2.6963	-3.0698	-2.9762	-3.666	-3.2561	-1.9593	-0.6774	-0.2079	-0.6952	2.0027	2.321	1.9728
-5.8875	-5.2012	-3.6928	-2.6615	-2.563	-3.4645	-4.1537	-2.9475	-1.9773	-0.9944	-0.896	2.0612	1.9757	0.8016	-1.5574	0.4752	2.6278	4.0226	4.5955	5.7076	4.8157	4.0815	3.3092	-1.2581	3.0095	4.4819	1.7381	-0.9564	1.1432	4.8289	5.7534	4.6154	-5.4896	-5.1048	-4.6644	-4.9447	-3.9921	-2.5585	-2.7071	-3.0801	-2.9787	-3.7026	-3.2663	-1.9698	-0.6592	-0.1935	-0.6946	2.0288	2.3641	2.0149
-5.9527	-5.2449	-3.7187	-2.6768	-2.5807	-3.4926	-4.1756	-2.9579	-2.0041	-1.0007	-0.8984	2.08	1.9946	0.8102	-1.5574	0.471	2.6434	4.0491	4.6231	5.7328	4.8376	4.0936	3.3165	-1.2628	3.0175	4.4937	1.7299	-0.932	1.1428	4.8458	5.7759	4.6432	-5.5276	-5.1507	-4.6813	-4.9635	-4.0206	-2.5677	-2.7172	-3.0887	-2.9825	-3.7332	-3.2805	-1.9803	-0.6441	-0.1834	-0.6982	2.0529	2.4021	2.053
-6.0079	-5.2927	-3.7463	-2.6888	-2.5942	-3.5149	-4.2044	-2.9616	-2.0253	-1.006	-0.902	2.0973	2.0126	0.8167	-1.5475	0.471	2.6568	4.071	4.6459	5.7513	4.8512	4.1032	3.3224	-1.2657	3.021	4.4964	1.7185	-0.9187	1.1402	4.8555	5.7893	4.6625	-5.558	-5.1981	-4.6816	-4.9714	-4.0465	-2.5724	-2.7261	-3.0939	-2.9844	-3.7473	-3.2848	-1.9838	-0.6331	-0.1736	-0.6999	2.07	2.4369	2.0871
-6.0387	-5.3153	-3.7642	-2.6929	-2.5952	-3.537	-4.236	-2.9655	-2.0313	-1	-0.9011	2.1126	2.0321	0.8314	-1.5252	0.4846	2.6703	4.0901	4.6664	5.765	4.8596	4.1089	3.3257	-1.2763	3.0071	4.4923	1.6975	-0.9289	1.1315	4.8584	5.7956	4.6759	-5.5779	-5.2412	-4.6632	-4.9694	-4.0623	-2.5709	-2.7323	-3.0953	-2.989	-3.7465	-3.3014	-1.9803	-0.6293	-0.1658	-0.7002	2.0842	2.4659	2.1154
-6.0464	-5.3278	-3.7807	-2.7012	-2.5975	-3.5475	-4.2668	-2.9706	-2.0437	-0.9986	-0.9033	2.1227	2.0427	0.8286	-1.5072	0.4916	2.672	4.1024	4.6818	5.7717	4.865	4.1064	3.3208	-1.2909	2.9819	4.4886	1.676	-0.946	1.1207	4.86	5.8066	4.6854	-5.5807	-5.2689	-4.6287	-4.9609	-4.073	-2.5709	-2.7387	-3.087	-2.999	-3.7497	-3.3116	-1.9721	-0.628	-0.1579	-0.6974	2.0981	2.494	2.1413
-6.0598	-5.3455	-3.8133	-2.7101	-2.6055	-3.5591	-4.2841	-2.9624	-2.0622	-1.005	-0.9089	2.1305	2.0474	0.8151	-1.4957	0.5029	2.6688	4.1093	4.6947	5.7742	4.8651	4.1014	3.3156	-1.315	2.9536	4.479	1.6584	-0.9628	1.1144	4.8559	5.8108	4.6986	-5.6005	-5.3097	-4.6092	-4.9581	-4.0872	-2.572	-2.743	-3.0804	-3.0177	-3.7503	-3.3253	-1.9598	-0.6222	-0.146	-0.6932	2.1123	2.5269	2.1773
-6.0735	-5.3534	-3.8468	-2.7204	-2.6174	-3.5891	-4.2897	-2.9478	-2.0813	-1.0224	-0.9182	2.1322	2.0424	0.8002	-1.4924	0.5127	2.6611	4.1104	4.7017	5.7791	4.861	4.0968	3.3052	-1.3519	2.929	4.4711	1.6474	-0.9736	1.1195	4.8558	5.815	4.7093	-5.6243	-5.3452	-4.603	-4.9552	-4.0996	-2.5758	-2.7485	-3.0781	-3.0431	-3.7471	-3.3606	-1.9499	-0.619	-0.1345	-0.6942	2.1248	2.5574	2.2147
-6.0882	-5.379	-3.8886	-2.7337	-2.6412	-3.6127	-4.3204	-2.9505	-2.1097	-1.0502	-0.9303	2.1368	2.0326	0.775	-1.5042	0.5058	2.6499	4.1084	4.7116	5.7884	4.8581	4.0873	3.2851	-1.3907	2.9089	4.4674	1.642	-0.9704	1.1371	4.8675	5.8287	4.7232	-5.6519	-5.3725	-4.6059	-4.9481	-4.1169	-2.5812	-2.7541	-3.0746	-3.0668	-3.7587	-3.3923	-1.9401	-0.6078	-0.1153	-0.6896	2.1454	2.5967	2.2579
-6.1053	-5.3998	-3.9253	-2.7488	-2.6642	-3.6347	-4.3463	-2.9605	-2.1295	-1.0814	-0.9447	2.1459	2.0225	0.7542	-1.5303	0.4942	2.642	4.1099	4.7241	5.7999	4.8585	4.0788	3.2624	-1.442	2.8987	4.4664	1.6404	-0.968	1.1522	4.8831	5.8457	4.745	-5.6857	-5.4048	-4.6224	-4.9464	-4.1423	-2.5917	-2.7622	-3.0758	-3.0842	-3.7687	-3.4322	-1.9348	-0.5896	-0.0958	-0.6891	2.1656	2.6395	2.3009
-6.121	-5.4198	-3.9567	-2.7616	-2.6845	-3.6516	-4.3679	-2.972	-2.1382	-1.113	-0.9577	2.1528	2.0093	0.731	-1.5628	0.4772	2.6365	4.1099	4.7316	5.8074	4.8566	4.0692	3.2363	-1.5007	2.89	4.4668	1.6427	-0.9615	1.1728	4.8971	5.8572	4.7661	-5.7241	-5.4423	-4.6521	-4.9551	-4.1687	-2.6024	-2.7683	-3.0761	-3.097	-3.7772	-3.4637	-1.9317	-0.564	-0.0729	-0.6885	2.1805	2.6788	2.3419
-6.1319	-5.4422	-3.988	-2.774	-2.7043	-3.6749	-4.3925	-3.0023	-2.1482	-1.1399	-0.9669	2.1607	2.002	0.7114	-1.607	0.4615	2.6324	4.1145	4.7423	5.8138	4.8618	4.0601	3.212	-1.5604	2.8829	4.4769	1.6552	-0.9474	1.2044	4.9215	5.8718	4.7897	-5.7668	-5.4804	-4.6828	-4.9725	-4.202	-2.6167	-2.7748	-3.0787	-3.1085	-3.7861	-3.4863	-1.9302	-0.5333	-0.052	-0.6895	2.1941	2.7183	2.384
-6.1331	-5.4625	-4.0211	-2.7892	-2.7276	-3.7026	-4.4236	-3.0449	-2.1622	-1.1664	-0.9756	2.1678	1.9992	0.6992	-1.6565	0.449	2.6292	4.1218	4.7509	5.8205	4.8668	4.0504	3.1879	-1.6144	2.8783	4.4886	1.675	-0.9244	1.2477	4.9441	5.8844	4.8086	-5.799	-5.5153	-4.7186	-4.9926	-4.233	-2.6358	-2.7822	-3.086	-3.1199	-3.7949	-3.4914	-1.9169	-0.5068	-0.0349	-0.6917	2.207	2.7543	2.4187
-6.1323	-5.4842	-4.0629	-2.8099	-2.7525	-3.7358	-4.4637	-3.0859	-2.1753	-1.1865	-0.9861	2.1724	2.0063	0.6976	-1.7001	0.4503	2.6306	4.1321	4.7552	5.8266	4.8748	4.0457	3.172	-1.6519	2.8849	4.5077	1.7104	-0.8906	1.3001	4.9641	5.8945	4.8221	-5.8291	-5.5529	-4.7682	-5.0222	-4.2672	-2.6623	-2.7957	-3.0994	-3.1329	-3.8074	-3.4831	-1.899	-0.4921	-0.029	-0.7009	2.2138	2.7807	2.4444
-6.148	-5.5193	-4.1177	-2.8339	-2.7766	-3.7722	-4.5051	-3.1233	-2.1847	-1.1913	-0.9923	2.1785	2.0252	0.7051	-1.741	0.4665	2.635	4.1496	4.7604	5.8325	4.8853	4.0408	3.1653	-1.6774	2.8983	4.5332	1.7574	-0.8516	1.3566	4.9883	5.9058	4.8339	-5.8682	-5.6039	-4.844	-5.0622	-4.3003	-2.6891	-2.8119	-3.1193	-3.1487	-3.8284	-3.4729	-1.8844	-0.4857	-0.0291	-0.7078	2.2215	2.8005	2.4651
-6.168	-5.5564	-4.1776	-2.8602	-2.8072	-3.8147	-4.5329	-3.1541	-2.1908	-1.1901	-0.9931	2.1879	2.0453	0.7167	-1.7764	0.4856	2.6356	4.1644	4.766	5.8404	4.8923	4.0351	3.1576	-1.7068	2.8915	4.5463	1.7871	-0.8277	1.4064	5.0039	5.9186	4.8487	-5.9082	-5.653	-4.9127	-5.0979	-4.3403	-2.717	-2.826	-3.1346	-3.1595	-3.8464	-3.457	-1.8669	-0.4797	-0.0265	-0.71	2.2333	2.825	2.4925
-6.1786	-5.5842	-4.2324	-2.8832	-2.8334	-3.8517	-4.5385	-3.1619	-2.193	-1.193	-0.9973	2.1916	2.0607	0.7287	-1.7954	0.5073	2.6357	4.169	4.7641	5.8325	4.885	4.022	3.1461	-1.7356	2.8726	4.5484	1.8027	-0.8182	1.4459	5.0108	5.9181	4.8548	-5.9413	-5.6937	-4.9733	-5.1247	-4.3719	-2.743	-2.8362	-3.1415	-3.1643	-3.8589	-3.4414	-1.8493	-0.4713	-0.0254	-0.7105	2.2386	2.8432	2.5196
-6.1942	-5.6085	-4.2831	-2.9088	-2.8606	-3.8932	-4.5386	-3.1554	-2.1966	-1.1971	-1.0023	2.1967	2.0779	0.74	-1.8061	0.5253	2.6345	4.1713	4.767	5.8284	4.8778	4.0072	3.1325	-1.7615	2.8523	4.55	1.8086	-0.822	1.4751	5.02	5.9234	4.871	-5.9759	-5.7262	-5.0325	-5.1416	-4.4034	-2.7683	-2.8463	-3.1492	-3.1664	-3.8691	-3.4361	-1.8342	-0.4602	-0.0252	-0.7102	2.2529	2.8604	2.5508
-6.2265	-5.638	-4.3327	-2.9351	-2.887	-3.9349	-4.5478	-3.14	-2.196	-1.2029	-1.0064	2.2025	2.0946	0.745	-1.8151	0.5342	2.6273	4.1703	4.7725	5.8255	4.8699	3.9942	3.1184	-1.7824	2.8305	4.5499	1.8119	-0.8315	1.4998	5.0327	5.9308	4.8916	-6.0169	-5.761	-5.0945	-5.1552	-4.4331	-2.7911	-2.8594	-3.1564	-3.1632	-3.8751	-3.4336	-1.8153	-0.4451	-0.0243	-0.7081	2.2695	2.8774	2.5883
-6.2659	-5.6641	-4.3705	-2.9561	-2.9018	-3.9622	-4.5708	-3.1177	-2.1872	-1.2065	-1.0098	2.2033	2.106	0.7441	-1.8115	0.5355	2.615	4.1636	4.7699	5.8136	4.8573	3.9813	3.1042	-1.7979	2.812	4.5505	1.8213	-0.8337	1.5234	5.0433	5.93	4.9016	-6.0505	-5.7916	-5.1499	-5.1681	-4.4491	-2.8068	-2.874	-3.163	-3.1474	-3.8767	-3.4301	-1.7907	-0.4257	-0.0257	-0.707	2.2783	2.8847	2.6218
-6.2926	-5.6735	-4.3978	-2.9668	-2.9072	-3.9691	-4.593	-3.0974	-2.1709	-1.2065	-1.0125	2.2013	2.1131	0.7377	-1.808	0.5284	2.5963	4.1531	4.7624	5.7956	4.8401	3.9602	3.0805	-1.815	2.7864	4.5454	1.8175	-0.8429	1.5463	5.047	5.9258	4.9015	-6.0672	-5.8099	-5.1821	-5.1784	-4.4623	-2.8145	-2.8826	-3.1645	-3.1215	-3.8794	-3.4294	-1.7703	-0.3981	-0.0259	-0.705	2.2822	2.8905	2.6495
-6.3284	-5.6757	-4.4172	-2.9749	-2.9046	-3.964	-4.6152	-3.0824	-2.142	-1.2009	-1.0114	2.2031	2.1203	0.7263	-1.807	0.5188	2.5769	4.1455	4.757	5.7795	4.8242	3.9388	3.0527	-1.8388	2.753	4.5387	1.8097	-0.8569	1.5623	5.0521	5.9237	4.9053	-6.0866	-5.8305	-5.2038	-5.1884	-4.475	-2.8178	-2.8902	-3.1645	-3.093	-3.886	-3.4292	-1.7554	-0.3641	-0.0231	-0.7034	2.2896	2.9002	2.6783
-6.3711	-5.6778	-4.4261	-2.9823	-2.8962	-3.9472	-4.6343	-3.0681	-2.1028	-1.1923	-1.0088	2.2048	2.125	0.7125	-1.8029	0.5082	2.5583	4.1389	4.7489	5.7654	4.8095	3.9186	3.0248	-1.8626	2.7176	4.5312	1.805	-0.8692	1.5782	5.0598	5.9178	4.9081	-6.11	-5.854	-5.2197	-5.1997	-4.4865	-2.8218	-2.8988	-3.1669	-3.0636	-3.8929	-3.4252	-1.7476	-0.3353	-0.0231	-0.7041	2.2957	2.9095	2.7044
-6.4022	-5.6644	-4.4121	-2.9873	-2.8803	-3.9079	-4.6421	-3.0403	-2.034	-1.1793	-1.0108	2.1937	2.1267	0.7136	-1.764	0.5156	2.5468	4.1279	4.7275	5.7422	4.7942	3.9025	3.0097	-1.8913	2.6894	4.5263	1.8081	-0.8884	1.5941	5.0632	5.8922	4.8934	-6.1231	-5.8795	-5.2263	-5.211	-4.4861	-2.8282	-2.9046	-3.1911	-3.0389	-3.8795	-3.4239	-1.7449	-0.3332	-0.0374	-0.7214	2.2847	2.898	2.7153
-6.4543	-5.6774	-4.395	-2.9942	-2.8632	-3.8665	-4.6368	-3.0095	-1.971	-1.1677	-1.0028	2.1945	2.1353	0.7118	-1.7326	0.5147	2.5386	4.1245	4.7159	5.7229	4.7828	3.8857	2.9953	-1.9146	2.6631	4.5232	1.8133	-0.9093	1.6041	5.0694	5.8818	4.8842	-6.1532	-5.9173	-5.2437	-5.2307	-4.4875	-2.8323	-2.9118	-3.2103	-3.017	-3.8682	-3.4213	-1.7493	-0.3335	-0.044	-0.7278	2.2789	2.8931	2.7263
-6.4899	-5.6957	-4.3719	-3.0036	-2.8553	-3.8296	-4.6164	-2.9868	-1.9255	-1.1535	-0.9957	2.2036	2.1484	0.7153	-1.7198	0.5051	2.5327	4.1235	4.7136	5.7129	4.7785	3.8696	2.9762	-1.9369	2.646	4.5262	1.8206	-0.9297	1.6166	5.0808	5.8853	4.8844	-6.179	-5.9479	-5.2663	-5.2544	-4.4987	-2.842	-2.9233	-3.2241	-3.0024	-3.8677	-3.43	-1.7616	-0.3344	-0.0505	-0.7352	2.2835	2.8922	2.7311
-6.5153	-5.7179	-4.3514	-3.0134	-2.8543	-3.795	-4.5814	-2.9679	-1.8937	-1.1418	-0.9938	2.2094	2.1636	0.7259	-1.7168	0.4985	2.5307	4.1215	4.711	5.7001	4.7746	3.8551	2.9587	-1.955	2.6459	4.534	1.834	-0.9385	1.6344	5.093	5.8873	4.8837	-6.2056	-5.9838	-5.3033	-5.2758	-4.5138	-2.8548	-2.9329	-3.232	-2.9852	-3.8722	-3.4434	-1.7736	-0.333	-0.059	-0.7472	2.2836	2.8876	2.7328
-6.544	-5.7483	-4.3373	-3.0221	-2.8561	-3.7644	-4.5464	-2.954	-1.8746	-1.1341	-0.9935	2.2123	2.1782	0.739	-1.7214	0.4969	2.5297	4.1178	4.7058	5.6847	4.768	3.8411	2.9443	-1.9625	2.6562	4.5412	1.8558	-0.929	1.6584	5.1038	5.8798	4.8849	-6.2395	-6.0336	-5.3574	-5.2953	-4.527	-2.8668	-2.9394	-3.2349	-2.9608	-3.8766	-3.4559	-1.7764	-0.3251	-0.0639	-0.7578	2.2841	2.8824	2.7394
-6.5748	-5.7848	-4.3251	-3.0302	-2.8522	-3.7295	-4.5271	-2.9521	-1.8622	-1.1274	-0.9959	2.2129	2.1935	0.7552	-1.7336	0.5006	2.5297	4.1144	4.7006	5.6682	4.7577	3.8263	2.9339	-1.9584	2.6701	4.5467	1.8814	-0.9123	1.6795	5.108	5.8673	4.8832	-6.2717	-6.0792	-5.4018	-5.3061	-4.5393	-2.8792	-2.9452	-3.2302	-2.9244	-3.8749	-3.4609	-1.7724	-0.3117	-0.0669	-0.7688	2.2821	2.8757	2.7472
-6.6003	-5.8178	-4.3138	-3.0415	-2.8465	-3.7002	-4.5215	-2.9684	-1.8565	-1.1148	-0.9959	2.2126	2.2118	0.7743	-1.7488	0.499	2.5244	4.1102	4.6933	5.6522	4.747	3.8103	2.9242	-1.9496	2.6778	4.5428	1.8999	-0.9025	1.6887	5.1	5.8533	4.8751	-6.2864	-6.0973	-5.4178	-5.2959	-4.5489	-2.8888	-2.9491	-3.2163	-2.8765	-3.8572	-3.4497	-1.7612	-0.2971	-0.0706	-0.7804	2.2809	2.8683	2.756
-6.6162	-5.841	-4.3022	-3.0554	-2.8403	-3.6741	-4.5167	-2.9903	-1.8554	-1.1021	-1.0004	2.2065	2.228	0.7891	-1.752	0.4929	2.5157	4.1012	4.6787	5.6318	4.7324	3.7939	2.9193	-1.9324	2.6844	4.5361	1.9235	-0.8908	1.696	5.0831	5.8313	4.8585	-6.2877	-6.09	-5.4159	-5.2721	-4.5561	-2.8993	-2.9525	-3.1984	-2.8327	-3.8304	-3.4203	-1.7449	-0.2863	-0.0777	-0.7957	2.2735	2.8554	2.7619
-6.6239	-5.8557	-4.2934	-3.0715	-2.8318	-3.6503	-4.5049	-3.0105	-1.8597	-1.0953	-1.0135	2.1966	2.2395	0.7961	-1.7473	0.4888	2.5066	4.0909	4.6634	5.6111	4.7161	3.7777	2.9228	-1.901	2.7025	4.5364	1.9604	-0.8658	1.7105	5.069	5.8061	4.8389	-6.2903	-6.0761	-5.4096	-5.2547	-4.571	-2.9205	-2.9646	-3.1937	-2.8058	-3.8006	-3.3788	-1.7297	-0.2858	-0.0945	-0.8186	2.2578	2.8387	2.7589
-6.6205	-5.8561	-4.281	-3.0877	-2.8232	-3.6276	-4.4819	-3.0273	-1.8674	-1.0898	-1.0263	2.1877	2.2487	0.801	-1.7416	0.479	2.496	4.0796	4.6467	5.5877	4.7003	3.7593	2.9335	-1.8567	2.7232	4.5345	1.9977	-0.8342	1.7244	5.0465	5.7773	4.8152	-6.2833	-6.0459	-5.3827	-5.243	-4.5855	-2.9413	-2.9784	-3.2019	-2.7961	-3.7587	-3.3311	-1.7222	-0.3006	-0.1219	-0.8444	2.2398	2.8198	2.7528
-6.6241	-5.8511	-4.2694	-3.1052	-2.8239	-3.6125	-4.454	-3.0339	-1.8731	-1.0916	-1.0441	2.177	2.2522	0.7991	-1.7288	0.4721	2.4872	4.0701	4.632	5.5685	4.6854	3.7452	2.9529	-1.7996	2.7493	4.5366	2.0379	-0.7915	1.7468	5.0286	5.7522	4.7946	-6.2824	-6.0201	-5.3404	-5.2396	-4.6071	-2.9687	-3.0021	-3.2226	-2.8035	-3.7053	-3.281	-1.7234	-0.3322	-0.1577	-0.8785	2.2209	2.7986	2.7414
-6.6302	-5.8418	-4.2582	-3.1216	-2.833	-3.5995	-4.4224	-3.0284	-1.8779	-1.1024	-1.0654	2.1633	2.2506	0.7913	-1.7048	0.4682	2.4779	4.0564	4.6146	5.5459	4.6699	3.7362	2.9773	-1.7402	2.7741	4.5332	2.0751	-0.7435	1.7703	5.0106	5.726	4.7744	-6.2764	-5.995	-5.2784	-5.2372	-4.6257	-2.9959	-3.0278	-3.2466	-2.8181	-3.6452	-3.2383	-1.7286	-0.3695	-0.1976	-0.9132	2.2009	2.778	2.7267
-6.6397	-5.8371	-4.2512	-3.1358	-2.8444	-3.5881	-4.3902	-3.015	-1.8785	-1.1216	-1.0884	2.1495	2.247	0.7796	-1.6773	0.4703	2.4741	4.0442	4.6024	5.5243	4.6539	3.7294	2.9994	-1.6908	2.7922	4.5284	2.1029	-0.6999	1.7911	4.9992	5.7042	4.763	-6.2702	-5.9789	-5.2218	-5.2406	-4.646	-3.023	-3.0559	-3.2724	-2.8312	-3.5895	-3.206	-1.7346	-0.3985	-0.2348	-0.9441	2.1834	2.7639	2.7142
-6.6461	-5.8342	-4.2432	-3.1468	-2.8572	-3.5782	-4.367	-2.9947	-1.8766	-1.1457	-1.1113	2.1366	2.2395	0.7682	-1.6475	0.4798	2.4707	4.0316	4.5902	5.5031	4.635	3.7219	3.0147	-1.6581	2.7983	4.5211	2.1185	-0.6657	1.8088	4.9893	5.6843	4.753	-6.2593	-5.962	-5.1732	-5.2456	-4.6638	-3.0455	-3.0816	-3.2895	-2.8297	-3.5388	-3.1822	-1.7267	-0.4117	-0.2662	-0.9724	2.1673	2.754	2.7083
-6.6423	-5.8276	-4.235	-3.1557	-2.8694	-3.5654	-4.3476	-2.9676	-1.8704	-1.1671	-1.1326	2.1252	2.2317	0.7671	-1.6105	0.4991	2.4657	4.0179	4.577	5.477	4.612	3.7102	3.0223	-1.6359	2.7962	4.5071	2.1203	-0.6476	1.8182	4.9779	5.6617	4.7405	-6.2458	-5.9445	-5.1374	-5.2491	-4.6747	-3.0633	-3.1024	-3.2941	-2.8152	-3.4959	-3.1627	-1.7069	-0.4142	-0.2941	-0.9956	2.1502	2.743	2.7044
-6.6292	-5.8083	-4.2279	-3.1655	-2.8812	-3.5541	-4.3257	-2.9387	-1.857	-1.18	-1.1513	2.1178	2.2284	0.7768	-1.5748	0.5186	2.4629	4.0045	4.5617	5.4487	4.5873	3.6978	3.0255	-1.6192	2.7906	4.4871	2.1081	-0.6558	1.8091	4.957	5.6363	4.7275	-6.2276	-5.9224	-5.1065	-5.2484	-4.6803	-3.0767	-3.1205	-3.2924	-2.7895	-3.4576	-3.1473	-1.6866	-0.4113	-0.3192	-1.0152	2.1342	2.7331	2.7049
-6.6125	-5.786	-4.2283	-3.1747	-2.8916	-3.541	-4.3032	-2.914	-1.8434	-1.1851	-1.1617	2.1219	2.2336	0.7926	-1.5555	0.5395	2.4652	4.0013	4.559	5.4251	4.568	3.6848	3.0285	-1.6107	2.7774	4.4592	2.0834	-0.6875	1.7869	4.939	5.6191	4.7233	-6.2146	-5.901	-5.0827	-5.2554	-4.6866	-3.0848	-3.1355	-3.2929	-2.7673	-3.4393	-3.138	-1.6701	-0.4042	-0.3348	-1.0266	2.1259	2.7324	2.7108
-6.5984	-5.764	-4.2404	-3.1878	-2.9064	-3.5404	-4.2888	-2.8905	-1.8411	-1.1947	-1.1745	2.1265	2.2356	0.804	-1.5429	0.5592	2.466	4.0009	4.5593	5.4059	4.551	3.6752	3.0347	-1.6008	2.7703	4.4309	2.0537	-0.7289	1.7616	4.9203	5.6029	4.7214	-6.2095	-5.8824	-5.0627	-5.2669	-4.6952	-3.0958	-3.1487	-3.2952	-2.7496	-3.4314	-3.1254	-1.647	-0.3871	-0.3447	-1.0376	2.1177	2.7359	2.7289
-6.5955	-5.748	-4.2619	-3.1999	-2.92	-3.5564	-4.2896	-2.8755	-1.842	-1.2028	-1.1783	2.1379	2.2387	0.8085	-1.54	0.5722	2.4619	4.006	4.5647	5.3895	4.5354	3.6646	3.0385	-1.592	2.7607	4.397	2.0159	-0.7792	1.7245	4.899	5.5867	4.729	-6.2111	-5.8677	-5.0423	-5.278	-4.6969	-3.1008	-3.1565	-3.2943	-2.7362	-3.4246	-3.1074	-1.6151	-0.3591	-0.3407	-1.0345	2.123	2.7497	2.7581
-6.5881	-5.7298	-4.2947	-3.2165	-2.939	-3.5779	-4.2972	-2.8671	-1.8453	-1.214	-1.1847	2.149	2.2409	0.8117	-1.535	0.5835	2.4603	4.0127	4.5694	5.3723	4.5228	3.6532	3.0405	-1.5845	2.7484	4.366	1.9762	-0.826	1.6852	4.8742	5.5778	4.7427	-6.2212	-5.8543	-5.0215	-5.2962	-4.705	-3.1075	-3.1655	-3.2938	-2.7333	-3.4239	-3.086	-1.5804	-0.327	-0.3331	-1.0327	2.1303	2.771	2.7952
-6.5744	-5.7114	-4.3286	-3.232	-2.962	-3.6048	-4.3035	-2.8597	-1.8526	-1.2267	-1.1917	2.1618	2.242	0.8114	-1.5293	0.5949	2.458	4.0179	4.5719	5.3584	4.5098	3.6396	3.0407	-1.5807	2.7302	4.3307	1.9312	-0.8614	1.642	4.8433	5.571	4.7576	-6.2371	-5.8398	-5.0063	-5.3127	-4.7155	-3.115	-3.1735	-3.29	-2.7337	-3.4213	-3.0608	-1.5394	-0.2901	-0.323	-1.0311	2.1364	2.7947	2.8351
-6.5632	-5.7009	-4.3591	-3.2474	-2.9849	-3.628	-4.3059	-2.8505	-1.8549	-1.2371	-1.1961	2.1781	2.2439	0.8136	-1.5213	0.6063	2.4556	4.0235	4.5783	5.3504	4.4999	3.6276	3.0407	-1.5845	2.708	4.291	1.8816	-0.8893	1.5945	4.8096	5.567	4.7744	-6.2581	-5.8286	-4.9979	-5.3263	-4.7259	-3.1212	-3.1815	-3.2862	-2.7386	-3.4161	-3.033	-1.4943	-0.253	-0.3121	-1.03	2.1454	2.8193	2.876
-6.5516	-5.6951	-4.3806	-3.2611	-3.0048	-3.6397	-4.2995	-2.8378	-1.8531	-1.2392	-1.1947	2.197	2.2505	0.8222	-1.5113	0.612	2.4554	4.0313	4.5863	5.3417	4.4927	3.6169	3.0392	-1.5942	2.6835	4.2461	1.8317	-0.9148	1.545	4.7702	5.5643	4.7892	-6.2727	-5.8163	-4.9851	-5.3317	-4.7345	-3.123	-3.1865	-3.2818	-2.7443	-3.4096	-3.0049	-1.4533	-0.2193	-0.3002	-1.0288	2.1547	2.8433	2.9153
-6.5415	-5.7033	-4.3947	-3.266	-3.0203	-3.6442	-4.2942	-2.8185	-1.8531	-1.2375	-1.1933	2.2151	2.2581	0.8308	-1.5024	0.6112	2.462	4.0384	4.5932	5.3223	4.4789	3.6054	3.0325	-1.5992	2.6631	4.201	1.7907	-0.9397	1.4956	4.7251	5.5518	4.8005	-6.2818	-5.8098	-4.9661	-5.334	-4.7379	-3.1192	-3.1854	-3.2772	-2.7505	-3.4022	-2.9767	-1.417	-0.1807	-0.2837	-1.0225	2.161	2.867	2.9517
-6.5384	-5.7084	-4.397	-3.2721	-3.0332	-3.644	-4.2874	-2.8056	-1.8581	-1.2403	-1.1961	2.2315	2.263	0.8467	-1.5026	0.5964	2.4645	4.0441	4.6013	5.3091	4.468	3.5964	3.0197	-1.6005	2.6419	4.1557	1.7458	-0.9641	1.4438	4.677	5.5413	4.816	-6.2725	-5.7938	-4.9304	-5.3223	-4.7351	-3.114	-3.1789	-3.2751	-2.7566	-3.3924	-2.9505	-1.3831	-0.1425	-0.2663	-1.0158	2.168	2.8916	2.9831
-6.5357	-5.7081	-4.3865	-3.2686	-3.0373	-3.6333	-4.2772	-2.7946	-1.8627	-1.2363	-1.1938	2.2495	2.2709	0.8616	-1.5164	0.574	2.4649	4.0509	4.6119	5.2952	4.4583	3.5844	2.9999	-1.6065	2.6109	4.1057	1.6858	-1.0139	1.3703	4.6238	5.525	4.8333	-6.2503	-5.7636	-4.8796	-5.2998	-4.7262	-3.1031	-3.1697	-3.2703	-2.7571	-3.3681	-2.9197	-1.3487	-0.1049	-0.2475	-1.0056	2.1814	2.9136	3.0139
-6.5304	-5.7008	-4.3643	-3.2578	-3.0324	-3.6148	-4.2611	-2.7764	-1.8639	-1.225	-1.1869	2.2687	2.2812	0.8794	-1.5448	0.5529	2.4682	4.0578	4.6223	5.2797	4.4486	3.5733	2.979	-1.6165	2.5738	4.0527	1.611	-1.0918	1.2741	4.5649	5.5051	4.8502	-6.2203	-5.7252	-4.8247	-5.2742	-4.7123	-3.0858	-3.1588	-3.2578	-2.7471	-3.3324	-2.8799	-1.3101	-0.0675	-0.229	-0.9921	2.1981	2.9321	3.0419
-6.5124	-5.6831	-4.334	-3.2428	-3.0221	-3.5965	-4.241	-2.7513	-1.8576	-1.2102	-1.1821	2.2835	2.2904	0.9022	-1.5778	0.5393	2.4743	4.0616	4.6282	5.2581	4.4362	3.5635	2.9601	-1.6273	2.5375	4.0005	1.5265	-1.1904	1.1628	4.4998	5.4807	4.8598	-6.1797	-5.6848	-4.7722	-5.2461	-4.6875	-3.0638	-3.1427	-3.2356	-2.7244	-3.2951	-2.8367	-1.2681	-0.0275	-0.2112	-0.9771	2.2087	2.9471	3.0661
-6.4981	-5.6772	-4.3166	-3.2272	-3.0164	-3.5868	-4.2294	-2.7311	-1.8498	-1.2	-1.1757	2.3017	2.3067	0.9281	-1.6115	0.5341	2.4836	4.07	4.6427	5.243	4.4257	3.5546	2.9469	-1.6501	2.4946	3.943	1.4304	-1.3049	1.0379	4.436	5.4624	4.8757	-6.1446	-5.6631	-4.7264	-5.2185	-4.6633	-3.0407	-3.1204	-3.204	-2.6868	-3.2518	-2.7945	-1.218	0.0176	-0.191	-0.9561	2.2253	2.9702	3.0969
-6.4778	-5.6608	-4.2999	-3.207	-3.0089	-3.5757	-4.2161	-2.7083	-1.8373	-1.1894	-1.1656	2.3227	2.326	0.9584	-1.6336	0.535	2.4928	4.0803	4.6594	5.2299	4.4162	3.5436	2.9332	-1.6824	2.443	3.883	1.3221	-1.4248	0.9011	4.3735	5.4494	4.8947	-6.1135	-5.6542	-4.6824	-5.1892	-4.6376	-3.0156	-3.0921	-3.1638	-2.6344	-3.2104	-2.7562	-1.167	0.0643	-0.1673	-0.9322	2.241	2.9947	3.1262
-6.4521	-5.6267	-4.274	-3.1831	-3.0007	-3.558	-4.1955	-2.6841	-1.8274	-1.1738	-1.1474	2.3481	2.3468	0.9958	-1.6484	0.5347	2.497	4.0883	4.6721	5.2144	4.4076	3.5313	2.9209	-1.7232	2.3746	3.806	1.1956	-1.5404	0.7569	4.2978	5.4331	4.9084	-6.0713	-5.6319	-4.6272	-5.1423	-4.5979	-2.9778	-3.0501	-3.1128	-2.5653	-3.1681	-2.7181	-1.1187	0.1108	-0.1426	-0.9053	2.2598	3.0187	3.1584
-6.4404	-5.6017	-4.2547	-3.1606	-2.9892	-3.5441	-4.1839	-2.6581	-1.8255	-1.163	-1.1351	2.3682	2.3608	1.0255	-1.6537	0.5454	2.5018	4.0944	4.6832	5.1963	4.3939	3.516	2.912	-1.7541	2.3179	3.7388	1.0787	-1.6283	0.6261	4.2339	5.4192	4.9173	-6.0537	-5.6306	-4.5797	-5.0946	-4.5624	-2.9421	-3.0129	-3.0606	-2.4849	-3.1354	-2.6789	-1.0695	0.1579	-0.1218	-0.8803	2.2758	3.0389	3.1867
-6.4479	-5.5735	-4.2341	-3.1425	-2.9722	-3.5491	-4.1723	-2.6337	-1.8217	-1.1522	-1.1223	2.3878	2.3757	1.0547	-1.6433	0.5771	2.5088	4.1045	4.697	5.185	4.3823	3.5088	2.9116	-1.7804	2.2725	3.6807	0.9695	-1.7073	0.4988	4.1791	5.4094	4.9309	-6.0605	-5.6485	-4.5386	-5.0434	-4.5328	-2.9132	-2.9795	-3.0161	-2.3986	-3.1023	-2.6599	-1.0235	0.1951	-0.107	-0.8596	2.2901	3.0546	3.2104
-6.466	-5.5572	-4.2153	-3.1273	-2.9555	-3.5497	-4.1749	-2.6115	-1.825	-1.1433	-1.1079	2.4078	2.3882	1.0726	-1.62	0.606	2.5097	4.1134	4.7121	5.1756	4.3703	3.4964	2.9057	-1.7996	2.2241	3.6263	0.8642	-1.7746	0.378	4.1283	5.4036	4.9453	-6.0712	-5.6675	-4.4952	-4.9886	-4.5029	-2.8872	-2.9465	-2.9721	-2.3137	-3.0715	-2.6343	-0.9785	0.2225	-0.0934	-0.8335	2.3066	3.071	3.2336
-6.4914	-5.5453	-4.1929	-3.1138	-2.9366	-3.5436	-4.1738	-2.5861	-1.8284	-1.1346	-1.093	2.428	2.3976	1.0809	-1.5916	0.6316	2.5087	4.1223	4.7276	5.1685	4.3589	3.4806	2.8944	-1.8187	2.1754	3.5799	0.7685	-1.8345	0.27	4.0853	5.4029	4.9603	-6.0805	-5.687	-4.465	-4.946	-4.4756	-2.8637	-2.919	-2.9308	-2.2402	-3.0449	-2.6046	-0.935	0.2368	-0.0815	-0.8084	2.3217	3.0876	3.2527
-6.5227	-5.5264	-4.1627	-3.1046	-2.92	-3.5371	-4.157	-2.5577	-1.8272	-1.1295	-1.0806	2.4503	2.4065	1.0853	-1.567	0.655	2.5114	4.1331	4.7455	5.1665	4.3534	3.468	2.8822	-1.845	2.1239	3.5398	0.6849	-1.889	0.1776	4.0535	5.4094	4.9807	-6.0871	-5.7024	-4.4547	-4.9219	-4.4531	-2.8425	-2.8992	-2.8976	-2.1847	-3.0305	-2.5857	-0.8975	0.2446	-0.0744	-0.7905	2.3408	3.1036	3.2749
-6.5398	-5.4984	-4.1189	-3.0944	-2.9072	-3.5264	-4.1334	-2.535	-1.8238	-1.1219	-1.0656	2.4732	2.4158	1.0883	-1.5508	0.6656	2.5135	4.1398	4.7584	5.1636	4.3487	3.4523	2.8633	-1.8815	2.0545	3.4909	0.5984	-1.9455	0.0929	4.0142	5.4092	4.996	-6.0644	-5.6819	-4.4299	-4.8929	-4.4218	-2.8143	-2.8741	-2.8634	-2.1336	-3.0159	-2.5767	-0.8673	0.2529	-0.0706	-0.775	2.3602	3.117	3.3008
-6.54	-5.4744	-4.0736	-3.0828	-2.8956	-3.5084	-4.1037	-2.5056	-1.8134	-1.1192	-1.0621	2.4815	2.419	1.0925	-1.5216	0.6888	2.5197	4.1419	4.762	5.1556	4.3406	3.4366	2.8462	-1.9145	2	3.4562	0.5266	-1.9876	0.0271	3.9863	5.3966	5.0022	-6.0386	-5.6643	-4.4066	-4.8742	-4.3947	-2.7999	-2.8613	-2.8434	-2.1008	-3.0068	-2.5724	-0.8452	0.2582	-0.0769	-0.777	2.3645	3.117	3.31
-6.5305	-5.4626	-4.0337	-3.0719	-2.8905	-3.4888	-4.0736	-2.4783	-1.7991	-1.1242	-1.0621	2.4837	2.4218	1.1014	-1.4747	0.7088	2.5322	4.1456	4.7639	5.1482	4.3338	3.4221	2.8287	-1.9435	1.9505	3.4306	0.459	-2.0325	-0.0327	3.9641	5.3956	5.0045	-5.9971	-5.6307	-4.3759	-4.8534	-4.3707	-2.792	-2.855	-2.8329	-2.0832	-3.0012	-2.5676	-0.8333	0.2552	-0.0874	-0.785	2.3663	3.1112	3.3129
-6.5158	-5.4668	-4.0014	-3.061	-2.8877	-3.4669	-4.0446	-2.4543	-1.7841	-1.133	-1.063	2.4859	2.4264	1.1169	-1.4136	0.7233	2.5445	4.1521	4.7682	5.1432	4.3272	3.4064	2.8097	-1.9636	1.9055	3.4044	0.3889	-2.0903	-0.0923	3.9471	5.3958	5.0113	-5.9524	-5.5886	-4.3413	-4.8308	-4.3508	-2.7877	-2.8519	-2.8259	-2.0704	-2.9959	-2.5592	-0.8231	0.2471	-0.0983	-0.7936	2.3673	3.1063	3.3153
-6.4983	-5.4736	-3.9731	-3.0522	-2.8824	-3.4393	-4.0092	-2.4293	-1.7694	-1.1386	-1.0621	2.488	2.4307	1.1377	-1.3543	0.7275	2.5497	4.1573	4.7698	5.1322	4.3174	3.3858	2.7865	-1.9719	1.8724	3.3758	0.3247	-2.1472	-0.1478	3.9323	5.3936	5.0177	-5.9122	-5.5472	-4.313	-4.8157	-4.3305	-2.7869	-2.8487	-2.8205	-2.0626	-2.9836	-2.5503	-0.8097	0.2368	-0.1126	-0.7988	2.368	3.1043	3.3166
-6.481	-5.4732	-3.9515	-3.0502	-2.8798	-3.4111	-3.977	-2.4241	-1.7558	-1.1419	-1.0661	2.4854	2.4332	1.1586	-1.309	0.7192	2.5531	4.1642	4.7737	5.1251	4.3118	3.3664	2.7677	-1.9752	1.8577	3.3603	0.2857	-2.1906	-0.1853	3.9306	5.3986	5.0261	-5.8838	-5.5037	-4.2803	-4.8116	-4.3204	-2.7968	-2.8533	-2.824	-2.0597	-2.9629	-2.5405	-0.8004	0.2173	-0.1323	-0.8133	2.366	3.1019	3.3174
-6.4731	-5.4733	-3.9332	-3.0486	-2.8771	-3.3912	-3.9596	-2.4343	-1.74	-1.1424	-1.072	2.4841	2.4362	1.1794	-1.2789	0.7043	2.5608	4.1729	4.7804	5.128	4.3097	3.3555	2.7624	-1.9741	1.8592	3.3516	0.2702	-2.2094	-0.1987	3.939	5.4003	5.038	-5.8721	-5.4667	-4.2566	-4.8144	-4.3152	-2.8108	-2.8643	-2.8308	-2.0546	-2.9323	-2.5286	-0.7962	0.1922	-0.1544	-0.8322	2.3635	3.0991	3.3161
-6.4649	-5.4676	-3.9176	-3.0509	-2.8777	-3.3761	-3.9529	-2.449	-1.7286	-1.1444	-1.0819	2.48	2.4373	1.1924	-1.2613	0.6871	2.5685	4.1808	4.7851	5.1371	4.3109	3.3504	2.7659	-1.9696	1.8754	3.3556	0.2771	-2.2018	-0.1869	3.9577	5.393	5.0467	-5.868	-5.4282	-4.2301	-4.8225	-4.3106	-2.8289	-2.8807	-2.8411	-2.0539	-2.9015	-2.5204	-0.8021	0.163	-0.1809	-0.855	2.3571	3.0949	3.3116
-6.4631	-5.4567	-3.9104	-3.0574	-2.8828	-3.369	-3.9541	-2.4593	-1.7295	-1.1515	-1.0933	2.4726	2.4346	1.1898	-1.2486	0.669	2.5704	4.1869	4.7898	5.1504	4.3158	3.3448	2.7712	-1.9643	1.896	3.3717	0.2976	-2.1738	-0.1533	3.9872	5.4001	5.0527	-5.8722	-5.3929	-4.1954	-4.8328	-4.3067	-2.8487	-2.8976	-2.8532	-2.057	-2.8773	-2.5172	-0.8127	0.1322	-0.2076	-0.8764	2.352	3.0918	3.3057
-6.4707	-5.4339	-3.917	-3.071	-2.8977	-3.3703	-3.9612	-2.4659	-1.7427	-1.1676	-1.1125	2.4594	2.4261	1.1727	-1.2358	0.658	2.5702	4.1926	4.7957	5.1723	4.3267	3.3419	2.7778	-1.9535	1.9161	3.4006	0.3319	-2.1307	-0.0988	4.0331	5.4203	5.0599	-5.8865	-5.3724	-4.1572	-4.848	-4.3148	-2.8772	-2.9179	-2.8745	-2.0665	-2.8589	-2.5229	-0.8296	0.0991	-0.2379	-0.9065	2.3458	3.09	3.3007
-6.4807	-5.4011	-3.9221	-3.0791	-2.9093	-3.3655	-3.9725	-2.4676	-1.7542	-1.1818	-1.1271	2.4466	2.4124	1.1445	-1.2228	0.6533	2.5584	4.1892	4.7933	5.1908	4.3345	3.3351	2.7793	-1.9417	1.9182	3.425	0.3652	-2.0875	-0.0402	4.0755	5.4329	5.0574	-5.8854	-5.345	-4.0927	-4.8454	-4.3121	-2.8911	-2.9276	-2.8929	-2.0699	-2.8262	-2.5351	-0.8494	0.0695	-0.2623	-0.9247	2.342	3.0856	3.2974
-6.4948	-5.3494	-3.9208	-3.0786	-2.9015	-3.3576	-4.0018	-2.4657	-1.7564	-1.1854	-1.1362	2.4298	2.4022	1.1277	-1.2021	0.6733	2.5488	4.1812	4.7854	5.2046	4.3398	3.3316	2.7819	-1.9275	1.9112	3.4502	0.4042	-2.0436	0.0275	4.1168	5.4331	5.043	-5.881	-5.3173	-4.0236	-4.8311	-4.3028	-2.8971	-2.939	-2.9029	-2.0641	-2.7889	-2.5683	-0.8703	0.0373	-0.2869	-0.9418	2.3287	3.0695	3.2902
-6.5112	-5.3072	-3.9227	-3.0795	-2.8952	-3.3415	-4.0201	-2.4613	-1.7604	-1.1914	-1.1451	2.4152	2.388	1.1063	-1.179	0.6971	2.5326	4.1697	4.7831	5.2184	4.3458	3.3254	2.7818	-1.9186	1.8871	3.4715	0.4385	-2.0075	0.1023	4.1672	5.438	5.041	-5.8713	-5.2956	-3.9785	-4.8203	-4.2968	-2.906	-2.9507	-2.9209	-2.0745	-2.7658	-2.5905	-0.8889	0.0062	-0.3101	-0.958	2.3256	3.0597	3.2885
-6.5078	-5.2637	-3.9188	-3.0811	-2.892	-3.3163	-4.0127	-2.4534	-1.7615	-1.1961	-1.1562	2.3966	2.3703	1.0912	-1.1559	0.7208	2.5162	4.1553	4.7765	5.224	4.352	3.3199	2.7793	-1.907	1.857	3.4934	0.4732	-1.9731	0.1842	4.2223	5.4452	5.0375	-5.8509	-5.2692	-3.9531	-4.8144	-4.288	-2.9172	-2.9627	-2.9518	-2.1065	-2.7568	-2.6033	-0.9164	-0.0319	-0.3354	-0.9769	2.3207	3.048	3.2803
-6.4979	-5.2229	-3.9146	-3.0871	-2.8923	-3.2937	-3.987	-2.4498	-1.7591	-1.2063	-1.169	2.3762	2.3511	1.0915	-1.1338	0.7392	2.5077	4.142	4.7701	5.2338	4.3598	3.3204	2.7738	-1.8872	1.8293	3.5161	0.5113	-1.9334	0.2738	4.2805	5.4585	5.0389	-5.8334	-5.2452	-3.9394	-4.8108	-4.285	-2.9329	-2.9797	-2.9878	-2.1532	-2.7493	-2.6093	-0.9504	-0.0725	-0.3608	-0.9962	2.3147	3.0341	3.2644
-6.4803	-5.1902	-3.9109	-3.0863	-2.8901	-3.2721	-3.9607	-2.447	-1.7531	-1.2113	-1.1703	2.3664	2.3403	1.0986	-1.115	0.7458	2.5053	4.1342	4.7665	5.2421	4.3682	3.32	2.7659	-1.861	1.8053	3.5354	0.5531	-1.8957	0.3607	4.3371	5.4695	5.0444	-5.8219	-5.2209	-3.9317	-4.8096	-4.2868	-2.942	-2.9959	-3.0161	-2.2035	-2.7463	-2.6115	-0.9839	-0.1055	-0.3741	-1.0046	2.3169	3.0233	3.2484
-6.4551	-5.1652	-3.9186	-3.0953	-2.8933	-3.2525	-3.9429	-2.4405	-1.7531	-1.2252	-1.1781	2.3538	2.324	1.107	-1.1094	0.7385	2.5008	4.1244	4.7585	5.2468	4.3769	3.3209	2.7644	-1.8326	1.8009	3.5651	0.616	-1.8398	0.4587	4.4014	5.4778	5.0464	-5.8138	-5.1998	-3.9299	-4.8134	-4.293	-2.9509	-3.0169	-3.0445	-2.2481	-2.7533	-2.6156	-1.0146	-0.1346	-0.3859	-1.0136	2.3149	3.0105	3.2323
-6.43	-5.1575	-3.9406	-3.1088	-2.9022	-3.2429	-3.9398	-2.4304	-1.7578	-1.2462	-1.1894	2.3427	2.302	1.1051	-1.1195	0.7152	2.4921	4.1134	4.7485	5.2559	4.3845	3.3239	2.7649	-1.8086	1.8143	3.6022	0.6934	-1.7722	0.5666	4.4713	5.484	5.0464	-5.8112	-5.1851	-3.9472	-4.8193	-4.3022	-2.9607	-3.0393	-3.0723	-2.2877	-2.7676	-2.6228	-1.0395	-0.1554	-0.3943	-1.0184	2.313	3.0006	3.2218
-6.3845	-5.1535	-3.9665	-3.1266	-2.9173	-3.2444	-3.9406	-2.418	-1.7678	-1.2684	-1.2059	2.3321	2.2791	1.0979	-1.1357	0.6832	2.4784	4.1022	4.7402	5.2761	4.3944	3.325	2.7599	-1.791	1.8377	3.6478	0.7729	-1.6989	0.6844	4.5462	5.5	5.0451	-5.8046	-5.171	-3.9796	-4.832	-4.3237	-2.9804	-3.0655	-3.1046	-2.3344	-2.7864	-2.6322	-1.0678	-0.1771	-0.4084	-1.0304	2.3108	2.9925	3.2134
-6.3426	-5.1669	-3.9937	-3.1454	-2.9333	-3.2473	-3.9449	-2.4086	-1.775	-1.2843	-1.2196	2.325	2.259	1.0855	-1.1552	0.6481	2.4606	4.0898	4.7332	5.2995	4.403	3.3232	2.7513	-1.7801	1.8633	3.6953	0.8539	-1.6231	0.8053	4.6211	5.5178	5.0444	-5.8074	-5.1688	-4.0132	-4.8447	-4.3493	-2.9984	-3.0866	-3.132	-2.3753	-2.7899	-2.63	-1.0974	-0.196	-0.42	-1.0404	2.3114	2.9865	3.2047
-6.3072	-5.1934	-4.0216	-3.1651	-2.9465	-3.2506	-3.9513	-2.4092	-1.7833	-1.2969	-1.2359	2.3165	2.2421	1.0726	-1.1773	0.6184	2.4471	4.0804	4.7281	5.3276	4.4119	3.3226	2.7436	-1.7657	1.9	3.7499	0.9454	-1.541	0.9346	4.7005	5.537	5.0439	-5.8214	-5.1838	-4.0556	-4.8596	-4.3789	-3.0188	-3.1094	-3.1585	-2.4114	-2.782	-2.6173	-1.1305	-0.2162	-0.4327	-1.0572	2.31	2.9788	3.1878
-6.2763	-5.2221	-4.0503	-3.1833	-2.9569	-3.2562	-3.9634	-2.4195	-1.7997	-1.3082	-1.2531	2.3039	2.2275	1.0566	-1.2027	0.5965	2.4354	4.0701	4.7196	5.3542	4.4213	3.3228	2.7409	-1.7463	1.9489	3.8081	1.0487	-1.4493	1.0718	4.7791	5.5541	5.0359	-5.8358	-5.2081	-4.0969	-4.8714	-4.4054	-3.0377	-3.1293	-3.1797	-2.4392	-2.7704	-2.6012	-1.1625	-0.2382	-0.4458	-1.0804	2.3013	2.968	3.1661
-6.2529	-5.2424	-4.0788	-3.1994	-2.9613	-3.2585	-3.9713	-2.4363	-1.8179	-1.3147	-1.2678	2.2911	2.2154	1.0395	-1.2321	0.5829	2.4222	4.06	4.7106	5.3758	4.4298	3.3185	2.7371	-1.7281	1.9982	3.8629	1.1513	-1.3527	1.2115	4.8543	5.5708	5.0288	-5.8532	-5.2434	-4.1408	-4.8811	-4.4315	-3.0536	-3.1445	-3.196	-2.4597	-2.7606	-2.5911	-1.1903	-0.2586	-0.4581	-1.1002	2.2916	2.9601	3.1436
-6.241	-5.2385	-4.1001	-3.2139	-2.9531	-3.2563	-3.9746	-2.4517	-1.8246	-1.3122	-1.2821	2.2782	2.2068	1.0314	-1.2547	0.5786	2.4125	4.0505	4.6991	5.3985	4.4358	3.3163	2.7292	-1.7066	2.041	3.9109	1.2445	-1.2607	1.3436	4.9174	5.5822	5.0222	-5.8772	-5.2886	-4.1919	-4.8889	-4.4582	-3.0698	-3.1634	-3.1998	-2.464	-2.7627	-2.599	-1.2098	-0.2742	-0.4717	-1.1196	2.2785	2.9507	3.1207
-6.2359	-5.2081	-4.113	-3.2261	-2.9338	-3.248	-3.9817	-2.462	-1.8206	-1.3025	-1.2923	2.2662	2.2051	1.0387	-1.2719	0.5836	2.4102	4.0448	4.6862	5.4164	4.4385	3.3128	2.7153	-1.6809	2.0707	3.9515	1.3222	-1.1801	1.4623	4.9686	5.5884	5.0128	-5.9108	-5.3401	-4.2483	-4.9009	-4.4846	-3.0846	-3.1841	-3.1871	-2.4434	-2.7831	-2.63	-1.215	-0.2787	-0.4807	-1.1381	2.2633	2.9413	3.1015
-6.2141	-5.1764	-4.117	-3.2453	-2.9339	-3.2282	-3.9604	-2.4555	-1.8241	-1.3221	-1.316	2.2412	2.1849	1.0275	-1.2803	0.5812	2.3921	4.0249	4.664	5.4208	4.4311	3.302	2.6966	-1.6635	2.082	3.978	1.3845	-1.1095	1.5705	5.0104	5.5725	4.9952	-5.909	-5.3671	-4.2842	-4.8977	-4.4957	-3.0952	-3.1916	-3.1788	-2.4078	-2.7942	-2.6336	-1.2046	-0.2793	-0.4921	-1.1637	2.2453	2.9254	3.0819
-6.2024	-5.1394	-4.1103	-3.2639	-2.9346	-3.2119	-3.9431	-2.4434	-1.8278	-1.3426	-1.336	2.2208	2.1696	1.0173	-1.2893	0.5746	2.3722	4.0063	4.6473	5.4262	4.4245	3.288	2.6751	-1.6507	2.08	4.002	1.4355	-1.047	1.6624	5.0507	5.5615	4.9878	-5.9105	-5.3922	-4.319	-4.8903	-4.5033	-3.1027	-3.1979	-3.1655	-2.36	-2.8135	-2.6374	-1.1842	-0.2712	-0.501	-1.1866	2.2308	2.9128	3.0701
-6.1919	-5.0836	-4.0853	-3.2718	-2.9225	-3.1996	-3.9419	-2.4353	-1.8196	-1.3501	-1.3468	2.2036	2.1619	1.0177	-1.298	0.5696	2.3505	3.9891	4.6304	5.4251	4.4114	3.2669	2.6478	-1.6422	2.0685	4.0209	1.4752	-0.9898	1.742	5.0819	5.5473	4.9771	-5.9077	-5.4004	-4.3399	-4.8743	-4.5031	-3.1035	-3.2024	-3.1422	-2.2961	-2.8319	-2.6533	-1.1513	-0.2634	-0.5097	-1.208	2.2084	2.8959	3.0572
-6.1821	-5.0377	-4.0499	-3.2751	-2.9109	-3.1919	-3.9369	-2.4235	-1.8107	-1.3602	-1.3547	2.1907	2.1507	1.0064	-1.3067	0.5522	2.3166	3.9681	4.6155	5.4203	4.3912	3.2394	2.6141	-1.6395	2.0477	4.0275	1.508	-0.9331	1.8149	5.1071	5.5286	4.9748	-5.8864	-5.3847	-4.3576	-4.8522	-4.4919	-3.0981	-3.2005	-3.1183	-2.2313	-2.8535	-2.6563	-1.1134	-0.2602	-0.5215	-1.2267	2.1946	2.8812	3.0442
-6.1678	-5.0056	-4.0088	-3.2799	-2.9039	-3.1897	-3.9255	-2.4077	-1.8012	-1.3716	-1.3679	2.1734	2.1361	0.9915	-1.3024	0.5412	2.2815	3.9465	4.5973	5.4096	4.3666	3.2122	2.5866	-1.634	2.0297	4.033	1.5378	-0.8835	1.8779	5.1232	5.5083	4.9639	-5.8467	-5.3445	-4.3636	-4.8248	-4.4758	-3.0966	-3.1993	-3.101	-2.1683	-2.8642	-2.6464	-1.0841	-0.2647	-0.5413	-1.2526	2.1772	2.8632	3.0284
-6.1656	-4.9958	-3.9678	-3.2818	-2.8951	-3.194	-3.9168	-2.3887	-1.7872	-1.3748	-1.3752	2.1623	2.1277	0.9853	-1.2877	0.542	2.2537	3.934	4.5838	5.4002	4.3414	3.1855	2.5625	-1.6223	2.0086	4.0311	1.5548	-0.8406	1.9283	5.1321	5.495	4.9569	-5.8124	-5.306	-4.3799	-4.803	-4.4626	-3.0939	-3.1975	-3.0859	-2.1145	-2.8722	-2.6374	-1.0632	-0.2661	-0.5567	-1.2698	2.1658	2.8509	3.0151
-6.17	-5.0021	-3.9299	-3.2801	-2.8857	-3.201	-3.9101	-2.368	-1.7722	-1.3729	-1.3788	2.1562	2.1238	0.9844	-1.2653	0.5536	2.2326	3.9265	4.5734	5.3911	4.3151	3.1588	2.5408	-1.6037	1.9866	4.0199	1.5616	-0.8006	1.9704	5.134	5.4825	4.9544	-5.7815	-5.2699	-4.4055	-4.7902	-4.4509	-3.0886	-3.1924	-3.0733	-2.071	-2.8853	-2.6308	-1.0505	-0.2604	-0.5658	-1.2792	2.159	2.8427	3.0036
-6.1742	-5.0126	-3.8946	-3.2755	-2.8772	-3.2058	-3.8979	-2.3498	-1.7576	-1.3686	-1.3797	2.1521	2.1209	0.9855	-1.239	0.5701	2.217	3.9192	4.5626	5.3779	4.287	3.1287	2.5177	-1.5804	1.9664	4.0005	1.56	-0.7691	2.0044	5.1287	5.4674	4.9513	-5.7474	-5.228	-4.422	-4.7833	-4.4363	-3.0811	-3.1839	-3.0592	-2.0301	-2.8916	-2.6252	-1.041	-0.254	-0.5703	-1.2849	2.153	2.8372	2.9935
-6.1726	-5.0191	-3.8566	-3.267	-2.8643	-3.2013	-3.8748	-2.3264	-1.7393	-1.3608	-1.3774	2.1498	2.1172	0.9891	-1.207	0.5819	2.2047	3.9098	4.5486	5.3562	4.2561	3.0923	2.489	-1.5557	1.9454	3.9727	1.5521	-0.7497	2.0261	5.1126	5.4452	4.9437	-5.7025	-5.1739	-4.4111	-4.7775	-4.4149	-3.0713	-3.1725	-3.0458	-1.9907	-2.8776	-2.6172	-1.0319	-0.2553	-0.5742	-1.2871	2.1472	2.8296	2.9815
-6.1668	-5.0194	-3.8195	-3.2542	-2.8469	-3.1827	-3.8375	-2.2931	-1.7169	-1.3516	-1.3708	2.1512	2.1169	0.9946	-1.1659	0.5873	2.1952	3.8993	4.5352	5.328	4.2247	3.0514	2.4568	-1.5286	1.9178	3.9378	1.5364	-0.7461	2.0333	5.0854	5.418	4.9342	-5.656	-5.1196	-4.3733	-4.7808	-4.3907	-3.0623	-3.1612	-3.0393	-1.9644	-2.8512	-2.6049	-1.023	-0.2613	-0.5787	-1.284	2.1438	2.822	2.9709
-6.1595	-5.017	-3.7876	-3.2358	-2.828	-3.16	-3.7977	-2.2558	-1.6895	-1.3431	-1.3561	2.1611	2.1183	0.9967	-1.1212	0.5841	2.1869	3.8877	4.5233	5.301	4.1894	3.0106	2.4217	-1.5026	1.8773	3.8906	1.5084	-0.7602	2.0238	5.0418	5.3927	4.9284	-5.6115	-5.0732	-4.3137	-4.7888	-4.3653	-3.0487	-3.1484	-3.032	-1.9464	-2.8162	-2.581	-1.0097	-0.2663	-0.5746	-1.2726	2.1469	2.8194	2.9627
-6.1461	-5.0064	-3.7547	-3.2042	-2.8018	-3.1309	-3.7612	-2.2166	-1.6546	-1.328	-1.3283	2.1783	2.1203	0.9948	-1.0854	0.5712	2.1758	3.8731	4.5105	5.2657	4.1458	2.9649	2.3809	-1.4781	1.822	3.8275	1.4685	-0.7888	1.9956	4.9789	5.3635	4.9257	-5.5638	-5.0284	-4.2345	-4.7876	-4.3316	-3.0189	-3.1262	-3.015	-1.9317	-2.7755	-2.5518	-0.9918	-0.2629	-0.5577	-1.247	2.1603	2.8222	2.9567
-6.1043	-4.9557	-3.7063	-3.1767	-2.7672	-3.0842	-3.7104	-2.1756	-1.6158	-1.3136	-1.3077	2.1861	2.1196	0.9913	-1.0654	0.5472	2.1583	3.853	4.4904	5.2184	4.0992	2.9152	2.3422	-1.4509	1.7724	3.7644	1.4324	-0.8245	1.9543	4.908	5.3181	4.9108	-5.4968	-4.9665	-4.1292	-4.7735	-4.2899	-2.9898	-3.1052	-3.0026	-1.9437	-2.7324	-2.539	-0.9745	-0.2597	-0.5465	-1.2266	2.1702	2.8197	2.943
-6.0542	-4.8924	-3.6636	-3.15	-2.728	-3.0341	-3.6655	-2.1433	-1.5742	-1.2947	-1.2873	2.1922	2.117	0.992	-1.0678	0.5121	2.1365	3.8288	4.4676	5.1652	4.0453	2.859	2.3007	-1.4256	1.7239	3.6935	1.3965	-0.8517	1.9123	4.8253	5.2687	4.8908	-5.4342	-4.9051	-4.0109	-4.7421	-4.2445	-2.955	-3.0762	-2.9886	-1.9564	-2.69	-2.535	-0.9509	-0.2485	-0.5289	-1.2009	2.1793	2.8226	2.935
-5.999	-4.8297	-3.6259	-3.119	-2.6903	-2.9921	-3.6357	-2.1185	-1.5355	-1.2693	-1.2638	2.2031	2.1186	0.9911	-1.0779	0.4699	2.1153	3.808	4.4477	5.1122	3.9878	2.8016	2.2584	-1.412	1.6759	3.619	1.3619	-0.8794	1.8682	4.737	5.2167	4.8724	-5.3881	-4.8543	-3.8992	-4.7009	-4.2008	-2.9196	-3.046	-2.9672	-1.9621	-2.6466	-2.5264	-0.9155	-0.2233	-0.5025	-1.1728	2.1969	2.832	2.9393
-5.9316	-4.7716	-3.595	-3.0836	-2.6529	-2.9541	-3.6076	-2.1009	-1.508	-1.2424	-1.2359	2.213	2.1203	0.9941	-1.0841	0.4346	2.0927	3.7845	4.424	5.0541	3.927	2.7446	2.2172	-1.4053	1.6295	3.5413	1.3324	-0.8888	1.8304	4.6402	5.1524	4.8455	-5.3419	-4.8078	-3.785	-4.6465	-4.1529	-2.8762	-3.0092	-2.9373	-1.9547	-2.5964	-2.51	-0.872	-0.1929	-0.4697	-1.1398	2.2078	2.8393	2.943
-5.8594	-4.715	-3.5705	-3.0445	-2.6153	-2.9129	-3.577	-2.0868	-1.4865	-1.2131	-1.2029	2.2253	2.124	1.004	-1.0842	0.4076	2.0701	3.7613	4.4013	4.9936	3.8655	2.6873	2.1744	-1.4081	1.5841	3.4619	1.3016	-0.8843	1.7918	4.5387	5.0898	4.8157	-5.2955	-4.7729	-3.6818	-4.5895	-4.1055	-2.8316	-2.9696	-2.8995	-1.9407	-2.545	-2.4907	-0.8283	-0.1592	-0.431	-1.1002	2.2189	2.8501	2.9479
-5.7815	-4.6374	-3.5446	-3.0001	-2.5766	-2.8939	-3.5027	-2.065	-1.4643	-1.189	-1.1712	2.2369	2.1277	1.0207	-1.0783	0.3971	2.0474	3.7389	4.3789	4.9271	3.8035	2.6338	2.1402	-1.4277	1.5422	3.3785	1.2696	-0.8826	1.7488	4.4339	5.0203	4.7871	-5.2404	-4.7424	-3.601	-4.5438	-4.055	-2.7868	-2.9253	-2.8621	-1.9311	-2.4859	-2.4905	-0.7957	-0.129	-0.3957	-1.0687	2.2362	2.8609	2.9508
-5.7018	-4.5628	-3.5245	-2.9558	-2.5426	-2.863	-3.448	-2.0534	-1.4413	-1.1613	-1.1372	2.2539	2.1364	1.0396	-1.0768	0.381	2.0233	3.7171	4.3565	4.8576	3.7407	2.5745	2.099	-1.4401	1.4965	3.2911	1.2318	-0.8786	1.6998	4.3227	4.9549	4.7592	-5.1804	-4.7099	-3.5354	-4.4966	-4.0088	-2.7452	-2.8812	-2.8169	-1.9138	-2.4322	-2.4767	-0.7605	-0.0951	-0.3541	-1.0312	2.2555	2.8775	2.9555
-5.6232	-4.4972	-3.5076	-2.9108	-2.5065	-2.825	-3.4041	-2.0495	-1.4154	-1.1304	-1.1016	2.2761	2.1485	1.0634	-1.0831	0.3579	1.9947	3.6896	4.3316	4.7845	3.6688	2.5	2.0406	-1.4518	1.4277	3.1878	1.1748	-0.8858	1.6416	4.2049	4.8851	4.7363	-5.1115	-4.6709	-3.4654	-4.4437	-3.9599	-2.6984	-2.8263	-2.7605	-1.8779	-2.3804	-2.4416	-0.7185	-0.0516	-0.305	-0.9848	2.2807	2.9041	2.9646
-5.5445	-4.4242	-3.4672	-2.8614	-2.4667	-2.7835	-3.3517	-2.041	-1.3825	-1.0987	-1.0646	2.2949	2.1587	1.0842	-1.0904	0.3289	1.9614	3.6518	4.3012	4.7038	3.584	2.4137	1.9675	-1.4635	1.3343	3.0671	1.0969	-0.9097	1.567	4.0786	4.8078	4.7082	-5.0205	-4.6108	-3.378	-4.3825	-3.9049	-2.6447	-2.761	-2.6973	-1.8246	-2.3115	-2.3876	-0.6769	-0.0106	-0.2521	-0.9341	2.3064	2.9269	2.9728
-5.4762	-4.3375	-3.4032	-2.8135	-2.4274	-2.7327	-3.2835	-2.0251	-1.3422	-1.0718	-1.0309	2.3094	2.1697	1.1038	-1.0951	0.2951	1.9264	3.6067	4.2683	4.6188	3.4953	2.3272	1.8946	-1.4672	1.2326	2.9357	1.0072	-0.9379	1.4845	3.9476	4.7279	4.6774	-4.9182	-4.5362	-3.2849	-4.3187	-3.8455	-2.5894	-2.6926	-2.6351	-1.777	-2.2289	-2.328	-0.6362	0.0207	-0.201	-0.8825	2.3321	2.9413	2.9813
-5.4153	-4.2453	-3.33	-2.7599	-2.388	-2.6868	-3.2147	-2.0073	-1.2961	-1.0367	-0.9871	2.3352	2.1829	1.113	-1.0884	0.2624	1.8948	3.5648	4.2375	4.53	3.4038	2.2385	1.8217	-1.48	1.1271	2.8023	0.9029	-0.9841	1.3872	3.816	4.6437	4.6532	-4.8288	-4.4569	-3.1929	-4.2538	-3.7916	-2.5306	-2.6296	-2.5747	-1.7325	-2.1629	-2.2797	-0.5869	0.0661	-0.1416	-0.8218	2.3626	2.9637	2.9918
-5.3646	-4.1437	-3.2481	-2.7086	-2.347	-2.6365	-3.141	-1.9791	-1.248	-1.0016	-0.945	2.3608	2.1936	1.1198	-1.0754	0.2314	1.8619	3.5192	4.2049	4.439	3.311	2.1507	1.7562	-1.4972	1.0224	2.6676	0.7982	-1.0293	1.2896	3.685	4.5613	4.6275	-4.7463	-4.3735	-3.0969	-4.1957	-3.7418	-2.4739	-2.5726	-2.5212	-1.7021	-2.1013	-2.2335	-0.5433	0.1051	-0.0846	-0.762	2.3891	2.9834	3.0025
-5.3184	-4.0448	-3.1704	-2.662	-2.3051	-2.5851	-3.0701	-1.943	-1.2015	-0.9721	-0.906	2.381	2.1972	1.1216	-1.068	0.1999	1.8266	3.4691	4.1669	4.3484	3.2168	2.0636	1.6945	-1.5183	0.9205	2.5383	0.7002	-1.0611	1.2008	3.5633	4.4844	4.5973	-4.6752	-4.2949	-2.9866	-4.1422	-3.6976	-2.4218	-2.5229	-2.4731	-1.6807	-2.0432	-2.1905	-0.5001	0.1436	-0.03	-0.7088	2.4098	2.9997	3.0133
-5.2701	-3.938	-3.0983	-2.6212	-2.2648	-2.5411	-3.0034	-1.9055	-1.1637	-0.9467	-0.8689	2.394	2.1957	1.1225	-1.0839	0.1596	1.7899	3.4147	4.1198	4.2569	3.1222	1.976	1.6305	-1.5438	0.8202	2.4137	0.6097	-1.0826	1.1182	3.4391	4.4086	4.5633	-4.6127	-4.2187	-2.8606	-4.0886	-3.6525	-2.3688	-2.477	-2.4222	-1.6492	-1.9858	-2.1573	-0.4509	0.1882	0.023	-0.6621	2.4272	3.0132	3.0307
-5.2283	-3.8391	-3.0424	-2.5819	-2.2268	-2.5125	-2.9464	-1.8674	-1.132	-0.9194	-0.8304	2.4061	2.1959	1.1314	-1.1181	0.1241	1.7562	3.3637	4.0764	4.1715	3.0317	1.8933	1.5692	-1.5665	0.7337	2.3023	0.5327	-1.0918	1.0471	3.3249	4.3373	4.5318	-4.5789	-4.1698	-2.7562	-4.0519	-3.6177	-2.3178	-2.4401	-2.3623	-1.6097	-1.9432	-2.1401	-0.4008	0.2387	0.0768	-0.6167	2.4426	3.0271	3.0491
-5.1747	-3.7636	-3.0029	-2.5526	-2.2088	-2.4745	-2.8855	-1.8272	-1.1033	-0.907	-0.8052	2.4063	2.1801	1.1308	-1.1459	0.0842	1.7117	3.3036	4.0286	4.0855	2.9418	1.8098	1.5085	-1.5859	0.6589	2.2002	0.4701	-1.0892	0.9914	3.2243	4.2617	4.497	-4.5325	-4.1244	-2.6626	-4.0151	-3.5841	-2.2709	-2.4029	-2.3155	-1.5717	-1.9022	-2.0992	-0.3572	0.283	0.1239	-0.5799	2.4541	3.0352	3.0602
-5.1234	-3.6954	-2.9719	-2.5291	-2.19	-2.4396	-2.8333	-1.7964	-1.0764	-0.892	-0.7857	2.4036	2.1656	1.1345	-1.1628	0.049	1.6688	3.2456	3.9828	4.0026	2.8562	1.7293	1.4491	-1.6017	0.5868	2.1028	0.4141	-1.0885	0.9456	3.1359	4.1815	4.4664	-4.4895	-4.0825	-2.5837	-3.979	-3.5539	-2.2289	-2.369	-2.2712	-1.5279	-1.8698	-2.0671	-0.325	0.3272	0.168	-0.5498	2.469	3.0423	3.0708
-5.0817	-3.6413	-2.9439	-2.5125	-2.1679	-2.4103	-2.7901	-1.7707	-1.0573	-0.8771	-0.7709	2.4023	2.1527	1.1355	-1.1617	0.0216	1.6264	3.1925	3.9399	3.9231	2.7758	1.655	1.3977	-1.608	0.5191	2.0092	0.3663	-1.0821	0.9076	3.0582	4.1164	4.4378	-4.4437	-4.0377	-2.5201	-3.9371	-3.5241	-2.1932	-2.3372	-2.2286	-1.4797	-1.8371	-2.042	-0.2992	0.3654	0.2068	-0.5226	2.4804	3.0473	3.0767
-5.0434	-3.592	-2.9134	-2.499	-2.1447	-2.3851	-2.7491	-1.7504	-1.0497	-0.861	-0.7584	2.3987	2.1372	1.13	-1.153	0.0011	1.5845	3.1439	3.8969	3.8489	2.7018	1.5892	1.3507	-1.6081	0.4557	1.9234	0.3313	-1.0729	0.8795	2.9893	4.0522	4.4107	-4.4023	-3.9888	-2.4721	-3.8899	-3.4951	-2.1634	-2.305	-2.1876	-1.4307	-1.8016	-2.0288	-0.2746	0.4032	0.2418	-0.5008	2.4857	3.052	3.0826
-5.01	-3.5465	-2.881	-2.4889	-2.1205	-2.3632	-2.7152	-1.7365	-1.0525	-0.8456	-0.7483	2.3907	2.116	1.119	-1.1391	-0.0172	1.5437	3.0968	3.8554	3.7803	2.6341	1.5344	1.3121	-1.6054	0.4003	1.85	0.313	-1.0526	0.8651	2.9268	3.9899	4.3842	-4.3673	-3.9371	-2.4385	-3.8384	-3.466	-2.1385	-2.2751	-2.1467	-1.3848	-1.7652	-2.0286	-0.2503	0.4374	0.2697	-0.4857	2.4864	3.0563	3.0899
-4.9775	-3.5028	-2.8465	-2.4822	-2.1001	-2.3439	-2.6931	-1.7288	-1.0646	-0.8328	-0.7434	2.3756	2.0888	1.1031	-1.12	-0.0332	1.5042	3.0478	3.8117	3.7159	2.574	1.4898	1.2823	-1.6008	0.3553	1.7887	0.3117	-1.0199	0.8656	2.8718	3.9289	4.3546	-4.3359	-3.8794	-2.4122	-3.7842	-3.4373	-2.1183	-2.249	-2.1097	-1.3401	-1.7287	-2.0315	-0.2346	0.4631	0.2886	-0.4802	2.4805	3.0553	3.0941
-4.9511	-3.4638	-2.8138	-2.4818	-2.084	-2.3285	-2.6747	-1.7212	-1.0867	-0.8308	-0.7463	2.3538	2.0578	1.0815	-1.0999	-0.0435	1.4667	2.9993	3.7686	3.6565	2.5208	1.4568	1.2685	-1.5975	0.3218	1.7369	0.327	-0.9808	0.8795	2.8255	3.8698	4.3237	-4.3152	-3.8291	-2.3996	-3.7322	-3.4129	-2.1039	-2.2301	-2.0814	-1.2931	-1.6924	-2.0318	-0.2228	0.4777	0.2989	-0.4835	2.4701	3.0489	3.0974
-4.9113	-3.4176	-2.7758	-2.486	-2.078	-2.3116	-2.6476	-1.7112	-1.1134	-0.8356	-0.759	2.3244	2.0212	1.0551	-1.0846	-0.0514	1.4294	2.9501	3.7215	3.6005	2.4723	1.4288	1.2596	-1.5948	0.2977	1.6946	0.3478	-0.9491	0.8979	2.7842	3.8113	4.2893	-4.2937	-3.7792	-2.391	-3.6871	-3.3875	-2.0979	-2.217	-2.0634	-1.2429	-1.6581	-2.0269	-0.2081	0.4837	0.3032	-0.4964	2.4544	3.0358	3.0998
-4.8697	-3.3811	-2.7422	-2.4854	-2.0772	-2.3054	-2.6173	-1.7016	-1.1389	-0.8425	-0.7718	2.2952	1.9844	1.0296	-1.0795	-0.0532	1.3939	2.9031	3.6722	3.5462	2.4268	1.404	1.2573	-1.593	0.2822	1.6554	0.3704	-0.9171	0.9229	2.7472	3.7573	4.2562	-4.2721	-3.7367	-2.3842	-3.6482	-3.36	-2.0902	-2.2004	-2.0474	-1.1954	-1.6177	-2.0213	-0.1895	0.48	0.3022	-0.5101	2.4378	3.0199	3.1021
-4.822	-3.3339	-2.7092	-2.4918	-2.079	-2.3123	-2.5746	-1.6944	-1.1613	-0.8558	-0.7937	2.259	1.947	1.0078	-1.0818	-0.0455	1.3645	2.8579	3.6209	3.4981	2.3862	1.3862	1.2666	-1.5839	0.286	1.6317	0.4002	-0.8888	0.9515	2.7204	3.7034	4.2157	-4.2421	-3.6978	-2.374	-3.6128	-3.3327	-2.0903	-2.1932	-2.0418	-1.1621	-1.573	-2.0234	-0.1773	0.463	0.2879	-0.5368	2.4082	2.9941	3.0949
-4.7945	-3.3079	-2.6924	-2.5096	-2.0896	-2.3083	-2.5627	-1.7028	-1.1826	-0.8718	-0.822	2.2252	1.9149	0.9871	-1.1034	-0.0508	1.3427	2.8188	3.5746	3.4613	2.356	1.3744	1.275	-1.558	0.304	1.6254	0.4412	-0.8545	0.9881	2.7116	3.6583	4.1792	-4.2279	-3.6829	-2.3752	-3.5881	-3.3205	-2.1052	-2.2032	-2.0426	-1.1366	-1.5423	-2.0058	-0.1666	0.444	0.2709	-0.5606	2.379	2.9706	3.088
-4.7836	-3.2824	-2.6797	-2.5275	-2.0975	-2.2978	-2.5326	-1.7001	-1.1831	-0.8824	-0.8479	2.1933	1.8882	0.9759	-1.1278	-0.0552	1.3274	2.7864	3.5304	3.4237	2.3309	1.3628	1.2809	-1.5293	0.3263	1.6279	0.4872	-0.8254	1.0241	2.7098	3.6156	4.1402	-4.2213	-3.6824	-2.387	-3.5798	-3.3129	-2.1217	-2.2161	-2.0538	-1.1223	-1.5131	-1.9834	-0.1683	0.4198	0.2468	-0.5837	2.3464	2.946	3.0765
-4.7862	-3.2603	-2.6673	-2.5456	-2.1038	-2.2883	-2.4939	-1.6927	-1.1718	-0.8891	-0.8693	2.1607	1.8642	0.9719	-1.1534	-0.0583	1.3178	2.756	3.4903	3.3923	2.3133	1.3579	1.2921	-1.4896	0.3548	1.6387	0.5387	-0.7999	1.062	2.7117	3.5735	4.1003	-4.2172	-3.6849	-2.4044	-3.5852	-3.3124	-2.1455	-2.2329	-2.0717	-1.1165	-1.482	-1.9461	-0.1875	0.3801	0.2159	-0.6084	2.3104	2.916	3.0595
-4.7875	-3.2343	-2.6466	-2.5645	-2.1046	-2.2813	-2.4641	-1.6824	-1.1567	-0.8946	-0.8892	2.1227	1.8408	0.9706	-1.1781	-0.0549	1.3135	2.7238	3.4498	3.3661	2.3046	1.3627	1.3134	-1.4409	0.3876	1.6566	0.5999	-0.7736	1.103	2.7143	3.5296	4.0582	-4.2075	-3.6789	-2.4156	-3.6031	-3.3157	-2.1772	-2.2538	-2.0956	-1.1177	-1.449	-1.8956	-0.2164	0.3218	0.1774	-0.6375	2.2668	2.8741	3.0369
-4.803	-3.2275	-2.6394	-2.5862	-2.1071	-2.286	-2.453	-1.6704	-1.1364	-0.8987	-0.9092	2.0918	1.8204	0.9667	-1.1923	-0.0446	1.3167	2.7	3.4146	3.3435	2.2996	1.3729	1.3343	-1.407	0.4275	1.6902	0.6679	-0.7409	1.1495	2.7276	3.5014	4.0228	-4.2028	-3.6776	-2.4209	-3.6258	-3.3253	-2.2052	-2.282	-2.124	-1.1281	-1.4395	-1.8758	-0.2335	0.2808	0.1425	-0.6711	2.2279	2.8471	3.0122
-4.8244	-3.2409	-2.6369	-2.608	-2.1109	-2.295	-2.4544	-1.6563	-1.1236	-0.9032	-0.9298	2.061	1.8021	0.9642	-1.2014	-0.0319	1.3211	2.6793	3.3834	3.3277	2.2965	1.3896	1.3571	-1.3768	0.4736	1.7334	0.7454	-0.6912	1.2085	2.7505	3.4772	3.9917	-4.2012	-3.6834	-2.4267	-3.6573	-3.3437	-2.2374	-2.3166	-2.1609	-1.1433	-1.4465	-1.876	-0.2532	0.2373	0.1078	-0.7061	2.188	2.8197	2.9898
-4.8448	-3.2653	-2.6346	-2.6342	-2.1182	-2.2987	-2.4514	-1.6438	-1.1214	-0.9119	-0.954	2.032	1.7897	0.9622	-1.2008	-0.0202	1.3273	2.6638	3.3552	3.3178	2.2994	1.4144	1.3803	-1.3509	0.5262	1.787	0.8306	-0.6294	1.2771	2.7831	3.4618	3.9651	-4.2015	-3.6978	-2.4539	-3.6986	-3.3667	-2.277	-2.3582	-2.2047	-1.1749	-1.4641	-1.8922	-0.2759	0.1913	0.0688	-0.7436	2.1464	2.7926	2.9695
-4.8582	-3.2919	-2.6285	-2.6671	-2.1294	-2.295	-2.4401	-1.6347	-1.1319	-0.929	-0.9842	1.9985	1.7778	0.9571	-1.1873	-0.0134	1.331	2.6512	3.3279	3.312	2.3082	1.4436	1.4074	-1.3266	0.5887	1.8513	0.9222	-0.561	1.3546	2.8248	3.4561	3.9354	-4.1977	-3.7177	-2.4995	-3.7441	-3.3931	-2.3223	-2.4041	-2.25	-1.2121	-1.4865	-1.9093	-0.3064	0.1408	0.0228	-0.7851	2.1006	2.7615	2.9471
-4.8765	-3.3114	-2.6198	-2.6911	-2.127	-2.2974	-2.4392	-1.6294	-1.1454	-0.9343	-1.0051	1.9703	1.7769	0.9647	-1.1589	0.0025	1.34	2.6466	3.3044	3.3084	2.3176	1.4779	1.4391	-1.3053	0.6543	1.9139	1.0092	-0.4959	1.4311	2.8654	3.443	3.907	-4.2063	-3.7531	-2.5651	-3.7947	-3.4216	-2.3594	-2.4478	-2.2885	-1.2412	-1.5092	-1.9408	-0.3379	0.097	-0.0198	-0.8219	2.0575	2.7354	2.9295
-4.8854	-3.332	-2.6152	-2.7188	-2.1297	-2.2993	-2.4491	-1.6278	-1.1724	-0.947	-1.0296	1.9356	1.7679	0.9577	-1.1256	0.012	1.3438	2.6392	3.28	3.3064	2.3279	1.5132	1.471	-1.2785	0.7188	1.9779	1.0907	-0.4318	1.5035	2.9085	3.4281	3.8745	-4.2059	-3.7826	-2.6258	-3.8333	-3.4534	-2.3986	-2.4888	-2.3274	-1.2621	-1.5241	-1.9544	-0.3649	0.0568	-0.0636	-0.8602	2.0119	2.7112	2.9121
-4.8785	-3.342	-2.6098	-2.7469	-2.136	-2.3003	-2.4692	-1.6323	-1.2097	-0.9634	-1.0562	1.8994	1.7507	0.9413	-1.1047	0.0132	1.343	2.6286	3.2527	3.3031	2.337	1.5441	1.497	-1.2522	0.7733	2.0395	1.1623	-0.3752	1.5688	2.95	3.4088	3.8371	-4.1913	-3.7958	-2.6683	-3.8493	-3.4793	-2.4349	-2.5247	-2.3604	-1.2759	-1.535	-1.9614	-0.3847	0.0235	-0.1054	-0.8976	1.9605	2.6876	2.8956
-4.8656	-3.3454	-2.6074	-2.7754	-2.1449	-2.299	-2.4882	-1.6285	-1.2488	-0.9782	-1.0827	1.8684	1.7355	0.9244	-1.1026	0.0109	1.3445	2.6205	3.2285	3.3028	2.3483	1.574	1.5211	-1.2337	0.8139	2.0985	1.2224	-0.3306	1.6282	2.9927	3.3897	3.8046	-4.1806	-3.8124	-2.7051	-3.8583	-3.5065	-2.4711	-2.5609	-2.3892	-1.2962	-1.5459	-1.9759	-0.4074	-0.0045	-0.1438	-0.9335	1.9153	2.6689	2.8851
-4.8502	-3.3569	-2.6069	-2.8017	-2.1545	-2.2957	-2.4999	-1.6161	-1.2785	-0.9891	-1.106	1.8412	1.7229	0.9108	-1.1194	0.0029	1.3468	2.6114	3.2069	3.3057	2.3627	1.6025	1.5416	-1.2231	0.8399	2.1536	1.2701	-0.2898	1.6885	3.0359	3.3739	3.7748	-4.176	-3.8285	-2.7264	-3.861	-3.5321	-2.5049	-2.5976	-2.4168	-1.3259	-1.5601	-1.9982	-0.4322	-0.0329	-0.1775	-0.9643	1.8734	2.6524	2.8774
-4.8384	-3.3748	-2.6022	-2.826	-2.1615	-2.2907	-2.5042	-1.6018	-1.2903	-0.9973	-1.1253	1.8197	1.7137	0.8998	-1.1435	-0.0098	1.3524	2.6036	3.1885	3.3115	2.3788	1.6288	1.5549	-1.2265	0.8552	2.203	1.3091	-0.2477	1.7484	3.0783	3.3623	3.7495	-4.1812	-3.8444	-2.7321	-3.8626	-3.5517	-2.5359	-2.6311	-2.4481	-1.3694	-1.5774	-2.0251	-0.4531	-0.0588	-0.2068	-0.9915	1.8363	2.6362	2.8721
-4.8294	-3.3934	-2.5952	-2.8529	-2.1662	-2.2844	-2.5047	-1.5946	-1.2918	-1.0094	-1.143	1.8003	1.7056	0.8883	-1.1764	-0.0244	1.3582	2.6018	3.1732	3.3204	2.4044	1.6612	1.5715	-1.2324	0.8809	2.259	1.3594	-0.1976	1.8134	3.1284	3.3558	3.725	-4.1948	-3.8582	-2.7124	-3.8719	-3.5714	-2.5678	-2.665	-2.4842	-1.4272	-1.5946	-2.0559	-0.4763	-0.0872	-0.2399	-1.0219	1.8	2.6137	2.8621
-4.8224	-3.4154	-2.5889	-2.8748	-2.1742	-2.2848	-2.5113	-1.5916	-1.2872	-1.0264	-1.1605	1.7847	1.6957	0.8655	-1.2013	-0.042	1.3622	2.6035	3.1597	3.3312	2.4323	1.7003	1.5956	-1.2397	0.9248	2.319	1.4275	-0.1361	1.8922	3.1828	3.348	3.701	-4.209	-3.8712	-2.6773	-3.8915	-3.5874	-2.591	-2.6981	-2.5184	-1.4915	-1.6092	-2.096	-0.5024	-0.1107	-0.2694	-1.054	1.7679	2.5861	2.8408
-4.8298	-3.4423	-2.5891	-2.8951	-2.1878	-2.2935	-2.5316	-1.5958	-1.2907	-1.0395	-1.1781	1.7699	1.6866	0.8324	-1.218	-0.0571	1.3619	2.6056	3.1503	3.347	2.4661	1.7439	1.6227	-1.2413	0.9865	2.3918	1.5067	-0.0739	1.9758	3.2445	3.351	3.6835	-4.2293	-3.8956	-2.6377	-3.9226	-3.6074	-2.6215	-2.7321	-2.5561	-1.5559	-1.6366	-2.1319	-0.5302	-0.1363	-0.2979	-1.0839	1.7393	2.5626	2.8244
-4.8591	-3.4886	-2.6066	-2.9079	-2.2078	-2.3095	-2.5647	-1.6122	-1.3007	-1.046	-1.1878	1.7599	1.6796	0.7931	-1.226	-0.0662	1.3555	2.609	3.1489	3.3628	2.5011	1.7888	1.6457	-1.2428	1.0533	2.4649	1.5911	-0.0057	2.0653	3.3071	3.3614	3.6759	-4.2641	-3.9376	-2.6054	-3.9639	-3.6321	-2.6473	-2.7587	-2.5918	-1.6155	-1.6735	-2.1647	-0.5526	-0.1516	-0.3166	-1.102	1.7196	2.5505	2.8192
-4.8926	-3.5259	-2.6315	-2.9265	-2.2366	-2.3262	-2.5908	-1.6338	-1.3108	-1.0555	-1.2004	1.7481	1.6725	0.7558	-1.2261	-0.0715	1.3475	2.6146	3.1517	3.3866	2.5443	1.838	1.6717	-1.2451	1.1302	2.5417	1.6808	0.0536	2.1562	3.3717	3.3786	3.6701	-4.2964	-3.9755	-2.5789	-4.0134	-3.6626	-2.6758	-2.788	-2.6314	-1.6736	-1.7119	-2.1977	-0.5778	-0.1675	-0.3371	-1.1246	1.7029	2.5407	2.8162
-4.921	-3.548	-2.6594	-2.9508	-2.2734	-2.3412	-2.6107	-1.6609	-1.3206	-1.0652	-1.2115	1.7375	1.6681	0.7271	-1.2272	-0.0801	1.3387	2.6225	3.1563	3.4168	2.5946	1.8921	1.7036	-1.2418	1.2143	2.6152	1.7678	0.1005	2.2404	3.4316	3.4035	3.663	-4.3108	-3.991	-2.5517	-4.0646	-3.6973	-2.7033	-2.8171	-2.6733	-1.729	-1.7427	-2.2218	-0.6085	-0.1944	-0.3593	-1.1504	1.687	2.528	2.8128
-4.9553	-3.5711	-2.6908	-2.9711	-2.305	-2.3626	-2.6291	-1.6908	-1.3306	-1.0758	-1.2238	1.727	1.6639	0.7008	-1.2318	-0.089	1.3378	2.6355	3.1663	3.4475	2.6406	1.9422	1.7347	-1.2179	1.3136	2.7014	1.8607	0.1518	2.324	3.5014	3.434	3.6606	-4.3359	-4.016	-2.5416	-4.1344	-3.7447	-2.7355	-2.8542	-2.7198	-1.7883	-1.7705	-2.2398	-0.6416	-0.2271	-0.3794	-1.1746	1.6721	2.5096	2.7995
-5.0001	-3.5907	-2.7286	-2.9929	-2.3387	-2.3949	-2.6467	-1.7282	-1.3542	-1.0876	-1.2349	1.7199	1.6585	0.6802	-1.2465	-0.1025	1.3397	2.6513	3.18	3.4811	2.6865	1.9863	1.7608	-1.1838	1.407	2.7849	1.9426	0.195	2.3998	3.5679	3.4615	3.6666	-4.3587	-4.0359	-2.5236	-4.1965	-3.7919	-2.7618	-2.8896	-2.7601	-1.8414	-1.8045	-2.2596	-0.664	-0.2532	-0.3965	-1.1944	1.6625	2.5015	2.7901
-5.0403	-3.608	-2.7662	-3.0181	-2.375	-2.4298	-2.6639	-1.7638	-1.3908	-1.1081	-1.2493	1.7093	1.6483	0.6626	-1.265	-0.1157	1.3429	2.6657	3.19	3.5107	2.73	2.0276	1.7894	-1.1372	1.4948	2.8605	2.0186	0.2362	2.4665	3.6293	3.4845	3.6693	-4.3801	-4.0505	-2.5074	-4.2541	-3.8349	-2.7839	-2.921	-2.7936	-1.8857	-1.8299	-2.2721	-0.6751	-0.2804	-0.4153	-1.2117	1.6539	2.4924	2.7794
-5.0644	-3.6098	-2.8002	-3.0454	-2.4166	-2.4617	-2.6751	-1.8002	-1.432	-1.1303	-1.2654	1.6957	1.6345	0.6476	-1.29	-0.1227	1.3488	2.6818	3.1972	3.5392	2.7757	2.0684	1.8179	-1.0913	1.5668	2.9325	2.0875	0.2653	2.5238	3.6898	3.5081	3.6701	-4.4009	-4.0582	-2.493	-4.3062	-3.8784	-2.806	-2.9468	-2.8264	-1.9275	-1.8494	-2.2799	-0.6841	-0.3059	-0.4345	-1.2316	1.6457	2.4842	2.7687
-5.0768	-3.6039	-2.8359	-3.0757	-2.4613	-2.4946	-2.6799	-1.8351	-1.4722	-1.1537	-1.2831	1.6796	1.6197	0.638	-1.3161	-0.12	1.3593	2.6989	3.2022	3.5663	2.8221	2.1136	1.851	-1.0553	1.6299	3.0034	2.1555	0.2899	2.5779	3.7541	3.5307	3.6681	-4.4214	-4.0676	-2.4885	-4.3493	-3.9201	-2.8286	-2.9696	-2.8527	-1.9724	-1.8689	-2.2891	-0.6916	-0.3259	-0.4553	-1.2516	1.6391	2.4772	2.7571
-5.0775	-3.5943	-2.8765	-3.1071	-2.51	-2.534	-2.685	-1.8702	-1.5062	-1.1794	-1.2996	1.6629	1.6051	0.6294	-1.3355	-0.1122	1.3708	2.716	3.2065	3.5907	2.8673	2.1589	1.8821	-1.0345	1.6872	3.0712	2.2227	0.3016	2.6279	3.8154	3.5511	3.665	-4.4401	-4.0777	-2.4863	-4.3779	-3.9602	-2.8502	-2.9862	-2.8713	-2.0135	-1.8857	-2.2967	-0.6944	-0.3347	-0.4694	-1.2643	1.6349	2.4736	2.7488
-5.0722	-3.5895	-2.9213	-3.1367	-2.5594	-2.5813	-2.7041	-1.908	-1.5314	-1.2051	-1.3156	1.6475	1.5912	0.6181	-1.3479	-0.0991	1.3817	2.7337	3.2106	3.6146	2.9114	2.2065	1.9127	-1.0216	1.7465	3.1382	2.2935	0.3001	2.6762	3.8726	3.5713	3.6646	-4.4585	-4.0935	-2.4851	-4.3942	-3.9972	-2.8702	-2.9981	-2.8843	-2.0438	-1.9053	-2.3053	-0.6908	-0.3357	-0.477	-1.2726	1.6312	2.4703	2.7445
-5.0603	-3.59	-2.9681	-3.1629	-2.6084	-2.6347	-2.736	-1.9517	-1.5519	-1.2248	-1.3282	1.6399	1.5812	0.6062	-1.3596	-0.0899	1.3899	2.7543	3.2192	3.6475	2.9554	2.2482	1.9363	-1.0153	1.7993	3.2022	2.3619	0.2892	2.7179	3.9301	3.6031	3.6713	-4.4796	-4.1068	-2.4787	-4.3936	-4.0309	-2.8877	-3.0046	-2.891	-2.0605	-1.929	-2.3156	-0.6831	-0.3296	-0.4787	-1.2777	1.6352	2.4716	2.7445
-5.0551	-3.5971	-3.0235	-3.1907	-2.659	-2.6888	-2.7702	-1.9985	-1.5761	-1.2432	-1.3424	1.6348	1.5711	0.5917	-1.3775	-0.0893	1.393	2.7739	3.2274	3.6788	3.0009	2.2855	1.9592	-1.0138	1.8494	3.267	2.4407	0.2864	2.7643	3.9912	3.6361	3.6786	-4.5127	-4.1312	-2.4731	-4.3875	-4.0592	-2.901	-3.0076	-2.9007	-2.0701	-1.952	-2.3285	-0.6777	-0.323	-0.4788	-1.2809	1.6416	2.4769	2.7457
-5.0685	-3.6099	-3.0902	-3.2215	-2.713	-2.7479	-2.8032	-2.0471	-1.6045	-1.2636	-1.3594	1.6312	1.5589	0.5731	-1.4039	-0.0935	1.3926	2.7929	3.2356	3.7156	3.0489	2.3244	1.9826	-1.0175	1.9031	3.3348	2.5287	0.2979	2.823	4.0571	3.675	3.6869	-4.5628	-4.172	-2.4851	-4.3828	-4.0895	-2.9155	-3.0119	-2.9102	-2.0721	-1.9721	-2.3425	-0.6756	-0.3169	-0.4764	-1.2818	1.6497	2.4848	2.7458
-5.1026	-3.6311	-3.1698	-3.2558	-2.7704	-2.8131	-2.8401	-2.0986	-1.634	-1.2905	-1.3789	1.6272	1.5458	0.5541	-1.4355	-0.0961	1.3917	2.8113	3.2441	3.7567	3.0965	2.3668	2.0093	-1.0257	1.9678	3.4067	2.6233	0.3256	2.8929	4.1257	3.7175	3.6953	-4.6227	-4.2234	-2.5166	-4.3815	-4.124	-2.9318	-3.0169	-2.9138	-2.065	-1.9913	-2.357	-0.6749	-0.3099	-0.4733	-1.2831	1.657	2.4931	2.7463
-5.1505	-3.6601	-3.2533	-3.2928	-2.8298	-2.8795	-2.884	-2.1512	-1.6616	-1.3215	-1.3996	1.6219	1.5315	0.5373	-1.4626	-0.092	1.391	2.8297	3.2547	3.7978	3.1426	2.4138	2.0415	-1.0368	2.0454	3.4832	2.7225	0.3642	2.9697	4.1973	3.7619	3.7037	-4.6832	-4.2846	-2.5681	-4.3872	-4.1622	-2.9501	-3.0238	-2.9169	-2.0544	-2.0128	-2.3702	-0.6783	-0.3068	-0.4732	-1.288	1.6618	2.5026	2.7469
-5.2015	-3.6906	-3.3285	-3.3303	-2.8843	-2.9418	-2.9299	-2.2019	-1.6851	-1.3502	-1.4204	1.6148	1.5156	0.5233	-1.4796	-0.0853	1.389	2.8454	3.2655	3.8386	3.1864	2.4589	2.0727	-1.046	2.1272	3.5606	2.8194	0.4011	3.0458	4.271	3.8095	3.71	-4.7383	-4.348	-2.6343	-4.3999	-4.2025	-2.9705	-3.0352	-2.9213	-2.0479	-2.0363	-2.3823	-0.6871	-0.3093	-0.4784	-1.2961	1.6624	2.5127	2.7468
-5.2587	-3.7169	-3.39	-3.3668	-2.9256	-2.9972	-2.9678	-2.2503	-1.7047	-1.3804	-1.4404	1.6067	1.5016	0.5143	-1.4839	-0.0819	1.3862	2.8555	3.2744	3.8798	3.2262	2.4984	2.1033	-1.0529	2.2045	3.6327	2.9085	0.4343	3.1155	4.3456	3.8549	3.7143	-4.7861	-4.4067	-2.7099	-4.419	-4.2395	-2.9924	-3.0521	-2.9304	-2.05	-2.0554	-2.3913	-0.6923	-0.3232	-0.4913	-1.3029	1.6602	2.5172	2.742
-5.3148	-3.7315	-3.4346	-3.3986	-2.9607	-3.0441	-2.9941	-2.2923	-1.7153	-1.4058	-1.4602	1.5983	1.493	0.5125	-1.4769	-0.0845	1.384	2.8626	3.2825	3.9212	3.2617	2.5286	2.1203	-1.0604	2.2637	3.6969	2.9756	0.4519	3.1723	4.4206	3.9	3.7231	-4.8367	-4.4578	-2.7893	-4.4435	-4.276	-3.0186	-3.0718	-2.9445	-2.0582	-2.0714	-2.3994	-0.696	-0.3391	-0.5065	-1.3123	1.6589	2.5168	2.7365
-5.3725	-3.7386	-3.4724	-3.4295	-2.9959	-3.0886	-3.016	-2.3177	-1.7206	-1.4336	-1.4859	1.5838	1.4855	0.5079	-1.4655	-0.0962	1.3815	2.8641	3.2844	3.9551	3.2895	2.5508	2.1266	-1.0667	2.3059	3.7499	3.0285	0.4669	3.2241	4.4917	3.9406	3.7271	-4.8908	-4.5008	-2.8714	-4.4734	-4.3139	-3.0456	-3.0918	-2.9504	-2.0655	-2.0841	-2.4036	-0.6949	-0.3559	-0.5223	-1.3255	1.6482	2.5099	2.7288
[truncated: 15 more columns]

## Sheet: GA_word_slow
Fp1	AF7	AF3	F1	F3	F5	F7	FT7	FC5	FC3	FC1	C1	C3	C5	T7	TP7	CP5	CP3	CP1	P1	P3	P5	P7	P9	PO7	PO3	O1	Iz	Oz	POz	Pz	CPz	Fpz	Fp2	AF8	AF4	AFz	Fz	F2	F4	F6	F8	FT8	FC6	FC4	FC2	FCz	Cz	C2	C4
-0.1647	-0.3209	-0.3145	-0.0072	-0.0358	0.031	-0.402	-0.3387	-0.1463	-0.0446	0.1527	0.2625	-0.1183	-0.1898	-0.2228	-0.2563	-0.185	0.0357	0.3037	0.2103	-0.0113	-0.1973	-0.2541	-0.3406	-0.4711	-0.0997	-0.2481	-0.4594	-0.1691	0.2327	0.4121	0.455	-0.119	-0.2039	0.0313	0.0889	0.0913	0.1292	0.1602	0.0547	-0.069	-0.047	0.1605	0.0263	0.137	0.3085	0.3096	0.3602	0.3779	0.332
-0.1429	-0.2755	-0.2826	0.0094	-0.0273	0.0315	-0.4101	-0.3238	-0.1486	-0.0431	0.1602	0.2631	-0.1179	-0.1842	-0.2308	-0.2563	-0.1861	0.0244	0.2987	0.2012	-0.0212	-0.1988	-0.2345	-0.339	-0.4527	-0.1095	-0.2335	-0.4624	-0.1719	0.2219	0.3864	0.4524	-0.1265	-0.1786	0.0273	0.1164	0.0977	0.1376	0.175	0.062	-0.0612	-0.0518	0.1516	0.0056	0.1348	0.3149	0.3262	0.3746	0.3845	0.3215
-0.1314	-0.2397	-0.2487	0.0256	-0.0072	0.0347	-0.4164	-0.3243	-0.1512	-0.0413	0.1675	0.263	-0.115	-0.1775	-0.2561	-0.2609	-0.1845	0.0147	0.2947	0.193	-0.0314	-0.2018	-0.2224	-0.3449	-0.4383	-0.1176	-0.2172	-0.4553	-0.1707	0.213	0.3625	0.4514	-0.127	-0.158	0.0281	0.1366	0.1027	0.1455	0.1863	0.0696	-0.0529	-0.0569	0.1344	-0.0202	0.1316	0.3199	0.3406	0.3886	0.3899	0.3136
-0.1262	-0.2098	-0.213	0.044	0.0202	0.0341	-0.421	-0.3307	-0.1496	-0.0357	0.1762	0.2635	-0.1086	-0.1685	-0.2866	-0.2655	-0.1807	0.0053	0.2905	0.1835	-0.0451	-0.2074	-0.2204	-0.36	-0.4303	-0.1277	-0.2049	-0.4502	-0.1692	0.2015	0.3382	0.4496	-0.1243	-0.1353	0.0275	0.1549	0.1094	0.1542	0.1966	0.0779	-0.0418	-0.0595	0.1112	-0.0429	0.1264	0.3239	0.3528	0.4038	0.3963	0.3074
-0.1298	-0.1816	-0.1742	0.0628	0.0478	0.0248	-0.4296	-0.3385	-0.1512	-0.033	0.1818	0.2634	-0.1035	-0.1662	-0.3143	-0.267	-0.1747	-0.004	0.285	0.1731	-0.0581	-0.2108	-0.2204	-0.3783	-0.4205	-0.1399	-0.1944	-0.447	-0.1654	0.189	0.315	0.4447	-0.123	-0.1105	0.0248	0.1744	0.1175	0.1645	0.2081	0.087	-0.0274	-0.0622	0.0938	-0.0548	0.1174	0.3269	0.3606	0.4178	0.4035	0.3015
-0.1396	-0.1529	-0.1395	0.0785	0.0703	0.007	-0.4402	-0.3511	-0.1564	-0.0335	0.184	0.2619	-0.0994	-0.1674	-0.3401	-0.2655	-0.1662	-0.0135	0.2771	0.1631	-0.0684	-0.2088	-0.2168	-0.389	-0.4046	-0.1499	-0.1794	-0.4406	-0.158	0.1794	0.292	0.4366	-0.126	-0.086	0.0194	0.1955	0.1234	0.1745	0.2191	0.0967	-0.0068	-0.0642	0.0886	-0.057	0.1087	0.3278	0.3637	0.4273	0.4076	0.2923
-0.152	-0.127	-0.1163	0.0912	0.0895	-0.0197	-0.4456	-0.3671	-0.1553	-0.0298	0.1862	0.261	-0.0927	-0.1662	-0.3596	-0.2654	-0.157	-0.0221	0.2689	0.1535	-0.0753	-0.2042	-0.2126	-0.3913	-0.3883	-0.1557	-0.1605	-0.4339	-0.1489	0.1736	0.2702	0.4267	-0.1323	-0.0664	0.0099	0.2153	0.1273	0.1824	0.2264	0.1022	0.0166	-0.061	0.0982	-0.0535	0.1039	0.3291	0.3636	0.4322	0.4057	0.2802
-0.1651	-0.1091	-0.1084	0.1011	0.1059	-0.0565	-0.4441	-0.3702	-0.1438	-0.0194	0.1899	0.2593	-0.0853	-0.1629	-0.3702	-0.272	-0.1516	-0.0303	0.2609	0.1443	-0.08	-0.1995	-0.211	-0.3874	-0.3725	-0.1571	-0.1379	-0.4221	-0.1368	0.1672	0.2493	0.414	-0.1407	-0.0587	-0.003	0.2295	0.1282	0.186	0.2293	0.1063	0.041	-0.0607	0.1093	-0.0369	0.1067	0.3322	0.3619	0.4351	0.4018	0.2725
-0.1717	-0.0984	-0.1133	0.1065	0.1144	-0.1007	-0.4343	-0.3542	-0.1272	-0.0053	0.1932	0.2551	-0.0776	-0.158	-0.3749	-0.2836	-0.1474	-0.039	0.2518	0.133	-0.0838	-0.1926	-0.2075	-0.3809	-0.3535	-0.1537	-0.112	-0.3993	-0.1205	0.1586	0.2285	0.3963	-0.1497	-0.0681	-0.0239	0.23	0.1223	0.1842	0.2299	0.1095	0.0656	-0.0712	0.1026	-0.0013	0.1145	0.335	0.3603	0.4347	0.3985	0.2696
-0.1717	-0.0856	-0.1196	0.1079	0.114	-0.1403	-0.4176	-0.3354	-0.1121	0.0094	0.1944	0.2488	-0.068	-0.1469	-0.3778	-0.2932	-0.1389	-0.0453	0.2418	0.1201	-0.0874	-0.1798	-0.1976	-0.3743	-0.3275	-0.1465	-0.0827	-0.3642	-0.1014	0.1505	0.208	0.3743	-0.1565	-0.0874	-0.0493	0.2153	0.1108	0.1771	0.2299	0.1119	0.0801	-0.0876	0.089	0.0387	0.1164	0.3336	0.3582	0.4306	0.3936	0.2614
-0.1717	-0.0696	-0.1202	0.1068	0.1079	-0.1674	-0.3976	-0.3261	-0.1019	0.0198	0.1918	0.2384	-0.059	-0.1363	-0.3801	-0.2978	-0.1285	-0.0502	0.2282	0.1067	-0.091	-0.1634	-0.183	-0.3649	-0.2953	-0.1376	-0.051	-0.3225	-0.0823	0.143	0.1883	0.3505	-0.1537	-0.1033	-0.0728	0.1927	0.0962	0.1659	0.2289	0.1162	0.0848	-0.1029	0.0791	0.0721	0.1126	0.3257	0.3552	0.4238	0.3857	0.2472
-0.1696	-0.0495	-0.1142	0.1044	0.0974	-0.1803	-0.3757	-0.318	-0.0986	0.0204	0.1846	0.2252	-0.0547	-0.1361	-0.3837	-0.3029	-0.1239	-0.0581	0.2098	0.0932	-0.0947	-0.1456	-0.1663	-0.3538	-0.26	-0.1285	-0.0212	-0.2822	-0.0634	0.1366	0.17	0.3262	-0.1365	-0.1078	-0.0901	0.1684	0.0816	0.1538	0.2277	0.1217	0.0815	-0.1118	0.0735	0.0976	0.1106	0.3125	0.3513	0.4124	0.3765	0.2318
-0.1596	-0.0201	-0.0991	0.1019	0.0842	-0.1732	-0.3438	-0.3042	-0.0996	0.0125	0.1737	0.2119	-0.0546	-0.1447	-0.3893	-0.3068	-0.1241	-0.068	0.1903	0.0811	-0.0975	-0.1264	-0.1478	-0.3433	-0.2243	-0.1207	0.0051	-0.2489	-0.0485	0.1314	0.1512	0.3033	-0.1059	-0.1022	-0.1026	0.1455	0.0685	0.1433	0.2252	0.1254	0.0655	-0.107	0.0787	0.1071	0.1079	0.2965	0.3473	0.3972	0.3651	0.2161
-0.1471	0.0101	-0.0786	0.0971	0.0674	-0.1531	-0.302	-0.287	-0.1019	0.0005	0.1609	0.2	-0.0534	-0.1523	-0.3941	-0.3015	-0.1192	-0.0758	0.1727	0.0718	-0.0972	-0.1051	-0.1249	-0.3315	-0.1853	-0.113	0.0298	-0.2258	-0.0389	0.128	0.1345	0.2828	-0.0677	-0.0914	-0.1105	0.1272	0.0553	0.1327	0.2202	0.1248	0.04	-0.0957	0.0949	0.1016	0.105	0.28	0.3433	0.3788	0.3519	0.2027
-0.1436	0.029	-0.0591	0.0891	0.0484	-0.1325	-0.2576	-0.271	-0.1015	-0.0105	0.1482	0.1887	-0.0484	-0.1509	-0.3904	-0.2891	-0.1069	-0.08	0.1567	0.0657	-0.0917	-0.0811	-0.099	-0.3142	-0.1441	-0.1046	0.0563	-0.2122	-0.03	0.1273	0.1226	0.2655	-0.0355	-0.0801	-0.113	0.1156	0.0379	0.1189	0.2143	0.1221	0.0156	-0.0929	0.1061	0.0902	0.104	0.2645	0.3363	0.3595	0.3369	0.1927
-0.1519	0.0376	-0.04	0.0797	0.0339	-0.117	-0.221	-0.2628	-0.092	-0.0149	0.1371	0.1786	-0.0384	-0.1416	-0.3817	-0.2804	-0.0964	-0.0816	0.1404	0.0604	-0.0839	-0.0592	-0.0771	-0.2915	-0.1045	-0.0973	0.0792	-0.2035	-0.0197	0.1256	0.1104	0.2504	-0.0177	-0.0687	-0.1065	0.1101	0.018	0.1036	0.2062	0.1221	-0.0018	-0.0851	0.1189	0.0768	0.1003	0.2509	0.3277	0.3407	0.3193	0.1859
-0.1668	0.0412	-0.0159	0.0708	0.0272	-0.1099	-0.1887	-0.2519	-0.076	-0.0171	0.1257	0.1688	-0.0317	-0.1343	-0.372	-0.2784	-0.0929	-0.0854	0.1222	0.0527	-0.0785	-0.0447	-0.063	-0.2682	-0.0681	-0.0909	0.0946	-0.1936	-0.0098	0.1188	0.0931	0.2356	-0.0118	-0.0546	-0.0911	0.1127	0.0019	0.09	0.1975	0.1301	-0.0065	-0.0675	0.1224	0.0715	0.0987	0.2405	0.3185	0.3223	0.3024	0.1833
-0.179	0.0396	0.0117	0.0613	0.0244	-0.1147	-0.1556	-0.2365	-0.062	-0.0195	0.1126	0.1584	-0.0292	-0.1273	-0.3645	-0.2784	-0.0899	-0.0896	0.1028	0.042	-0.0747	-0.0335	-0.0504	-0.2492	-0.0345	-0.0862	0.1053	-0.1762	0.0009	0.1101	0.0749	0.219	-0.0116	-0.0389	-0.074	0.1185	-0.0091	0.0778	0.1884	0.1412	0.0007	-0.0561	0.1109	0.0717	0.0987	0.2298	0.3064	0.3038	0.2867	0.1828
-0.1816	0.0305	0.0346	0.0487	0.0214	-0.1325	-0.1242	-0.2232	-0.0523	-0.0199	0.099	0.1468	-0.0265	-0.1125	-0.354	-0.2745	-0.0804	-0.0891	0.0842	0.0308	-0.0717	-0.0192	-0.0368	-0.2337	-0.0027	-0.0814	0.1129	-0.1531	0.0118	0.1023	0.0569	0.2007	-0.0088	-0.0251	-0.0578	0.1182	-0.0156	0.0652	0.1776	0.1519	0.0122	-0.0484	0.1058	0.0768	0.0923	0.2145	0.2907	0.2839	0.2685	0.1768
-0.1754	0.0135	0.0527	0.0389	0.021	-0.1517	-0.0951	-0.2059	-0.0397	-0.0128	0.0873	0.1356	-0.0216	-0.0902	-0.3417	-0.2611	-0.0618	-0.0838	0.068	0.0206	-0.0682	0	-0.0196	-0.2192	0.0265	-0.074	0.1206	-0.1282	0.0228	0.0928	0.0376	0.1807	0.0018	-0.0109	-0.0454	0.1055	-0.0196	0.0529	0.1642	0.1578	0.0191	-0.0407	0.1036	0.0821	0.0778	0.1972	0.2707	0.2622	0.2457	0.1634
-0.1666	-0.0141	0.0727	0.0338	0.0243	-0.1604	-0.0686	-0.1894	-0.025	0.0015	0.0786	0.1264	-0.014	-0.069	-0.3301	-0.2383	-0.035	-0.0746	0.0546	0.0123	-0.0602	0.023	0.003	-0.2043	0.0558	-0.0641	0.1321	-0.0997	0.0348	0.0813	0.0182	0.1607	0.0196	0.004	-0.0422	0.0798	-0.0275	0.0403	0.1481	0.1573	0.0157	-0.0351	0.093	0.0797	0.0568	0.1793	0.2487	0.2403	0.2217	0.1473
-0.1561	-0.0585	0.0917	0.0334	0.0296	-0.1517	-0.0453	-0.1789	-0.0121	0.0191	0.0725	0.1187	-0.0086	-0.0544	-0.3113	-0.2136	-0.0081	-0.0641	0.042	0.0053	-0.0519	0.0446	0.0224	-0.1882	0.0819	-0.055	0.1455	-0.0764	0.0443	0.0669	-0.0026	0.1411	0.047	0.0171	-0.037	0.05	-0.0398	0.0289	0.1335	0.156	0.0074	-0.0247	0.0764	0.0795	0.035	0.1622	0.2278	0.2167	0.1989	0.1328
-0.1469	-0.1163	0.1074	0.0377	0.0359	-0.1297	-0.0248	-0.1686	-0.0016	0.0349	0.0674	0.1122	-0.0073	-0.0441	-0.2818	-0.194	0.015	-0.056	0.029	-0.0032	-0.0479	0.0604	0.0335	-0.1735	0.0996	-0.05	0.1565	-0.0621	0.0488	0.0474	-0.0269	0.1208	0.0794	0.0255	-0.0258	0.0222	-0.0516	0.0197	0.1233	0.1563	0	-0.0066	0.0562	0.0941	0.018	0.1475	0.2067	0.1919	0.1777	0.1229
-0.1468	-0.1728	0.1197	0.0426	0.0426	-0.1013	-0.0034	-0.1498	0.0046	0.0442	0.0605	0.1052	-0.0104	-0.036	-0.2457	-0.1821	0.0318	-0.0504	0.0151	-0.0148	-0.0483	0.0691	0.0358	-0.1639	0.1109	-0.0507	0.1635	-0.0503	0.0527	0.0251	-0.0539	0.0993	0.1069	0.0284	-0.0125	-0.0041	-0.0606	0.0133	0.1136	0.1525	-0.0036	0.0083	0.0372	0.1209	0.0053	0.132	0.1844	0.1677	0.1577	0.1171
-0.1559	-0.2165	0.1233	0.0434	0.0498	-0.0661	0.0222	-0.1205	0.0066	0.048	0.0538	0.0965	-0.0162	-0.0286	-0.2003	-0.1704	0.0433	-0.0447	0.0019	-0.0261	-0.0482	0.0748	0.0356	-0.1565	0.1234	-0.0507	0.1681	-0.0373	0.0582	0.0069	-0.0791	0.0776	0.1206	0.0223	0.0003	-0.0298	-0.0693	0.0069	0.0988	0.1389	-0.0152	0.0137	0.0216	0.1352	-0.0141	0.112	0.1603	0.1442	0.1377	0.1119
-0.1668	-0.2523	0.1122	0.039	0.0583	-0.0245	0.046	-0.0862	0.0063	0.0493	0.0492	0.0861	-0.023	-0.0215	-0.1457	-0.15	0.052	-0.0363	-0.0089	-0.0322	-0.0426	0.0829	0.0395	-0.1452	0.1434	-0.0451	0.1738	-0.0233	0.065	-0.0033	-0.0987	0.0577	0.1168	0.0038	0.0086	-0.0569	-0.0823	-0.002	0.0778	0.1173	-0.038	0.0137	0.0061	0.132	-0.0388	0.089	0.1339	0.1201	0.1174	0.1043
-0.1758	-0.2862	0.0894	0.0351	0.0706	0.0197	0.0683	-0.0461	0.0074	0.05	0.0473	0.0782	-0.0282	-0.0113	-0.0834	-0.1175	0.0619	-0.0251	-0.0172	-0.0371	-0.0356	0.0915	0.0445	-0.1303	0.1682	-0.0406	0.1791	-0.0117	0.0684	-0.0129	-0.1169	0.0417	0.0979	-0.027	0.0149	-0.0818	-0.097	-0.008	0.0576	0.0955	-0.0558	0.0145	-0.0111	0.1273	-0.0587	0.0681	0.1117	0.0989	0.099	0.0951
-0.1798	-0.3227	0.0594	0.03	0.0856	0.062	0.0853	-0.0098	0.0092	0.0467	0.0446	0.0701	-0.0332	0.0016	-0.0247	-0.0826	0.0713	-0.0125	-0.0236	-0.0403	-0.0248	0.103	0.0539	-0.1111	0.1995	-0.0319	0.1866	-0.0008	0.0717	-0.0197	-0.1326	0.0267	0.0686	-0.0675	0.0209	-0.1051	-0.1144	-0.0162	0.0379	0.0727	-0.0613	0.0138	-0.0253	0.1244	-0.0771	0.0465	0.0908	0.0785	0.081	0.0825
-0.1751	-0.356	0.0352	0.027	0.1057	0.1077	0.0952	0.0107	0.0121	0.0414	0.0447	0.0623	-0.0377	0.0151	0.0182	-0.0529	0.0792	0.0006	-0.0302	-0.0444	-0.012	0.1158	0.066	-0.0941	0.2239	-0.024	0.1893	0.0018	0.0684	-0.027	-0.1481	0.0097	0.0389	-0.1036	0.0286	-0.125	-0.128	-0.0237	0.023	0.0533	-0.0548	0.0134	-0.0286	0.1254	-0.09	0.0277	0.0732	0.0568	0.0663	0.0712
-0.1737	-0.3808	0.0236	0.0261	0.1286	0.1486	0.1026	0.0189	0.0185	0.038	0.0487	0.0584	-0.0374	0.0321	0.0434	-0.0288	0.0866	0.0147	-0.0339	-0.0479	0.0011	0.1277	0.0772	-0.0862	0.2325	-0.0203	0.1866	-0.0029	0.058	-0.0341	-0.1612	-0.0059	0.0062	-0.1353	0.0293	-0.1453	-0.1344	-0.0226	0.0119	0.0368	-0.047	0.0162	-0.0189	0.1207	-0.0965	0.0163	0.0663	0.0387	0.0564	0.0648
-0.1741	-0.3885	0.0268	0.0258	0.148	0.1813	0.1104	0.0268	0.0309	0.0407	0.0548	0.0548	-0.0305	0.0545	0.0547	-0.0102	0.0921	0.0312	-0.0347	-0.0521	0.0149	0.1356	0.0898	-0.0866	0.2343	-0.0179	0.1837	-0.0065	0.045	-0.04	-0.1731	-0.0215	-0.0193	-0.1528	0.0304	-0.1609	-0.1352	-0.0179	0.0014	0.0201	-0.0477	0.0166	-0.0007	0.1	-0.1039	0.0061	0.0641	0.0243	0.0474	0.0566
-0.1776	-0.375	0.0399	0.0252	0.1568	0.2007	0.1187	0.0403	0.0509	0.0519	0.0607	0.0516	-0.0187	0.0783	0.066	0.009	0.0992	0.0488	-0.0349	-0.0564	0.03	0.1421	0.1074	-0.0872	0.2369	-0.0142	0.1855	-0.0045	0.0356	-0.0453	-0.1835	-0.0389	-0.0425	-0.1642	0.03	-0.1694	-0.1315	-0.0121	-0.0099	0.0047	-0.056	-0.0001	0.0218	0.072	-0.1113	-0.004	0.0671	0.0135	0.0385	0.0483
-0.1819	-0.3478	0.0568	0.0238	0.1551	0.2065	0.1243	0.0558	0.0743	0.0696	0.0653	0.0477	-0.0038	0.1013	0.0907	0.0325	0.1087	0.0654	-0.0353	-0.06	0.0462	0.1515	0.1315	-0.0808	0.2463	-0.0062	0.197	0.0082	0.0338	-0.0484	-0.1936	-0.0579	-0.0691	-0.1772	0.0212	-0.1713	-0.1272	-0.0083	-0.0232	-0.0125	-0.0716	-0.0337	0.0488	0.0495	-0.1158	-0.0135	0.0724	0.0032	0.0285	0.0416
-0.1873	-0.3184	0.0782	0.0211	0.1468	0.203	0.1295	0.0707	0.0999	0.0914	0.0694	0.0431	0.014	0.1241	0.1219	0.0576	0.1205	0.0809	-0.0329	-0.0623	0.062	0.1647	0.1582	-0.0646	0.2596	0.0039	0.2146	0.0328	0.0381	-0.0507	-0.203	-0.0763	-0.1033	-0.196	0.0048	-0.1675	-0.126	-0.0087	-0.0386	-0.0325	-0.093	-0.0668	0.0818	0.0396	-0.1159	-0.0222	0.0773	-0.0088	0.0165	0.0342
-0.1914	-0.2922	0.1016	0.0181	0.1313	0.1868	0.1331	0.0787	0.1255	0.1129	0.0733	0.0391	0.0314	0.1441	0.1447	0.0817	0.1339	0.0944	-0.0276	-0.0637	0.0751	0.1792	0.1843	-0.0417	0.274	0.0143	0.2316	0.0624	0.045	-0.0534	-0.2107	-0.0934	-0.1437	-0.2196	-0.0163	-0.1639	-0.1276	-0.013	-0.0549	-0.0506	-0.1177	-0.0811	0.1144	0.0412	-0.1123	-0.0311	0.0809	-0.0218	0.0041	0.0256
-0.1872	-0.2713	0.118	0.0135	0.1092	0.1545	0.1223	0.0683	0.1442	0.1292	0.077	0.037	0.0475	0.1651	0.1569	0.1072	0.1526	0.1079	-0.0228	-0.0645	0.0895	0.1952	0.2098	-0.0158	0.2873	0.0256	0.2432	0.0864	0.0512	-0.0575	-0.2177	-0.1091	-0.1839	-0.2414	-0.0412	-0.1675	-0.1323	-0.0177	-0.0708	-0.0657	-0.1436	-0.0832	0.138	0.0476	-0.1038	-0.0389	0.0813	-0.0351	-0.0055	0.0198
-0.172	-0.2546	0.1194	0.0058	0.0836	0.115	0.097	0.0365	0.1548	0.138	0.0785	0.0349	0.0614	0.1863	0.1599	0.1317	0.1764	0.1206	-0.0206	-0.0675	0.1059	0.2117	0.2326	0.0076	0.298	0.033	0.2495	0.1001	0.0547	-0.0655	-0.226	-0.1237	-0.2191	-0.2565	-0.065	-0.1788	-0.1368	-0.0234	-0.0822	-0.0779	-0.1625	-0.0853	0.1529	0.0605	-0.0892	-0.0422	0.0774	-0.0478	-0.0102	0.0218
-0.1486	-0.2376	0.1039	-0.0038	0.0568	0.0748	0.0658	-0.0033	0.1595	0.1361	0.076	0.0298	0.07	0.2015	0.1603	0.1481	0.1988	0.1284	-0.0201	-0.0727	0.1182	0.2243	0.2488	0.0291	0.3085	0.035	0.2544	0.108	0.0576	-0.076	-0.2363	-0.1373	-0.2452	-0.268	-0.0884	-0.1977	-0.1399	-0.0299	-0.0874	-0.0857	-0.1755	-0.0821	0.1616	0.0828	-0.0758	-0.042	0.0706	-0.0578	-0.0133	0.0285
-0.1225	-0.2192	0.0738	-0.0142	0.0305	0.0357	0.0347	-0.0342	0.1571	0.1216	0.0694	0.0221	0.0719	0.206	0.1678	0.1573	0.2153	0.1294	-0.0205	-0.0789	0.1236	0.2292	0.2564	0.0487	0.3151	0.0348	0.2583	0.1163	0.0609	-0.0844	-0.2457	-0.1495	-0.2576	-0.2732	-0.1074	-0.2178	-0.1415	-0.0352	-0.0892	-0.0904	-0.193	-0.0723	0.1682	0.1022	-0.0665	-0.0409	0.0624	-0.067	-0.0167	0.0336
-0.1002	-0.2005	0.0285	-0.0239	0.0079	0.002	0.0117	-0.0507	0.1479	0.0999	0.063	0.0147	0.0705	0.1994	0.1854	0.1599	0.2227	0.1263	-0.0219	-0.0859	0.1228	0.2254	0.2521	0.0629	0.3105	0.0312	0.2578	0.1243	0.0637	-0.0898	-0.2508	-0.1613	-0.2566	-0.2666	-0.1202	-0.2276	-0.1405	-0.0391	-0.0874	-0.0931	-0.2168	-0.0623	0.1711	0.1139	-0.0585	-0.0385	0.054	-0.0761	-0.019	0.039
-0.0818	-0.1807	-0.0246	-0.029	-0.0076	-0.0227	0.0007	-0.053	0.1397	0.0801	0.0607	0.0105	0.0712	0.1914	0.207	0.1555	0.2227	0.1227	-0.0244	-0.0942	0.1173	0.2117	0.2348	0.0725	0.2947	0.0211	0.25	0.1274	0.0623	-0.0952	-0.2525	-0.1732	-0.2449	-0.2524	-0.1246	-0.2232	-0.1326	-0.0393	-0.0805	-0.092	-0.2441	-0.0514	0.1678	0.1121	-0.0508	-0.0332	0.0465	-0.0819	-0.0189	0.0454
-0.0645	-0.1639	-0.0748	-0.0293	-0.0178	-0.0436	-0.0023	-0.0389	0.1389	0.0677	0.0605	0.0073	0.0773	0.188	0.2299	0.1538	0.2211	0.1204	-0.0299	-0.1023	0.108	0.1948	0.2114	0.0849	0.2729	0.0045	0.2354	0.1263	0.0568	-0.1011	-0.2533	-0.1871	-0.231	-0.2417	-0.1182	-0.2057	-0.1167	-0.0353	-0.0724	-0.0893	-0.2723	-0.0373	0.154	0.0875	-0.0456	-0.0284	0.0405	-0.0884	-0.0215	0.0496
-0.0447	-0.1426	-0.1142	-0.0255	-0.0281	-0.0683	-0.0013	-0.0127	0.1405	0.0595	0.061	0.0039	0.086	0.184	0.2542	0.1622	0.2204	0.1187	-0.0372	-0.1102	0.0952	0.1794	0.1916	0.0961	0.2474	-0.0172	0.2151	0.1274	0.0495	-0.1077	-0.2535	-0.2022	-0.2185	-0.2378	-0.1062	-0.1795	-0.0975	-0.0296	-0.065	-0.0844	-0.2926	-0.0302	0.1313	0.0506	-0.0394	-0.0243	0.0356	-0.0945	-0.0257	0.0529
-0.0193	-0.1074	-0.1353	-0.0171	-0.0447	-0.1011	-0.0012	0.0177	0.1308	0.0467	0.0603	-0.0012	0.0868	0.1695	0.273	0.1756	0.2168	0.1126	-0.0457	-0.1201	0.0775	0.1613	0.1734	0.0987	0.2142	-0.0421	0.1892	0.1335	0.0407	-0.1164	-0.2525	-0.2157	-0.2049	-0.2365	-0.0861	-0.1452	-0.0754	-0.0239	-0.0555	-0.0739	-0.293	-0.0296	0.1155	0.0234	-0.0247	-0.0173	0.0311	-0.0984	-0.0287	0.0573
0.0112	-0.0585	-0.1328	-0.0051	-0.0667	-0.1359	-0.0022	0.0467	0.1105	0.0321	0.0604	-0.0076	0.0797	0.1465	0.2761	0.1811	0.2065	0.0997	-0.0563	-0.1332	0.0555	0.1364	0.1525	0.0917	0.1758	-0.0675	0.1604	0.1427	0.031	-0.1275	-0.2523	-0.2265	-0.185	-0.23	-0.0617	-0.105	-0.0466	-0.0157	-0.0432	-0.0587	-0.2772	-0.0237	0.11	0.0169	-0.0023	-0.0091	0.0292	-0.1025	-0.0326	0.065
0.0463	-0.0035	-0.1121	0.0093	-0.0878	-0.1642	-0.0008	0.0744	0.0929	0.0246	0.0614	-0.0138	0.0731	0.1242	0.267	0.1713	0.1912	0.0817	-0.0694	-0.1481	0.031	0.1071	0.1279	0.0747	0.1374	-0.0951	0.1311	0.1539	0.0227	-0.1402	-0.2534	-0.2366	-0.1554	-0.2157	-0.0392	-0.0653	-0.0109	-0.0039	-0.0291	-0.0415	-0.2576	-0.0126	0.0968	0.0298	0.0239	-0.0023	0.0304	-0.1064	-0.0382	0.0774
0.0831	0.0552	-0.0827	0.024	-0.1042	-0.1841	0.0034	0.0943	0.0776	0.0258	0.0641	-0.0201	0.0675	0.1024	0.2547	0.1527	0.1768	0.0636	-0.0848	-0.1634	0.0059	0.0794	0.0994	0.0493	0.1015	-0.1232	0.1026	0.1691	0.019	-0.1516	-0.2532	-0.2444	-0.1203	-0.2019	-0.0191	-0.0298	0.0283	0.0076	-0.0142	-0.0242	-0.2368	-0.0048	0.0737	0.0446	0.0452	0.003	0.0325	-0.1101	-0.0441	0.0881
0.1262	0.1246	-0.047	0.0405	-0.1116	-0.1854	0.0123	0.0994	0.065	0.0317	0.0668	-0.0322	0.0577	0.0779	0.2375	0.1244	0.16	0.0471	-0.1036	-0.1804	-0.0211	0.0506	0.0661	0.019	0.0693	-0.1483	0.0765	0.1859	0.0206	-0.1587	-0.2536	-0.2526	-0.0695	-0.182	0.0035	0.0062	0.0675	0.0121	0.0004	-0.0085	-0.2116	-0.0007	0.0559	0.0516	0.0588	0.0019	0.0249	-0.1171	-0.0532	0.0901
0.1568	0.1899	-0.0179	0.0594	-0.1122	-0.1794	0.0244	0.0982	0.0563	0.0411	0.0717	-0.0421	0.0488	0.0485	0.2208	0.0881	0.1402	0.0313	-0.1212	-0.1951	-0.0507	0.0181	0.0275	-0.0111	0.0295	-0.1728	0.0488	0.2002	0.0199	-0.1659	-0.2517	-0.2565	-0.0191	-0.1696	0.0078	0.0405	0.1033	0.0233	0.0193	0.0092	-0.1745	-0.0004	0.0509	0.068	0.0746	0.0065	0.0217	-0.1202	-0.061	0.091
0.1774	0.2393	-0.0028	0.081	-0.1081	-0.1695	0.0358	0.0978	0.0479	0.0492	0.0781	-0.0496	0.0389	0.0173	0.2016	0.0507	0.1169	0.0149	-0.1392	-0.2098	-0.0815	-0.0181	-0.0121	-0.0376	-0.0174	-0.1968	0.0191	0.212	0.0159	-0.1739	-0.252	-0.2577	0.0348	-0.1504	0.0086	0.0738	0.1349	0.038	0.0413	0.0287	-0.1259	0.0015	0.0488	0.0976	0.0902	0.0155	0.0212	-0.121	-0.0706	0.0897
0.1891	0.2734	-0.0048	0.1033	-0.1014	-0.157	0.0418	0.0973	0.0367	0.0572	0.0841	-0.0557	0.0307	-0.0054	0.1774	0.023	0.0982	0.0015	-0.1559	-0.2244	-0.1089	-0.0536	-0.0462	-0.0572	-0.0639	-0.2185	-0.0099	0.217	0.0077	-0.1819	-0.2535	-0.2572	0.083	-0.1231	0.018	0.1029	0.1605	0.0493	0.0625	0.0489	-0.079	0.0071	0.0556	0.1202	0.1001	0.0229	0.0197	-0.1215	-0.0836	0.0813
0.1898	0.2915	-0.0194	0.1222	-0.0928	-0.1445	0.0437	0.093	0.0227	0.0645	0.089	-0.06	0.024	-0.0213	0.1549	0.0086	0.0881	-0.0096	-0.169	-0.2335	-0.1314	-0.0848	-0.0704	-0.0696	-0.1051	-0.2372	-0.0401	0.2111	-0.0049	-0.1902	-0.253	-0.2531	0.1152	-0.0984	0.0331	0.1233	0.1787	0.0591	0.0816	0.072	-0.0388	0.0214	0.075	0.131	0.1065	0.0293	0.0184	-0.1212	-0.0967	0.0676
0.1779	0.292	-0.0352	0.1373	-0.0806	-0.1366	0.0416	0.0843	0.0066	0.0686	0.0925	-0.0644	0.016	-0.035	0.1356	-0.0028	0.0799	-0.0204	-0.1794	-0.239	-0.1499	-0.1132	-0.0885	-0.0781	-0.1404	-0.2528	-0.0692	0.2024	-0.0195	-0.1975	-0.2491	-0.2454	0.1324	-0.084	0.0505	0.1395	0.1954	0.0729	0.1013	0.0994	-0.0025	0.0494	0.0988	0.1433	0.1149	0.0381	0.018	-0.1207	-0.1079	0.0533
0.1528	0.277	-0.0469	0.1503	-0.0648	-0.1345	0.0322	0.0777	-0.0031	0.0708	0.0942	-0.0678	0.0087	-0.0425	0.115	-0.0098	0.0701	-0.0268	-0.1865	-0.242	-0.1647	-0.1395	-0.1019	-0.0808	-0.1695	-0.2631	-0.0905	0.2017	-0.0334	-0.2013	-0.2421	-0.2364	0.1409	-0.0751	0.0672	0.1548	0.2131	0.0893	0.1223	0.1292	0.0228	0.0829	0.1149	0.1546	0.1236	0.0484	0.0184	-0.1213	-0.1176	0.0395
0.1188	0.2527	-0.0538	0.1594	-0.0431	-0.138	0.0244	0.0795	-0.0029	0.0729	0.0972	-0.069	0.0017	-0.0433	0.0888	-0.0063	0.0592	-0.0278	-0.1903	-0.2402	-0.1752	-0.1638	-0.1096	-0.0776	-0.1946	-0.2672	-0.1051	0.2038	-0.0468	-0.2029	-0.2338	-0.2252	0.1457	-0.0599	0.0745	0.1691	0.23	0.1051	0.143	0.1584	0.0391	0.1041	0.1221	0.16	0.1317	0.0575	0.021	-0.1221	-0.1241	0.0292
0.0809	0.2218	-0.0544	0.1671	-0.0138	-0.1436	0.0207	0.083	-0.0025	0.0773	0.1021	-0.0652	-0.0021	-0.0417	0.0657	0.0053	0.0473	-0.0254	-0.1897	-0.2351	-0.1817	-0.1842	-0.113	-0.074	-0.214	-0.2693	-0.1214	0.1951	-0.0621	-0.206	-0.2229	-0.2124	0.1477	-0.0355	0.0737	0.1848	0.2482	0.1203	0.1621	0.1804	0.0581	0.1152	0.1348	0.1578	0.1359	0.062	0.026	-0.122	-0.1283	0.0204
0.0442	0.1869	-0.0493	0.1755	0.0207	-0.1428	0.0223	0.082	-0.0048	0.0854	0.1064	-0.0591	-0.0028	-0.0408	0.0466	0.0156	0.034	-0.0215	-0.1869	-0.2299	-0.1868	-0.1984	-0.1152	-0.0703	-0.2254	-0.2673	-0.1384	0.1802	-0.0733	-0.2082	-0.2104	-0.199	0.1471	-0.0087	0.0692	0.2002	0.2652	0.1336	0.1768	0.1922	0.076	0.1217	0.1495	0.1476	0.1374	0.0638	0.0294	-0.121	-0.1323	0.0109
0.0155	0.1502	-0.0379	0.1841	0.0571	-0.1302	0.03	0.081	-0.0022	0.0951	0.1077	-0.0561	-0.0035	-0.0401	0.0306	0.023	0.0203	-0.0186	-0.1848	-0.2258	-0.1902	-0.2069	-0.1198	-0.0681	-0.2302	-0.2613	-0.1533	0.1674	-0.0789	-0.2108	-0.1982	-0.1873	0.1463	0.0147	0.063	0.2132	0.2747	0.1433	0.1841	0.1948	0.0908	0.1239	0.1638	0.1379	0.1386	0.0635	0.0291	-0.1209	-0.137	-0.0013
0.0009	0.1134	-0.0207	0.1936	0.0916	-0.1077	0.0376	0.0779	0.0087	0.1051	0.1062	-0.0551	-0.0015	-0.0297	0.0217	0.0304	0.0112	-0.0127	-0.1828	-0.2215	-0.1897	-0.2101	-0.1283	-0.0645	-0.2317	-0.2534	-0.1679	0.1548	-0.0849	-0.2145	-0.1884	-0.1792	0.1522	0.0404	0.0618	0.2224	0.276	0.1486	0.1813	0.1905	0.1094	0.1241	0.1833	0.1293	0.1342	0.0594	0.0256	-0.1225	-0.143	-0.0216
0.0047	0.0822	-0.0076	0.2018	0.1223	-0.0788	0.0441	0.0713	0.0254	0.112	0.1024	-0.0542	0.0021	-0.0111	0.0205	0.0381	0.0074	-0.0024	-0.1802	-0.2162	-0.1852	-0.2091	-0.1355	-0.0536	-0.2287	-0.2446	-0.181	0.1418	-0.0929	-0.2184	-0.1815	-0.1729	0.1692	0.071	0.0738	0.2239	0.2698	0.1496	0.1698	0.1799	0.129	0.1269	0.1997	0.1157	0.1215	0.0521	0.0165	-0.1253	-0.1493	-0.0476
0.0297	0.0613	-0.0047	0.2087	0.1493	-0.0449	0.0587	0.0679	0.0445	0.1131	0.0943	-0.0565	0.0017	0.0047	0.0249	0.0476	0.0048	0.0081	-0.1772	-0.2096	-0.1778	-0.2025	-0.1345	-0.0296	-0.2161	-0.2315	-0.1864	0.1317	-0.0999	-0.2203	-0.1741	-0.1671	0.1953	0.0965	0.0914	0.2183	0.2553	0.1452	0.1538	0.1608	0.1396	0.1344	0.2018	0.0902	0.103	0.0393	-0.0009	-0.1298	-0.1576	-0.0773
0.0716	0.0502	-0.0114	0.2122	0.1723	-0.0073	0.0854	0.0731	0.0699	0.1087	0.0812	-0.0632	-0.0012	0.018	0.0383	0.06	0.0031	0.0141	-0.1752	-0.2039	-0.1693	-0.1924	-0.1258	0.007	-0.1955	-0.216	-0.1855	0.1244	-0.1043	-0.2195	-0.1661	-0.1634	0.2217	0.1093	0.1115	0.2106	0.2342	0.1362	0.1318	0.1358	0.1399	0.1424	0.1861	0.0527	0.0796	0.0202	-0.0242	-0.1367	-0.1683	-0.1102
0.1174	0.0425	-0.0261	0.2081	0.1898	0.0307	0.1174	0.0853	0.1016	0.1012	0.0652	-0.0748	-0.0055	0.0329	0.0623	0.0642	-0.0024	0.0115	-0.1761	-0.2015	-0.1633	-0.1855	-0.1194	0.0447	-0.1744	-0.2028	-0.1858	0.114	-0.1076	-0.2193	-0.1587	-0.1602	0.2403	0.1118	0.1344	0.204	0.2077	0.1263	0.1074	0.1149	0.1409	0.1517	0.1615	0.0219	0.0598	0.0005	-0.0492	-0.1472	-0.1778	-0.1394
0.159	0.0317	-0.0422	0.1986	0.1984	0.0702	0.1482	0.1048	0.1345	0.0929	0.0484	-0.0884	-0.0114	0.0502	0.0949	0.0563	-0.0145	0.0029	-0.178	-0.2023	-0.1602	-0.1826	-0.1172	0.0753	-0.1578	-0.1921	-0.1876	0.1008	-0.1111	-0.2207	-0.1527	-0.1577	0.2487	0.1079	0.1522	0.1952	0.1753	0.1159	0.0824	0.1018	0.1443	0.1646	0.1357	0.0081	0.0501	-0.0155	-0.0737	-0.1585	-0.184	-0.1596
0.1937	0.0149	-0.0542	0.1865	0.1968	0.1116	0.1738	0.1296	0.1637	0.0836	0.0321	-0.0998	-0.0161	0.0715	0.1368	0.0512	-0.0272	-0.0058	-0.1782	-0.2033	-0.1547	-0.1781	-0.1102	0.1032	-0.1472	-0.1793	-0.1881	0.0872	-0.1157	-0.2221	-0.1489	-0.1568	0.2502	0.1041	0.1569	0.1814	0.1392	0.1028	0.0569	0.0925	0.1426	0.1727	0.1076	0.0083	0.0458	-0.0299	-0.0976	-0.1683	-0.1893	-0.1706
0.2237	-0.0002	-0.0565	0.1731	0.1889	0.1497	0.1955	0.1598	0.1863	0.0774	0.0167	-0.11	-0.0191	0.0934	0.1713	0.0587	-0.039	-0.0117	-0.1755	-0.2017	-0.1449	-0.1712	-0.0943	0.1329	-0.1381	-0.1622	-0.1861	0.0707	-0.1204	-0.2219	-0.145	-0.1559	0.2488	0.1051	0.148	0.1661	0.1035	0.089	0.0314	0.0816	0.1334	0.1714	0.0833	0.0178	0.0389	-0.045	-0.12	-0.1765	-0.1955	-0.1811
0.2509	-0.0005	-0.0431	0.1593	0.1729	0.1812	0.2192	0.1922	0.205	0.0768	0.0029	-0.1197	-0.0175	0.1138	0.1839	0.0739	-0.0495	-0.0142	-0.1683	-0.1948	-0.1322	-0.1601	-0.0725	0.1608	-0.1267	-0.1406	-0.1813	0.0502	-0.1238	-0.2194	-0.1386	-0.154	0.2441	0.1092	0.1313	0.152	0.0696	0.0746	0.0033	0.0652	0.1192	0.1728	0.0722	0.0198	0.0216	-0.0633	-0.1393	-0.1808	-0.2036	-0.2025
0.2723	0.02	-0.0165	0.147	0.1504	0.2041	0.2427	0.2173	0.2189	0.0803	-0.0078	-0.1244	-0.0092	0.1306	0.1741	0.0938	-0.0554	-0.0126	-0.1551	-0.1812	-0.1153	-0.1435	-0.0472	0.1815	-0.1138	-0.1143	-0.1763	0.0223	-0.1272	-0.2128	-0.1277	-0.1497	0.2344	0.112	0.1159	0.1399	0.0377	0.0597	-0.0237	0.0458	0.1024	0.1737	0.056	0.0031	0.0025	-0.0821	-0.1541	-0.18	-0.2109	-0.2253
0.2819	0.0568	0.0112	0.1361	0.1235	0.2137	0.2608	0.2361	0.2247	0.0863	-0.0157	-0.1236	0.004	0.1439	0.1471	0.1156	-0.0581	-0.0055	-0.136	-0.1609	-0.0937	-0.1216	-0.0225	0.1981	-0.0995	-0.0837	-0.1711	-0.0087	-0.1309	-0.201	-0.1099	-0.1427	0.214	0.109	0.1032	0.1254	0.0096	0.0458	-0.0455	0.0266	0.0804	0.1588	0.0098	-0.0204	-0.0105	-0.0985	-0.1619	-0.1755	-0.2131	-0.2365
0.2838	0.1018	0.0314	0.1264	0.0918	0.2067	0.2709	0.2484	0.218	0.0918	-0.0213	-0.1191	0.023	0.1578	0.1056	0.1318	-0.0598	0.007	-0.1142	-0.1353	-0.0688	-0.0954	-0.001	0.2195	-0.0822	-0.0499	-0.162	-0.032	-0.1296	-0.1863	-0.0871	-0.1331	0.1864	0.1071	0.0897	0.1017	-0.0121	0.034	-0.0617	0.0085	0.0564	0.1251	-0.0645	-0.0397	-0.0225	-0.112	-0.1646	-0.1681	-0.2105	-0.2414
0.2884	0.1466	0.0404	0.1143	0.0583	0.1872	0.2685	0.2506	0.1946	0.0897	-0.0266	-0.1125	0.0448	0.169	0.0611	0.1397	-0.0582	0.0213	-0.0919	-0.1078	-0.045	-0.067	0.0159	0.2429	-0.0618	-0.0164	-0.1512	-0.0517	-0.1262	-0.1697	-0.0615	-0.1221	0.1642	0.119	0.0813	0.0711	-0.0275	0.0243	-0.0736	-0.0093	0.0416	0.087	-0.1381	-0.0534	-0.0347	-0.1231	-0.1667	-0.1596	-0.2058	-0.248
0.295	0.1794	0.0346	0.0973	0.0225	0.158	0.2477	0.2389	0.1633	0.0795	-0.0349	-0.1077	0.0663	0.1789	0.0275	0.1393	-0.0534	0.0351	-0.0708	-0.0808	-0.022	-0.0396	0.0292	0.2599	-0.039	0.0166	-0.1386	-0.0658	-0.12	-0.1505	-0.0352	-0.1122	0.1489	0.147	0.0831	0.038	-0.0413	0.0133	-0.0862	-0.0291	0.0357	0.0649	-0.1867	-0.0655	-0.0461	-0.1351	-0.1695	-0.1518	-0.2011	-0.257
0.2971	0.1951	0.0184	0.0753	-0.0168	0.1203	0.2164	0.2111	0.1349	0.0633	-0.0476	-0.1055	0.0852	0.1899	0.0065	0.1365	-0.0447	0.0472	-0.0515	-0.0515	0.0036	-0.0117	0.0421	0.2706	-0.0082	0.0521	-0.1197	-0.0664	-0.106	-0.1281	-0.009	-0.1044	0.1365	0.1842	0.0842	0.0018	-0.0587	-0.0034	-0.1006	-0.0508	0.0289	0.0582	-0.2129	-0.0777	-0.0561	-0.1482	-0.1759	-0.1464	-0.1968	-0.2652
0.2937	0.2004	-0.0029	0.0524	-0.0538	0.0851	0.1914	0.1827	0.1119	0.0431	-0.0634	-0.1052	0.0985	0.2019	0.0056	0.1397	-0.0313	0.0571	-0.0354	-0.0205	0.0304	0.0201	0.056	0.2796	0.0279	0.091	-0.0963	-0.0608	-0.0876	-0.105	0.016	-0.0973	0.1252	0.2228	0.0807	-0.0397	-0.0809	-0.0244	-0.1181	-0.072	0.0195	0.0539	-0.23	-0.0887	-0.0667	-0.1623	-0.1864	-0.144	-0.1951	-0.2708
0.2825	0.1972	-0.0284	0.0277	-0.0798	0.057	0.1775	0.1647	0.0951	0.0224	-0.08	-0.1032	0.1084	0.2084	0.0252	0.1506	-0.0146	0.0685	-0.019	0.0129	0.0604	0.0569	0.0732	0.2889	0.0665	0.1347	-0.0662	-0.0518	-0.0637	-0.0766	0.0443	-0.0887	0.1107	0.259	0.0742	-0.0899	-0.1071	-0.0508	-0.1416	-0.0984	0.0001	0.039	-0.2533	-0.1	-0.0855	-0.18	-0.201	-0.1452	-0.1989	-0.2771
0.2639	0.1877	-0.0504	0.0062	-0.0917	0.0403	0.1751	0.1628	0.0845	0.0054	-0.0914	-0.0962	0.1147	0.2074	0.0568	0.167	0.0012	0.0783	-0.0034	0.0415	0.0875	0.0928	0.0871	0.293	0.0964	0.1702	-0.0389	-0.0386	-0.0406	-0.0515	0.0684	-0.0805	0.0994	0.2918	0.0652	-0.1368	-0.1265	-0.0751	-0.1642	-0.1249	-0.0271	0.0258	-0.2728	-0.1106	-0.1118	-0.1979	-0.2139	-0.1456	-0.2025	-0.2818
0.239	0.1759	-0.0655	-0.0132	-0.0988	0.0357	0.1803	0.1728	0.0747	-0.0112	-0.0973	-0.0865	0.1175	0.1991	0.0872	0.1856	0.014	0.0841	0.0113	0.0665	0.1128	0.1229	0.0953	0.2919	0.1147	0.2	-0.0145	-0.0235	-0.0179	-0.0283	0.0894	-0.074	0.0961	0.3184	0.0516	-0.1736	-0.1367	-0.0956	-0.1844	-0.1509	-0.0521	0.0243	-0.283	-0.1284	-0.1417	-0.2142	-0.224	-0.1443	-0.2051	-0.2862
0.215	0.1669	-0.0683	-0.0322	-0.1079	0.0369	0.1905	0.188	0.0631	-0.0284	-0.0986	-0.0769	0.1165	0.1832	0.1163	0.2015	0.0226	0.0849	0.0208	0.0863	0.1334	0.1425	0.0963	0.2898	0.126	0.2244	0.0027	-0.018	-0.0017	-0.0085	0.1076	-0.0682	0.1021	0.3388	0.0398	-0.1958	-0.141	-0.1126	-0.2018	-0.174	-0.062	0.0302	-0.277	-0.1496	-0.1652	-0.2264	-0.2308	-0.1437	-0.2051	-0.2867
0.1993	0.1649	-0.0525	-0.0496	-0.1175	0.0397	0.1963	0.1978	0.0544	-0.0418	-0.0992	-0.0703	0.1107	0.1693	0.1472	0.2098	0.0275	0.0809	0.0242	0.0976	0.1455	0.1522	0.0899	0.2867	0.1287	0.2405	0.0084	-0.0258	0.004	0.004	0.1209	-0.0623	0.1142	0.3504	0.035	-0.2015	-0.1422	-0.1258	-0.2155	-0.1929	-0.0532	0.0361	-0.2643	-0.1626	-0.1761	-0.233	-0.2366	-0.1429	-0.2023	-0.2783
0.1927	0.1697	-0.0185	-0.0653	-0.1224	0.0393	0.1896	0.197	0.0493	-0.0497	-0.1017	-0.069	0.0998	0.1529	0.1777	0.2056	0.0278	0.0725	0.0252	0.1029	0.151	0.1526	0.0767	0.2809	0.1229	0.2511	0.0058	-0.0373	0.0072	0.0114	0.1308	-0.0565	0.1289	0.3495	0.0396	-0.1952	-0.1415	-0.1347	-0.2258	-0.2084	-0.0334	0.0437	-0.2566	-0.1664	-0.1812	-0.2369	-0.2416	-0.1416	-0.1992	-0.267
0.192	0.178	0.0235	-0.0791	-0.1179	0.0383	0.1793	0.1954	0.0457	-0.0519	-0.1042	-0.0712	0.086	0.1256	0.1963	0.1895	0.0233	0.0622	0.0258	0.1063	0.1529	0.1441	0.0604	0.2686	0.1155	0.2587	-0.0019	-0.0443	0.0127	0.0157	0.1406	-0.0492	0.1397	0.3352	0.0537	-0.1834	-0.1397	-0.139	-0.2335	-0.221	-0.0104	0.0536	-0.2469	-0.174	-0.1861	-0.2417	-0.246	-0.1395	-0.1976	-0.2609
0.1925	0.192	0.0625	-0.0921	-0.1038	0.0478	0.1765	0.205	0.0429	-0.0501	-0.1069	-0.0742	0.0717	0.0979	0.2101	0.1713	0.0176	0.0529	0.0252	0.1078	0.1524	0.1318	0.0478	0.2508	0.1102	0.261	-0.0119	-0.0473	0.017	0.0169	0.1492	-0.0409	0.1402	0.3133	0.0707	-0.1731	-0.1371	-0.1412	-0.2366	-0.2302	0.0101	0.0514	-0.2313	-0.191	-0.1866	-0.2465	-0.2502	-0.136	-0.1968	-0.2568
0.193	0.2091	0.0935	-0.1079	-0.086	0.0663	0.1777	0.2227	0.0411	-0.0478	-0.1118	-0.077	0.0578	0.0749	0.2242	0.1579	0.0114	0.0442	0.0222	0.1098	0.1495	0.1205	0.0396	0.2319	0.1032	0.2586	-0.0265	-0.0477	0.017	0.0176	0.153	-0.0331	0.133	0.2942	0.0812	-0.1693	-0.1332	-0.1419	-0.234	-0.2343	0.0314	0.0366	-0.2123	-0.2017	-0.1794	-0.2477	-0.2545	-0.1315	-0.1955	-0.249
0.1959	0.2247	0.1161	-0.1272	-0.0687	0.0878	0.1794	0.2433	0.0411	-0.0482	-0.1205	-0.0805	0.0442	0.053	0.2294	0.1496	0.0037	0.0348	0.017	0.1124	0.1447	0.1123	0.0379	0.2167	0.0904	0.254	-0.0453	-0.0417	0.0132	0.0197	0.1527	-0.0268	0.1251	0.2798	0.0794	-0.1713	-0.1275	-0.1401	-0.227	-0.2355	0.0515	0.0162	-0.2012	-0.1981	-0.1638	-0.2456	-0.2601	-0.1282	-0.1925	-0.2366
0.2011	0.2307	0.1271	-0.1508	-0.0582	0.1053	0.1779	0.2615	0.0277	-0.0585	-0.1338	-0.086	0.0285	0.0293	0.2206	0.1443	-0.0023	0.0229	0.0115	0.1143	0.1388	0.1081	0.0432	0.2103	0.0776	0.2482	-0.0636	-0.0249	0.01	0.0269	0.1511	-0.0218	0.1134	0.2639	0.0677	-0.174	-0.1191	-0.1366	-0.2174	-0.2341	0.0686	-0.0071	-0.1967	-0.1863	-0.1395	-0.2402	-0.2647	-0.1275	-0.1866	-0.2205
0.2039	0.2266	0.1303	-0.1762	-0.057	0.1151	0.1691	0.2729	-0.0036	-0.0791	-0.1499	-0.0941	0.0108	-0.0018	0.2007	0.1387	-0.0106	0.0067	0.0055	0.1157	0.1314	0.1017	0.0473	0.2103	0.0634	0.2421	-0.0802	-0.0026	0.0108	0.04	0.1497	-0.0166	0.0975	0.2496	0.0559	-0.1735	-0.1061	-0.134	-0.205	-0.2258	0.0879	-0.0259	-0.1856	-0.1724	-0.1109	-0.2321	-0.2664	-0.1289	-0.1776	-0.1998
0.2004	0.219	0.1341	-0.2006	-0.0612	0.1238	0.1539	0.2651	-0.0386	-0.1023	-0.1689	-0.1074	-0.004	-0.0351	0.1741	0.1327	-0.0242	-0.0124	-0.0004	0.1167	0.1229	0.092	0.0455	0.2087	0.0473	0.2361	-0.0959	0.0209	0.0166	0.055	0.1503	-0.0123	0.0794	0.2385	0.0433	-0.1706	-0.0895	-0.1334	-0.1919	-0.2124	0.1061	-0.0322	-0.1604	-0.1621	-0.0861	-0.2244	-0.2679	-0.1317	-0.1674	-0.178
0.189	0.2128	0.1394	-0.2245	-0.0664	0.136	0.141	0.2362	-0.0658	-0.1237	-0.1902	-0.1231	-0.0112	-0.0585	0.1445	0.1284	-0.0372	-0.0306	-0.0044	0.1198	0.1155	0.0819	0.0417	0.2047	0.0356	0.2318	-0.1098	0.0463	0.0264	0.0734	0.1541	-0.01	0.0577	0.2243	0.0206	-0.1681	-0.0734	-0.136	-0.1818	-0.2012	0.1155	-0.0252	-0.1324	-0.1579	-0.0672	-0.2195	-0.2708	-0.135	-0.1581	-0.1609
0.1693	0.2111	0.1459	-0.2476	-0.0737	0.146	0.1321	0.1974	-0.0898	-0.1447	-0.2123	-0.1376	-0.0139	-0.0781	0.1182	0.1256	-0.0484	-0.0458	-0.0068	0.1285	0.1084	0.0708	0.0372	0.2021	0.0296	0.2309	-0.1185	0.0724	0.042	0.0967	0.1608	-0.008	0.0337	0.2061	-0.0025	-0.1664	-0.0605	-0.1414	-0.1758	-0.189	0.1206	-0.0111	-0.1119	-0.1542	-0.0549	-0.2174	-0.2745	-0.1383	-0.15	-0.1518
0.1446	0.2114	0.1526	-0.2668	-0.0841	0.1455	0.1178	0.1588	-0.1162	-0.1651	-0.235	-0.1487	-0.0188	-0.1005	0.0971	0.1241	-0.0604	-0.0581	-0.0086	0.1408	0.1024	0.0597	0.0335	0.2027	0.0293	0.2347	-0.1158	0.1018	0.0669	0.1234	0.1711	-0.006	0.0105	0.1891	-0.0215	-0.1626	-0.0494	-0.1498	-0.1737	-0.1764	0.1263	-0.0032	-0.1124	-0.1481	-0.0542	-0.2163	-0.2795	-0.1417	-0.1451	-0.1511
0.1138	0.2094	0.1567	-0.2818	-0.0961	0.1376	0.0968	0.1215	-0.1414	-0.1833	-0.2574	-0.1567	-0.0262	-0.12	0.0845	0.1202	-0.0723	-0.0698	-0.0081	0.1564	0.0999	0.0507	0.0325	0.2117	0.0363	0.2432	-0.0999	0.134	0.1	0.1521	0.1853	-0.0024	-0.0155	0.1786	-0.0373	-0.1572	-0.038	-0.1608	-0.174	-0.1711	0.1232	-0.0042	-0.1321	-0.1589	-0.0679	-0.2167	-0.2864	-0.1462	-0.1447	-0.1543
0.0738	0.2008	0.1576	-0.2948	-0.1101	0.126	0.0703	0.0807	-0.1636	-0.2007	-0.2771	-0.1639	-0.0347	-0.1345	0.0801	0.1113	-0.0832	-0.0802	-0.0042	0.1752	0.1012	0.0442	0.0335	0.2267	0.0526	0.2569	-0.0777	0.1666	0.135	0.1809	0.2015	0.0039	-0.0484	0.1719	-0.0523	-0.1524	-0.0302	-0.1723	-0.1763	-0.1711	0.1093	-0.0154	-0.1587	-0.1877	-0.084	-0.2163	-0.2932	-0.151	-0.1455	-0.1547
0.0251	0.1802	0.1566	-0.3072	-0.1207	0.1114	0.0414	0.0388	-0.1794	-0.2137	-0.2936	-0.1705	-0.0422	-0.1441	0.0804	0.0939	-0.0928	-0.0886	0.0022	0.1937	0.105	0.0391	0.0327	0.2361	0.0756	0.2731	-0.0543	0.1949	0.164	0.2075	0.2143	0.0121	-0.0864	0.1599	-0.07	-0.1487	-0.0294	-0.1829	-0.1792	-0.1695	0.0933	-0.0317	-0.1855	-0.2118	-0.0873	-0.2122	-0.2982	-0.1556	-0.1417	-0.145
-0.0298	0.1454	0.1545	-0.3165	-0.1272	0.0935	0.0136	0.0062	-0.1881	-0.2186	-0.3093	-0.1746	-0.0481	-0.1472	0.0767	0.0657	-0.1004	-0.094	0.0107	0.2094	0.1116	0.0335	0.028	0.2352	0.0947	0.287	-0.0344	0.2171	0.1841	0.2281	0.2239	0.0192	-0.1245	0.138	-0.0827	-0.1388	-0.032	-0.1928	-0.1808	-0.1602	0.0865	-0.0467	-0.2067	-0.2193	-0.0788	-0.2042	-0.3003	-0.1586	-0.1323	-0.1281
-0.0831	0.1025	0.1499	-0.3218	-0.1356	0.0694	-0.0134	-0.0151	-0.1966	-0.2192	-0.3255	-0.1754	-0.0524	-0.1484	0.0671	0.0395	-0.1025	-0.0965	0.0192	0.2258	0.122	0.0298	0.023	0.2273	0.1126	0.2988	-0.0186	0.2334	0.1993	0.2445	0.2322	0.0248	-0.158	0.1056	-0.0922	-0.1178	-0.0346	-0.2008	-0.1825	-0.1457	0.0927	-0.0647	-0.2191	-0.2118	-0.0659	-0.1957	-0.3029	-0.1595	-0.1215	-0.1097
-0.1303	0.0562	0.1399	-0.3256	-0.1515	0.0345	-0.0367	-0.0269	-0.207	-0.2169	-0.341	-0.1745	-0.0544	-0.1574	0.053	0.0258	-0.0977	-0.0954	0.0255	0.2449	0.1363	0.0311	0.0209	0.2165	0.1354	0.3122	-0.0022	0.2442	0.2128	0.2625	0.2418	0.0315	-0.1857	0.065	-0.109	-0.0927	-0.0383	-0.2087	-0.1865	-0.1292	0.1065	-0.0888	-0.2228	-0.1937	-0.0499	-0.1904	-0.3083	-0.1606	-0.1103	-0.0872
-0.169	0.009	0.1199	-0.3288	-0.1754	-0.0075	-0.0564	-0.0354	-0.2182	-0.2134	-0.3538	-0.1737	-0.0565	-0.1744	0.0316	0.0231	-0.0924	-0.0939	0.0303	0.2636	0.1506	0.0349	0.0216	0.2042	0.1584	0.3288	0.015	0.2457	0.2217	0.2812	0.2539	0.0399	-0.2041	0.0241	-0.1259	-0.0682	-0.0427	-0.2161	-0.1914	-0.1101	0.1226	-0.1062	-0.2178	-0.1679	-0.031	-0.1876	-0.3147	-0.1628	-0.099	-0.0595
-0.196	-0.0345	0.087	-0.3309	-0.201	-0.0442	-0.0726	-0.052	-0.2299	-0.2108	-0.3635	-0.173	-0.0591	-0.1883	-0.0032	0.0248	-0.0903	-0.0946	0.0352	0.2784	0.1633	0.0407	0.0243	0.191	0.1747	0.3439	0.0321	0.2382	0.2265	0.2957	0.2641	0.0474	-0.2095	-0.0111	-0.1326	-0.0397	-0.0508	-0.2216	-0.1965	-0.0892	0.1394	-0.1084	-0.2147	-0.1391	-0.0101	-0.1866	-0.3215	-0.1655	-0.0889	-0.0283
-0.2127	-0.0667	0.0447	-0.3328	-0.2239	-0.0684	-0.0828	-0.0751	-0.2413	-0.2105	-0.3748	-0.1735	-0.0618	-0.1945	-0.0425	0.0294	-0.0901	-0.0958	0.0379	0.2882	0.1736	0.0499	0.0311	0.1792	0.1845	0.3565	0.0479	0.2304	0.2289	0.3062	0.2702	0.0505	-0.2022	-0.0473	-0.135	-0.0079	-0.0655	-0.2276	-0.2024	-0.0735	0.1517	-0.1017	-0.2197	-0.1112	0.0064	-0.1891	-0.3308	-0.1687	-0.0805	0.0019
-0.2137	-0.0882	0.0034	-0.3345	-0.244	-0.0831	-0.0905	-0.0915	-0.2451	-0.213	-0.3901	-0.178	-0.0634	-0.1941	-0.0694	0.0362	-0.0883	-0.1002	0.0357	0.2903	0.1779	0.0573	0.037	0.1669	0.1858	0.3608	0.0566	0.2155	0.2262	0.3083	0.2686	0.0508	-0.1722	-0.0665	-0.1253	0.027	-0.0777	-0.2359	-0.2079	-0.0638	0.1589	-0.0884	-0.2296	-0.0803	0.0138	-0.1941	-0.3415	-0.1779	-0.0754	0.0252
-0.2203	-0.1155	-0.0445	-0.3384	-0.2656	-0.0947	-0.0937	-0.097	-0.2369	-0.2136	-0.4052	-0.1815	-0.0613	-0.1835	-0.0797	0.0483	-0.0851	-0.099	0.033	0.2973	0.1854	0.0679	0.0466	0.1577	0.1896	0.3679	0.0692	0.2019	0.2266	0.3151	0.2715	0.0499	-0.1513	-0.0906	-0.1273	0.0423	-0.0947	-0.247	-0.2186	-0.0636	0.1475	-0.0805	-0.2392	-0.0574	0.0108	-0.2031	-0.3561	-0.1867	-0.0704	0.0415
-0.2281	-0.1505	-0.0948	-0.344	-0.287	-0.1112	-0.0965	-0.0928	-0.218	-0.2131	-0.419	-0.1837	-0.0562	-0.1667	-0.0845	0.0634	-0.0807	-0.0908	0.0315	0.3088	0.1968	0.0795	0.0563	0.1557	0.1954	0.3794	0.0856	0.1868	0.2291	0.3261	0.2784	0.0482	-0.1375	-0.1143	-0.139	0.0397	-0.1154	-0.2606	-0.2314	-0.071	0.1188	-0.0809	-0.2377	-0.054	0.0025	-0.2162	-0.3718	-0.1928	-0.0678	0.054
-0.2299	-0.19	-0.1468	-0.3533	-0.3087	-0.138	-0.1082	-0.0821	-0.1929	-0.217	-0.4346	-0.1863	-0.053	-0.1486	-0.0816	0.0839	-0.0744	-0.0811	0.0292	0.32	0.209	0.0909	0.0672	0.1646	0.2049	0.3942	0.1042	0.1737	0.2329	0.338	0.2854	0.0473	-0.1265	-0.1341	-0.1543	0.026	-0.1374	-0.2767	-0.2455	-0.0819	0.0879	-0.0934	-0.2258	-0.0582	-0.0045	-0.232	-0.3884	-0.1982	-0.0686	0.0688
-0.2213	-0.2254	-0.2008	-0.3676	-0.3319	-0.1739	-0.1289	-0.0712	-0.1747	-0.2322	-0.4533	-0.1916	-0.0547	-0.1329	-0.0732	0.1098	-0.0659	-0.0724	0.0258	0.3298	0.2211	0.1055	0.084	0.1864	0.2157	0.4094	0.1223	0.1623	0.2367	0.3475	0.2923	0.0478	-0.1198	-0.1497	-0.1719	0.0048	-0.1614	-0.2966	-0.2615	-0.0913	0.066	-0.1128	-0.2122	-0.0519	-0.006	-0.2472	-0.4074	-0.205	-0.0706	0.0878
-0.1999	-0.2491	-0.2477	-0.3869	-0.3534	-0.2181	-0.1555	-0.0552	-0.1681	-0.2557	-0.4718	-0.2018	-0.0593	-0.1173	-0.0651	0.1349	-0.054	-0.0658	0.0213	0.3383	0.2315	0.1241	0.1065	0.2206	0.2271	0.418	0.1369	0.1474	0.2374	0.3505	0.2988	0.048	-0.1163	-0.1594	-0.1914	-0.0236	-0.1884	-0.3205	-0.2787	-0.1017	0.0494	-0.1261	-0.1936	-0.0382	-0.0068	-0.2598	-0.4287	-0.2132	-0.0743	0.1054
-0.1679	-0.2573	-0.2823	-0.4086	-0.3691	-0.263	-0.184	-0.0348	-0.1686	-0.2764	-0.4871	-0.2129	-0.0628	-0.0979	-0.0479	0.1537	-0.0392	-0.0602	0.0163	0.3454	0.2403	0.1462	0.1312	0.2638	0.2427	0.4184	0.1446	0.1265	0.233	0.3458	0.3036	0.0473	-0.1168	-0.1665	-0.206	-0.058	-0.2155	-0.3455	-0.2965	-0.116	0.0341	-0.1339	-0.1645	-0.0428	-0.0155	-0.2721	-0.4516	-0.2221	-0.0798	0.1129
-0.1297	-0.2495	-0.3061	-0.4271	-0.3747	-0.2931	-0.2035	-0.0136	-0.1703	-0.2908	-0.4982	-0.2227	-0.0641	-0.077	-0.0198	0.1673	-0.024	-0.0544	0.0097	0.3477	0.2478	0.1687	0.1545	0.3097	0.258	0.413	0.1436	0.1002	0.2213	0.3342	0.3061	0.0465	-0.1211	-0.175	-0.2128	-0.0941	-0.2398	-0.3691	-0.316	-0.1328	0.0206	-0.1506	-0.1269	-0.069	-0.0286	-0.2855	-0.4726	-0.2317	-0.0867	0.1113
-0.0952	-0.2345	-0.3218	-0.4418	-0.374	-0.302	-0.2112	0.0043	-0.1748	-0.3048	-0.5079	-0.2327	-0.0681	-0.061	0.0052	0.1771	-0.0137	-0.0526	0.0015	0.3459	0.2535	0.1875	0.176	0.3514	0.2698	0.4042	0.1387	0.0754	0.2054	0.3203	0.3061	0.0451	-0.1259	-0.1788	-0.2114	-0.1249	-0.2622	-0.3919	-0.3349	-0.149	0.0133	-0.1753	-0.095	-0.0872	-0.0354	-0.2963	-0.4917	-0.2413	-0.0922	0.1087
-0.0712	-0.2202	-0.332	-0.4534	-0.372	-0.2928	-0.2116	0.0235	-0.1841	-0.3202	-0.518	-0.2427	-0.0767	-0.0523	0.0264	0.1873	-0.0103	-0.0561	-0.0084	0.3408	0.2554	0.2038	0.1948	0.3807	0.2773	0.3918	0.1303	0.0492	0.1858	0.307	0.3041	0.042	-0.1297	-0.1703	-0.1967	-0.1493	-0.2853	-0.4118	-0.3502	-0.1577	0.0164	-0.1979	-0.0827	-0.082	-0.0291	-0.301	-0.5087	-0.2496	-0.0939	0.1107
-0.0588	-0.2103	-0.3369	-0.4618	-0.3654	-0.2738	-0.207	0.041	-0.1923	-0.3326	-0.5261	-0.2518	-0.0893	-0.0505	0.0439	0.1942	-0.011	-0.0612	-0.0193	0.3328	0.2529	0.2168	0.2091	0.4001	0.2823	0.3764	0.1202	0.0261	0.1655	0.2971	0.3012	0.0395	-0.1306	-0.1528	-0.1722	-0.169	-0.31	-0.4282	-0.3606	-0.1587	0.0214	-0.2161	-0.0808	-0.065	-0.0166	-0.3008	-0.5236	-0.2564	-0.0954	0.1148
-0.056	-0.207	-0.3381	-0.4669	-0.3558	-0.2575	-0.2031	0.0424	-0.1924	-0.3389	-0.5316	-0.2591	-0.1011	-0.0485	0.0553	0.1975	-0.0113	-0.0659	-0.0272	0.3243	0.2494	0.2282	0.2239	0.4179	0.291	0.3621	0.1157	0.0174	0.151	0.2932	0.2995	0.0377	-0.1254	-0.1255	-0.1504	-0.1866	-0.3335	-0.4413	-0.3706	-0.1639	0.0115	-0.2322	-0.0842	-0.0563	-0.0106	-0.2999	-0.5384	-0.2634	-0.0999	0.1124
-0.0594	-0.2083	-0.3371	-0.47	-0.3496	-0.2505	-0.206	0.0323	-0.1843	-0.3399	-0.537	-0.2658	-0.1092	-0.0395	0.0566	0.2032	-0.0073	-0.0688	-0.0312	0.315	0.2459	0.2413	0.2427	0.4386	0.307	0.3506	0.1183	0.0228	0.1441	0.2958	0.2982	0.0349	-0.1127	-0.0841	-0.1298	-0.202	-0.354	-0.4535	-0.3836	-0.1802	-0.0216	-0.2384	-0.0915	-0.0623	-0.0181	-0.3024	-0.5541	-0.2707	-0.1075	0.0978
-0.0677	-0.2073	-0.3317	-0.474	-0.3505	-0.2512	-0.2076	0.0259	-0.166	-0.3397	-0.5428	-0.2739	-0.116	-0.0248	0.0459	0.2088	0.001	-0.0707	-0.035	0.304	0.244	0.2518	0.2614	0.4633	0.3262	0.3402	0.1237	0.0359	0.1417	0.3003	0.2967	0.031	-0.0944	-0.0361	-0.108	-0.2105	-0.369	-0.465	-0.3977	-0.1995	-0.0576	-0.2386	-0.0973	-0.0703	-0.0333	-0.308	-0.5683	-0.2783	-0.1167	0.0762
-0.0784	-0.2061	-0.3252	-0.4804	-0.3626	-0.259	-0.2072	0.0231	-0.1444	-0.3418	-0.5468	-0.2828	-0.1228	-0.0086	0.0327	0.2159	0.0103	-0.074	-0.0401	0.2925	0.2432	0.2562	0.2745	0.4877	0.3407	0.3291	0.1271	0.047	0.1386	0.3023	0.2941	0.0275	-0.0751	0.0051	-0.0903	-0.2151	-0.3795	-0.4767	-0.4104	-0.2173	-0.0735	-0.2343	-0.1012	-0.0647	-0.0452	-0.3141	-0.5784	-0.2847	-0.1224	0.0589
-0.0844	-0.2062	-0.3172	-0.487	-0.3805	-0.2702	-0.2108	0.0196	-0.1326	-0.3453	-0.5487	-0.2902	-0.1267	0.0051	0.0293	0.2277	0.0174	-0.0775	-0.0458	0.2823	0.24	0.2563	0.2784	0.5069	0.3496	0.318	0.1274	0.0494	0.1322	0.3019	0.2878	0.0251	-0.0549	0.0371	-0.0789	-0.2184	-0.3881	-0.4885	-0.42	-0.2344	-0.0725	-0.2276	-0.1173	-0.0493	-0.0476	-0.3194	-0.5848	-0.2883	-0.123	0.05
-0.0846	-0.2145	-0.3097	-0.4929	-0.3975	-0.2832	-0.2182	0.0207	-0.1323	-0.3517	-0.5495	-0.2959	-0.1262	0.0144	0.039	0.2412	0.0219	-0.0793	-0.05	0.2729	0.2362	0.2533	0.276	0.521	0.3608	0.3083	0.1291	0.0556	0.1304	0.3007	0.2803	0.0217	-0.0352	0.0611	-0.0745	-0.2205	-0.3983	-0.5006	-0.4297	-0.2504	-0.0657	-0.2304	-0.1463	-0.0401	-0.0466	-0.3225	-0.59	-0.29	-0.1205	0.0459
-0.088	-0.2345	-0.3069	-0.4975	-0.4135	-0.2982	-0.2247	0.0241	-0.1357	-0.3582	-0.548	-0.3005	-0.122	0.0246	0.0603	0.253	0.0276	-0.0785	-0.0519	0.2641	0.2347	0.2511	0.2734	0.5318	0.3714	0.3017	0.1362	0.071	0.1373	0.3002	0.2733	0.0165	-0.0211	0.0737	-0.0721	-0.2257	-0.4153	-0.5141	-0.4401	-0.2622	-0.0541	-0.2403	-0.1699	-0.0398	-0.0444	-0.3236	-0.5943	-0.2912	-0.1173	0.0411
-0.0993	-0.2644	-0.3077	-0.5011	-0.432	-0.3068	-0.226	0.0243	-0.1431	-0.3634	-0.5442	-0.3031	-0.1149	0.0335	0.091	0.2624	0.0362	-0.0734	-0.0536	0.2574	0.2361	0.2528	0.2777	0.5398	0.3812	0.2991	0.1482	0.0925	0.1495	0.3001	0.2656	0.0105	-0.0181	0.0736	-0.0677	-0.2381	-0.4403	-0.5277	-0.4502	-0.2686	-0.04	-0.252	-0.1814	-0.0469	-0.0381	-0.3223	-0.5953	-0.2911	-0.1159	0.0335
-0.11	-0.2962	-0.309	-0.5041	-0.4572	-0.3032	-0.2215	0.0262	-0.1593	-0.3737	-0.5413	-0.3073	-0.1114	0.0339	0.1214	0.2648	0.042	-0.0679	-0.0562	0.2527	0.2384	0.2566	0.2854	0.5475	0.3955	0.2975	0.1641	0.1241	0.1682	0.2986	0.2556	0.0056	-0.0266	0.0623	-0.0638	-0.2567	-0.4677	-0.541	-0.4624	-0.2764	-0.0342	-0.2559	-0.1718	-0.0665	-0.0345	-0.3199	-0.593	-0.2901	-0.1162	0.0238
-0.1133	-0.3226	-0.3097	-0.506	-0.488	-0.2888	-0.2195	0.029	-0.1811	-0.3884	-0.5388	-0.3133	-0.113	0.029	0.1443	0.2599	0.0418	-0.0656	-0.0612	0.2476	0.2385	0.2569	0.291	0.5571	0.4134	0.2953	0.1838	0.1672	0.194	0.2965	0.2442	0.0007	-0.0435	0.0399	-0.0738	-0.2817	-0.4902	-0.5517	-0.4766	-0.2874	-0.0408	-0.2557	-0.1521	-0.0889	-0.0316	-0.3149	-0.589	-0.2877	-0.1152	0.0169
-0.1128	-0.3441	-0.3118	-0.5065	-0.5188	-0.2677	-0.224	0.0187	-0.199	-0.3997	-0.5349	-0.3158	-0.1146	0.0279	0.1554	0.2528	0.0371	-0.0651	-0.0667	0.2431	0.2377	0.2536	0.2942	0.5641	0.4369	0.2956	0.2102	0.217	0.2255	0.2974	0.2323	-0.0053	-0.064	0.0079	-0.1018	-0.3096	-0.5044	-0.5572	-0.4888	-0.2973	-0.0515	-0.2662	-0.1446	-0.1009	-0.0262	-0.3059	-0.5838	-0.2849	-0.1115	0.0136
-0.114	-0.3563	-0.3147	-0.5067	-0.5428	-0.2451	-0.2293	-0.0083	-0.2062	-0.404	-0.528	-0.3126	-0.113	0.0306	0.1553	0.2504	0.0341	-0.0626	-0.0708	0.2394	0.2399	0.2553	0.3004	0.5651	0.4697	0.3022	0.2467	0.2727	0.2641	0.3011	0.2213	-0.0119	-0.0834	-0.0242	-0.1374	-0.3379	-0.5124	-0.5592	-0.4992	-0.3083	-0.0675	-0.2874	-0.1485	-0.1105	-0.0303	-0.2992	-0.5767	-0.282	-0.1083	0.0032
-0.1196	-0.354	-0.3158	-0.5061	-0.5572	-0.2288	-0.2312	-0.0514	-0.2082	-0.4019	-0.5173	-0.3049	-0.1097	0.0344	0.1445	0.2565	0.0354	-0.0579	-0.0753	0.2331	0.2446	0.2636	0.312	0.5662	0.5083	0.314	0.2913	0.3353	0.3076	0.3054	0.21	-0.0195	-0.099	-0.0481	-0.171	-0.368	-0.5163	-0.5587	-0.5071	-0.319	-0.0865	-0.3098	-0.1616	-0.1244	-0.046	-0.2985	-0.5678	-0.2796	-0.1085	-0.0171
-0.1296	-0.3396	-0.3133	-0.5023	-0.5589	-0.217	-0.2294	-0.1053	-0.2063	-0.394	-0.502	-0.2939	-0.1034	0.0415	0.1252	0.2706	0.0404	-0.0522	-0.0806	0.2256	0.2503	0.2761	0.3288	0.5713	0.5442	0.3258	0.3354	0.3977	0.3463	0.307	0.1966	-0.0285	-0.1077	-0.063	-0.1909	-0.3948	-0.5167	-0.5546	-0.5081	-0.3255	-0.1002	-0.3325	-0.1919	-0.1323	-0.0626	-0.2992	-0.5575	-0.2781	-0.1112	-0.0428
-0.1406	-0.3212	-0.3082	-0.4949	-0.5468	-0.2044	-0.2238	-0.1534	-0.1911	-0.3809	-0.4832	-0.2829	-0.0955	0.0519	0.1036	0.2856	0.0441	-0.0477	-0.0874	0.2154	0.2538	0.288	0.3468	0.575	0.5745	0.3328	0.3733	0.451	0.3745	0.3019	0.1787	-0.0388	-0.1046	-0.0644	-0.186	-0.4096	-0.5124	-0.5469	-0.5017	-0.3295	-0.108	-0.3485	-0.2235	-0.1319	-0.0781	-0.3009	-0.5447	-0.2767	-0.1147	-0.0755
-0.153	-0.3042	-0.3048	-0.486	-0.5249	-0.191	-0.2076	-0.1781	-0.1618	-0.3655	-0.4623	-0.2747	-0.0898	0.064	0.0937	0.2977	0.0467	-0.0457	-0.0957	0.2015	0.2547	0.2943	0.3654	0.5751	0.5994	0.3346	0.4042	0.4932	0.3924	0.292	0.1572	-0.0498	-0.0955	-0.05	-0.1668	-0.4174	-0.5054	-0.5381	-0.491	-0.3327	-0.1114	-0.3509	-0.2338	-0.1346	-0.0952	-0.3042	-0.5291	-0.2767	-0.1204	-0.115
-0.1757	-0.2928	-0.3145	-0.4787	-0.4978	-0.1846	-0.1833	-0.1778	-0.1256	-0.349	-0.4398	-0.2656	-0.0823	0.0806	0.1	0.304	0.0542	-0.0449	-0.1028	0.1875	0.2538	0.2975	0.3828	0.5766	0.6173	0.3335	0.4297	0.5318	0.4044	0.2824	0.1353	-0.0606	-0.1001	-0.0402	-0.1584	-0.4275	-0.4997	-0.5245	-0.4783	-0.3332	-0.1124	-0.3504	-0.2431	-0.1449	-0.1087	-0.305	-0.5049	-0.277	-0.125	-0.1505
-0.1958	-0.28	-0.3316	-0.4705	-0.463	-0.1861	-0.159	-0.1651	-0.0872	-0.331	-0.4157	-0.255	-0.0735	0.1007	0.1155	0.3008	0.0632	-0.0455	-0.1097	0.1727	0.2493	0.2984	0.3948	0.5749	0.6297	0.3292	0.4478	0.565	0.4119	0.2726	0.1115	-0.0725	-0.1112	-0.0345	-0.1558	-0.4329	-0.4928	-0.5106	-0.4643	-0.3289	-0.1148	-0.3448	-0.2662	-0.1608	-0.1181	-0.3026	-0.4805	-0.2767	-0.1267	-0.1794
-0.2097	-0.2641	-0.3468	-0.4599	-0.4229	-0.1993	-0.1367	-0.141	-0.0472	-0.3114	-0.3902	-0.2432	-0.0658	0.1195	0.1389	0.292	0.072	-0.047	-0.1171	0.1583	0.2435	0.2963	0.4014	0.5683	0.6365	0.3218	0.4573	0.5882	0.4161	0.2609	0.0871	-0.0829	-0.1234	-0.0293	-0.1535	-0.4309	-0.4836	-0.4959	-0.4481	-0.3214	-0.1196	-0.3268	-0.2821	-0.18	-0.1262	-0.299	-0.4592	-0.2754	-0.1296	-0.2061
-0.2145	-0.2457	-0.3564	-0.4448	-0.3787	-0.2182	-0.114	-0.1092	-0.01	-0.2907	-0.365	-0.2315	-0.0614	0.132	0.1561	0.2782	0.0786	-0.0489	-0.124	0.1461	0.2372	0.2931	0.4065	0.5585	0.6417	0.3174	0.464	0.6011	0.4214	0.2512	0.0656	-0.0893	-0.1331	-0.0178	-0.1509	-0.426	-0.4699	-0.4806	-0.4321	-0.3121	-0.1293	-0.3154	-0.288	-0.2026	-0.1358	-0.2971	-0.4384	-0.2738	-0.1342	-0.2323
-0.2099	-0.2289	-0.3605	-0.4262	-0.3342	-0.2296	-0.0909	-0.076	0.0164	-0.274	-0.3441	-0.222	-0.0627	0.1344	0.1597	0.2655	0.0819	-0.0523	-0.1298	0.1355	0.2302	0.291	0.4114	0.5474	0.6479	0.3191	0.4737	0.6103	0.4294	0.2442	0.0472	-0.0946	-0.1433	-0.0056	-0.1551	-0.423	-0.4551	-0.4673	-0.4205	-0.3018	-0.1413	-0.3198	-0.287	-0.2236	-0.1462	-0.2985	-0.4184	-0.2733	-0.1391	-0.254
-0.1949	-0.2112	-0.3582	-0.4078	-0.2961	-0.2269	-0.0637	-0.0397	0.0305	-0.2642	-0.328	-0.2169	-0.0694	0.1294	0.1624	0.2589	0.0786	-0.0593	-0.1387	0.123	0.2224	0.287	0.4148	0.5363	0.6525	0.32	0.4819	0.6133	0.4373	0.2345	0.0276	-0.1016	-0.157	0.0005	-0.1677	-0.4203	-0.4419	-0.4563	-0.4147	-0.2923	-0.1487	-0.3333	-0.287	-0.2371	-0.1526	-0.301	-0.404	-0.2758	-0.146	-0.2689
-0.1678	-0.1835	-0.3437	-0.3925	-0.266	-0.2098	-0.0334	-0.0061	0.0395	-0.2601	-0.317	-0.2165	-0.0803	0.1214	0.1646	0.2505	0.0672	-0.0711	-0.1517	0.1079	0.211	0.2774	0.414	0.5248	0.6495	0.315	0.4828	0.6078	0.4399	0.2183	0.0057	-0.1133	-0.1694	0.003	-0.1738	-0.4126	-0.4281	-0.447	-0.4132	-0.2838	-0.1486	-0.3404	-0.2942	-0.2473	-0.1601	-0.3043	-0.3942	-0.2831	-0.1579	-0.2812
-0.1355	-0.1461	-0.3119	-0.3808	-0.2446	-0.1839	-0.0069	0.0133	0.0462	-0.2584	-0.3096	-0.2187	-0.0923	0.1136	0.1607	0.235	0.0521	-0.0849	-0.1659	0.091	0.1961	0.2632	0.4076	0.5134	0.6428	0.3059	0.4817	0.6025	0.4402	0.2006	-0.0158	-0.1299	-0.1777	0.0023	-0.1651	-0.3987	-0.4145	-0.4409	-0.4145	-0.2765	-0.1492	-0.3296	-0.2929	-0.27	-0.1708	-0.3079	-0.3869	-0.2944	-0.1724	-0.2947
-0.1065	-0.1058	-0.2628	-0.3716	-0.2316	-0.1522	0.0175	0.0242	0.0489	-0.2573	-0.3052	-0.2205	-0.1029	0.1054	0.1552	0.219	0.0355	-0.0978	-0.1805	0.0732	0.1783	0.2494	0.399	0.5036	0.638	0.2964	0.4817	0.6024	0.4424	0.1855	-0.0361	-0.1481	-0.1881	-0.0084	-0.1553	-0.383	-0.4013	-0.438	-0.4162	-0.2707	-0.1498	-0.322	-0.279	-0.3001	-0.1745	-0.3095	-0.3837	-0.3075	-0.1866	-0.3059
-0.0859	-0.0737	-0.2035	-0.3641	-0.2257	-0.1193	0.0404	0.0364	0.0502	-0.2558	-0.3025	-0.2222	-0.1095	0.0982	0.1491	0.2069	0.0213	-0.1081	-0.1939	0.0565	0.1619	0.2405	0.3917	0.4946	0.6332	0.2877	0.483	0.603	0.4457	0.1751	-0.0544	-0.1647	-0.2047	-0.0279	-0.1525	-0.3647	-0.3851	-0.4358	-0.4172	-0.2625	-0.1443	-0.3195	-0.2672	-0.3229	-0.1688	-0.31	-0.3845	-0.3213	-0.2005	-0.3109
-0.0705	-0.0524	-0.1445	-0.3579	-0.2275	-0.0891	0.0624	0.0567	0.0523	-0.2513	-0.3002	-0.2239	-0.1117	0.0909	0.1432	0.1981	0.0073	-0.116	-0.2044	0.0419	0.1492	0.2346	0.3842	0.4802	0.627	0.2789	0.484	0.6037	0.4484	0.1683	-0.072	-0.1808	-0.226	-0.0474	-0.1501	-0.3399	-0.3627	-0.4334	-0.4188	-0.2514	-0.1269	-0.3071	-0.2587	-0.3357	-0.1634	-0.3125	-0.3889	-0.3347	-0.2145	-0.3117
-0.0537	-0.0382	-0.0913	-0.3539	-0.2388	-0.0591	0.0869	0.0899	0.0518	-0.2459	-0.2999	-0.2262	-0.1105	0.0766	0.1414	0.1964	-0.0093	-0.1233	-0.2135	0.0283	0.1379	0.2313	0.3782	0.4591	0.6237	0.2731	0.4824	0.6067	0.4504	0.1621	-0.0901	-0.1974	-0.2462	-0.0593	-0.1483	-0.3118	-0.3367	-0.4327	-0.4196	-0.2444	-0.0992	-0.2956	-0.2587	-0.3422	-0.1635	-0.3177	-0.3968	-0.3509	-0.2291	-0.3137
-0.0362	-0.0304	-0.0466	-0.353	-0.2598	-0.0328	0.1101	0.1265	0.0411	-0.2429	-0.3033	-0.2315	-0.1084	0.0494	0.1327	0.2021	-0.0275	-0.1314	-0.2211	0.0146	0.1286	0.2322	0.3806	0.4414	0.6268	0.2716	0.483	0.6181	0.4558	0.1565	-0.1096	-0.215	-0.2605	-0.0626	-0.1504	-0.286	-0.3102	-0.4347	-0.4201	-0.2443	-0.0692	-0.2947	-0.2666	-0.3403	-0.1661	-0.3247	-0.4068	-0.3706	-0.2452	-0.3191
-0.0233	-0.0253	-0.0127	-0.3555	-0.2833	-0.0155	0.1344	0.1527	0.0228	-0.2414	-0.3113	-0.2399	-0.1047	0.0196	0.1214	0.2119	-0.0443	-0.1369	-0.2274	0.0043	0.1223	0.2377	0.3911	0.4283	0.6355	0.2733	0.4884	0.6395	0.4666	0.1506	-0.1295	-0.2335	-0.2664	-0.062	-0.1565	-0.2675	-0.2857	-0.4391	-0.4222	-0.2468	-0.0407	-0.3045	-0.2718	-0.3311	-0.174	-0.332	-0.4198	-0.393	-0.2647	-0.3311
-0.0201	-0.026	0.0097	-0.3608	-0.3036	-0.0085	0.1539	0.1638	0.0007	-0.2431	-0.324	-0.2489	-0.0978	-0.0056	0.1158	0.2201	-0.0583	-0.1369	-0.233	-0.0032	0.1193	0.2452	0.4039	0.4114	0.6414	0.2787	0.4976	0.666	0.4827	0.1479	-0.1471	-0.2518	-0.2644	-0.0638	-0.1613	-0.2514	-0.2637	-0.4438	-0.4234	-0.249	-0.0082	-0.3273	-0.2787	-0.3156	-0.1837	-0.3386	-0.4364	-0.4169	-0.2854	-0.3464
-0.0285	-0.0299	0.0262	-0.3679	-0.3175	-0.0082	0.1622	0.1595	-0.0207	-0.2458	-0.3382	-0.2577	-0.0923	-0.0273	0.1163	0.2207	-0.0727	-0.1315	-0.2371	-0.0088	0.1194	0.2542	0.4128	0.394	0.6456	0.2894	0.5134	0.6956	0.5035	0.1519	-0.1597	-0.27	-0.2555	-0.0725	-0.1624	-0.233	-0.2456	-0.4498	-0.4263	-0.2545	0.0228	-0.357	-0.2795	-0.3026	-0.1959	-0.3471	-0.4541	-0.4405	-0.3079	-0.3608
-0.047	-0.0332	0.0373	-0.3761	-0.3242	-0.0125	0.1632	0.1442	-0.0385	-0.246	-0.3533	-0.2651	-0.0914	-0.0439	0.1225	0.222	-0.0842	-0.1236	-0.2397	-0.0113	0.1245	0.2663	0.4195	0.3846	0.6539	0.3067	0.5368	0.7304	0.5287	0.1623	-0.1687	-0.2878	-0.2388	-0.0853	-0.1579	-0.214	-0.2328	-0.4589	-0.4338	-0.2677	0.0459	-0.3822	-0.2542	-0.3003	-0.2147	-0.3596	-0.4739	-0.4655	-0.3355	-0.3768
-0.0678	-0.0406	0.0458	-0.384	-0.3253	-0.0236	0.1578	0.117	-0.0517	-0.2462	-0.3671	-0.2704	-0.0941	-0.053	0.1193	0.2313	-0.0867	-0.1126	-0.2413	-0.0097	0.1366	0.2822	0.4283	0.3876	0.6703	0.33	0.5654	0.7648	0.5554	0.1767	-0.1745	-0.3043	-0.2128	-0.0975	-0.1509	-0.1987	-0.2231	-0.4704	-0.4442	-0.2839	0.0651	-0.4035	-0.2148	-0.297	-0.2349	-0.3739	-0.4956	-0.4911	-0.3662	-0.3939
-0.0863	-0.052	0.0544	-0.3915	-0.3249	-0.0397	0.1525	0.0816	-0.0602	-0.25	-0.3799	-0.2733	-0.0997	-0.0521	0.104	0.2445	-0.0793	-0.0967	-0.2424	-0.0038	0.1539	0.3014	0.4391	0.4037	0.6925	0.3566	0.5958	0.793	0.5819	0.1937	-0.1759	-0.317	-0.187	-0.1093	-0.1485	-0.1877	-0.2156	-0.4842	-0.4549	-0.2975	0.0806	-0.4233	-0.1844	-0.2867	-0.2503	-0.3876	-0.5183	-0.5153	-0.398	-0.4106
-0.1024	-0.0597	0.0619	-0.4006	-0.3256	-0.0527	0.1488	0.0509	-0.0657	-0.2582	-0.3923	-0.2737	-0.1063	-0.0445	0.0899	0.2576	-0.0647	-0.0785	-0.2419	0.0034	0.1749	0.3255	0.4525	0.4271	0.7183	0.3832	0.6264	0.8142	0.6051	0.212	-0.1745	-0.3268	-0.1716	-0.1251	-0.1515	-0.1823	-0.2111	-0.4998	-0.465	-0.3118	0.088	-0.4347	-0.1653	-0.2791	-0.2595	-0.402	-0.5414	-0.5365	-0.4257	-0.4265
-0.1144	-0.0619	0.0647	-0.41	-0.3365	-0.0642	0.1405	0.0239	-0.0702	-0.2709	-0.4052	-0.2746	-0.112	-0.0384	0.0714	0.2706	-0.0484	-0.0601	-0.24	0.009	0.1991	0.3529	0.4684	0.4551	0.743	0.4089	0.6568	0.829	0.6242	0.2298	-0.1726	-0.337	-0.1631	-0.14	-0.1506	-0.1801	-0.2075	-0.5142	-0.4735	-0.3261	0.0895	-0.4296	-0.1459	-0.2679	-0.2632	-0.4168	-0.5629	-0.5544	-0.4459	-0.4411
-0.1242	-0.0607	0.0603	-0.4177	-0.3628	-0.0775	0.1303	-0.0006	-0.0734	-0.2867	-0.4186	-0.2783	-0.1206	-0.0376	0.0517	0.2837	-0.0344	-0.0442	-0.2392	0.012	0.2242	0.3782	0.4857	0.4807	0.7641	0.4318	0.6851	0.8374	0.6402	0.2463	-0.1724	-0.3478	-0.1595	-0.1484	-0.1384	-0.1774	-0.2037	-0.5275	-0.4805	-0.3361	0.0945	-0.4174	-0.1273	-0.2413	-0.2605	-0.4285	-0.5814	-0.5707	-0.4597	-0.4486
-0.1334	-0.0577	0.0466	-0.4244	-0.3963	-0.0924	0.1233	-0.023	-0.0713	-0.3036	-0.4342	-0.2831	-0.1301	-0.0342	0.0466	0.299	-0.0171	-0.0297	-0.2394	0.0127	0.2497	0.4031	0.5068	0.4993	0.7864	0.452	0.713	0.8381	0.6539	0.263	-0.1735	-0.359	-0.162	-0.1476	-0.1216	-0.1815	-0.2031	-0.5429	-0.4893	-0.3447	0.0943	-0.3991	-0.107	-0.2222	-0.2693	-0.4414	-0.6016	-0.588	-0.4729	-0.4525
-0.1375	-0.0558	0.0263	-0.4286	-0.4267	-0.1071	0.119	-0.0437	-0.0587	-0.3175	-0.4496	-0.2866	-0.1346	-0.0237	0.0537	0.3139	0.0067	-0.0148	-0.2382	0.0134	0.2739	0.4289	0.5289	0.5099	0.8124	0.4698	0.74	0.8302	0.6661	0.2813	-0.1747	-0.3718	-0.1674	-0.1312	-0.1057	-0.1943	-0.2067	-0.5599	-0.5019	-0.3567	0.081	-0.3729	-0.0801	-0.229	-0.2984	-0.4571	-0.6247	-0.6072	-0.4916	-0.4619
-0.134	-0.0617	0.0011	-0.4298	-0.449	-0.1271	0.1103	-0.0592	-0.0387	-0.324	-0.4616	-0.2883	-0.1343	-0.0119	0.0586	0.3243	0.0287	-0.0008	-0.2371	0.0133	0.294	0.4515	0.5482	0.5085	0.8335	0.4846	0.7621	0.8135	0.6773	0.3003	-0.1771	-0.3848	-0.1703	-0.1001	-0.092	-0.2079	-0.2098	-0.5767	-0.5144	-0.3658	0.0661	-0.3474	-0.0603	-0.2432	-0.3306	-0.4711	-0.6456	-0.6256	-0.5108	-0.4702
-0.1226	-0.0725	-0.0308	-0.4279	-0.4625	-0.1587	0.0929	-0.0661	-0.0196	-0.3218	-0.4694	-0.2892	-0.1325	-0.0049	0.0623	0.3328	0.0423	0.0116	-0.238	0.0102	0.3082	0.4686	0.5623	0.4943	0.8455	0.4949	0.7765	0.7881	0.685	0.315	-0.1823	-0.3982	-0.1675	-0.0667	-0.0778	-0.2151	-0.2084	-0.5901	-0.5214	-0.3653	0.064	-0.321	-0.0542	-0.2458	-0.3518	-0.4822	-0.6612	-0.6404	-0.5257	-0.4738
-0.1029	-0.0834	-0.0686	-0.4245	-0.4736	-0.1961	0.0699	-0.0628	-0.0037	-0.3128	-0.4735	-0.2905	-0.1261	-0.0018	0.0684	0.3424	0.0517	0.0225	-0.2421	0.0044	0.3167	0.4806	0.5719	0.4775	0.853	0.5021	0.7845	0.7603	0.6875	0.3238	-0.1894	-0.412	-0.159	-0.0445	-0.0682	-0.2186	-0.2012	-0.6006	-0.5237	-0.3628	0.0665	-0.2923	-0.0473	-0.2471	-0.3618	-0.4908	-0.6737	-0.6529	-0.5383	-0.4778
-0.0779	-0.0983	-0.1095	-0.4221	-0.488	-0.2363	0.0453	-0.0567	0.0056	-0.3037	-0.4759	-0.2923	-0.1184	-0.0024	0.0709	0.3491	0.0604	0.0327	-0.2487	-0.0018	0.3217	0.4899	0.579	0.4706	0.8613	0.5079	0.7919	0.7459	0.6905	0.3305	-0.1979	-0.4257	-0.1478	-0.0378	-0.0688	-0.2279	-0.1933	-0.6105	-0.5233	-0.3629	0.0609	-0.2713	-0.0301	-0.2568	-0.3678	-0.4984	-0.6865	-0.6643	-0.55	-0.482
-0.047	-0.1168	-0.1511	-0.4213	-0.5062	-0.2829	0.0189	-0.0585	0.0062	-0.3013	-0.4803	-0.2941	-0.1144	-0.0046	0.067	0.3515	0.068	0.042	-0.2573	-0.0076	0.3256	0.4993	0.5844	0.4771	0.8711	0.5129	0.7995	0.7465	0.6963	0.3363	-0.2073	-0.4408	-0.1326	-0.0381	-0.0686	-0.2415	-0.189	-0.6192	-0.5182	-0.367	0.045	-0.2628	-0.0073	-0.2715	-0.3741	-0.5048	-0.6981	-0.675	-0.5597	-0.4843
-0.0077	-0.1353	-0.1909	-0.4227	-0.5268	-0.3365	-0.0065	-0.0702	0.004	-0.3095	-0.4887	-0.298	-0.1167	-0.0057	0.0632	0.3485	0.0736	0.0488	-0.2674	-0.0145	0.327	0.5088	0.5895	0.4951	0.878	0.5164	0.8049	0.7526	0.7003	0.3391	-0.2195	-0.4577	-0.1106	-0.0317	-0.0577	-0.2518	-0.1907	-0.627	-0.5113	-0.3772	0.0236	-0.2631	0.0164	-0.2867	-0.3783	-0.5097	-0.7097	-0.6853	-0.5684	-0.484
0.0391	-0.1494	-0.2267	-0.4274	-0.545	-0.3917	-0.029	-0.0908	0.0077	-0.325	-0.5008	-0.3032	-0.1242	-0.0085	0.0738	0.3407	0.0769	0.0517	-0.2769	-0.0239	0.326	0.5175	0.5953	0.5253	0.8794	0.5197	0.807	0.7602	0.699	0.3387	-0.2331	-0.4743	-0.0808	-0.0144	-0.0413	-0.2598	-0.2014	-0.6362	-0.5077	-0.3962	-0.0057	-0.2696	0.0418	-0.3036	-0.3811	-0.5153	-0.7217	-0.695	-0.5781	-0.4831
0.0866	-0.1514	-0.2526	-0.4335	-0.5558	-0.4362	-0.0451	-0.1049	0.0134	-0.3427	-0.5134	-0.3072	-0.136	-0.015	0.1025	0.3297	0.0792	0.0508	-0.2848	-0.034	0.3246	0.5273	0.6041	0.5638	0.8784	0.5244	0.8099	0.7672	0.6943	0.3378	-0.2479	-0.49	-0.0482	0.011	-0.0269	-0.2674	-0.2219	-0.6482	-0.509	-0.4245	-0.0544	-0.2741	0.0669	-0.3251	-0.3876	-0.5224	-0.7343	-0.7046	-0.5895	-0.4857
0.1214	-0.1436	-0.2627	-0.4369	-0.5556	-0.461	-0.0558	-0.0964	0.0199	-0.354	-0.521	-0.3089	-0.1491	-0.0241	0.1398	0.3171	0.0796	0.047	-0.2925	-0.0437	0.3237	0.5371	0.6142	0.6021	0.8798	0.5291	0.815	0.7724	0.6866	0.3351	-0.2634	-0.5055	-0.0168	0.0409	-0.0089	-0.2679	-0.2483	-0.6597	-0.5108	-0.4506	-0.1131	-0.2732	0.0894	-0.3473	-0.398	-0.5276	-0.7459	-0.7136	-0.6026	-0.4954
0.1365	-0.137	-0.2649	-0.4359	-0.548	-0.4676	-0.0649	-0.0635	0.0291	-0.3555	-0.5238	-0.308	-0.1604	-0.0293	0.1774	0.305	0.0781	0.0418	-0.3014	-0.0542	0.3231	0.5449	0.6229	0.6288	0.8833	0.5319	0.8169	0.7717	0.6724	0.3282	-0.2785	-0.5211	0.0087	0.0654	0.0148	-0.2591	-0.2739	-0.6675	-0.5089	-0.4632	-0.1576	-0.2754	0.1127	-0.3584	-0.4073	-0.5289	-0.7522	-0.7176	-0.6128	-0.5083
0.1301	-0.1427	-0.2688	-0.4324	-0.5411	-0.4654	-0.072	-0.0191	0.0341	-0.3554	-0.5246	-0.3061	-0.1683	-0.0264	0.21	0.3	0.0801	0.0382	-0.3118	-0.0646	0.3247	0.5553	0.6323	0.6425	0.8917	0.5364	0.8144	0.7616	0.6507	0.3171	-0.2932	-0.5337	0.0211	0.0756	0.0324	-0.2486	-0.2954	-0.6714	-0.5041	-0.4614	-0.1865	-0.2843	0.1224	-0.3524	-0.4093	-0.5248	-0.7556	-0.7147	-0.6173	-0.5137
0.1091	-0.1573	-0.276	-0.4292	-0.5373	-0.4583	-0.0749	0.0175	0.0303	-0.3564	-0.5245	-0.3036	-0.17	-0.0196	0.2364	0.3078	0.0892	0.0385	-0.3198	-0.0722	0.3332	0.5734	0.6492	0.6523	0.9148	0.5476	0.8117	0.7446	0.6219	0.3042	-0.307	-0.5417	0.0182	0.0725	0.039	-0.244	-0.3134	-0.6716	-0.4977	-0.4515	-0.208	-0.2975	0.1067	-0.3413	-0.4043	-0.5152	-0.7574	-0.7077	-0.6172	-0.5137
0.0789	-0.175	-0.2888	-0.4257	-0.534	-0.4484	-0.0748	0.0442	0.0158	-0.3582	-0.5236	-0.3019	-0.1686	-0.0165	0.2584	0.3194	0.1024	0.0413	-0.3245	-0.0735	0.3487	0.5945	0.6737	0.6643	0.9529	0.5641	0.816	0.7322	0.5901	0.2929	-0.3203	-0.546	-0.0001	0.0558	0.0393	-0.2466	-0.3292	-0.6699	-0.4918	-0.4394	-0.2194	-0.308	0.0746	-0.3243	-0.3909	-0.5043	-0.7567	-0.7003	-0.614	-0.5116
0.0405	-0.1977	-0.3078	-0.4214	-0.5299	-0.4408	-0.0737	0.0589	-0.01	-0.3614	-0.5215	-0.2988	-0.1669	-0.0217	0.2688	0.327	0.1156	0.047	-0.3263	-0.0698	0.3683	0.6154	0.7001	0.6764	1.0045	0.5836	0.8295	0.728	0.5596	0.2841	-0.3316	-0.5473	-0.0307	0.0233	0.0298	-0.2547	-0.3435	-0.6686	-0.4861	-0.4246	-0.2146	-0.318	0.0409	-0.2999	-0.3713	-0.4918	-0.7517	-0.694	-0.6087	-0.5062
-0.0028	-0.2232	-0.3258	-0.4171	-0.5263	-0.4369	-0.0771	0.0539	-0.043	-0.3636	-0.5184	-0.2914	-0.1652	-0.0317	0.2644	0.3321	0.1253	0.0561	-0.3256	-0.0647	0.3906	0.6383	0.7287	0.6908	1.0669	0.607	0.8497	0.7234	0.5253	0.2768	-0.3409	-0.5468	-0.0641	-0.0211	0.0054	-0.2715	-0.356	-0.6684	-0.4819	-0.4083	-0.2019	-0.3328	0.0156	-0.2819	-0.3514	-0.4764	-0.7425	-0.6893	-0.5997	-0.4985
-0.0475	-0.2527	-0.3356	-0.4114	-0.5234	-0.4377	-0.0895	0.0421	-0.074	-0.3606	-0.5157	-0.2833	-0.1609	-0.0392	0.2557	0.3419	0.1316	0.0657	-0.3226	-0.0586	0.4158	0.6652	0.7608	0.7145	1.1326	0.6343	0.8747	0.7157	0.48	0.2672	-0.3502	-0.5446	-0.0933	-0.0743	-0.0294	-0.298	-0.3673	-0.6692	-0.4787	-0.3972	-0.1946	-0.3504	-0.0062	-0.2846	-0.3341	-0.4601	-0.7326	-0.6867	-0.5894	-0.4923
-0.0942	-0.2897	-0.3369	-0.4055	-0.5235	-0.4408	-0.1121	0.0337	-0.0992	-0.3539	-0.5172	-0.2795	-0.1568	-0.0427	0.2568	0.3676	0.141	0.0733	-0.3223	-0.0538	0.441	0.6997	0.8001	0.749	1.2031	0.6636	0.9004	0.7041	0.4207	0.2488	-0.3662	-0.5456	-0.1164	-0.1272	-0.059	-0.3276	-0.3767	-0.6707	-0.4739	-0.391	-0.1919	-0.3649	-0.0329	-0.3001	-0.3168	-0.4444	-0.7253	-0.6871	-0.5824	-0.4882
-0.146	-0.3412	-0.3325	-0.3986	-0.5288	-0.4423	-0.1407	0.0245	-0.1197	-0.3476	-0.5103	-0.2704	-0.1547	-0.0429	0.262	0.4051	0.1559	0.0882	-0.3221	-0.0484	0.4672	0.7416	0.8483	0.7878	1.2763	0.6881	0.9153	0.6835	0.3434	0.2189	-0.3859	-0.5469	-0.1346	-0.1748	-0.0828	-0.3583	-0.3805	-0.6665	-0.4669	-0.3832	-0.1941	-0.3803	-0.052	-0.3066	-0.2962	-0.4259	-0.7111	-0.6851	-0.5702	-0.475
-0.191	-0.3992	-0.3238	-0.3871	-0.5349	-0.4441	-0.1733	0.0114	-0.136	-0.3378	-0.5005	-0.2611	-0.152	-0.036	0.2624	0.4405	0.1753	0.1043	-0.3239	-0.0483	0.4898	0.7852	0.8959	0.825	1.3463	0.7037	0.9106	0.6437	0.2385	0.1713	-0.4112	-0.5498	-0.1429	-0.2039	-0.0962	-0.3803	-0.3774	-0.6593	-0.4557	-0.3734	-0.1944	-0.3894	-0.0365	-0.2926	-0.2673	-0.4052	-0.6943	-0.6814	-0.5543	-0.4588
-0.2207	-0.4534	-0.3156	-0.3729	-0.5404	-0.4401	-0.2002	0.0076	-0.1451	-0.3247	-0.4879	-0.2522	-0.148	-0.0218	0.2636	0.4691	0.1989	0.1203	-0.3293	-0.0559	0.5077	0.8268	0.9397	0.8587	1.4051	0.7076	0.8838	0.5833	0.1061	0.1052	-0.4444	-0.5564	-0.136	-0.2126	-0.0961	-0.3877	-0.3697	-0.6498	-0.4438	-0.3652	-0.1977	-0.388	-0.0058	-0.2676	-0.2361	-0.384	-0.6778	-0.6785	-0.5365	-0.4381
-0.2343	-0.501	-0.3071	-0.3562	-0.5426	-0.4282	-0.2201	0.0086	-0.1508	-0.3099	-0.474	-0.2451	-0.1431	-0.0041	0.2608	0.4943	0.223	0.1328	-0.338	-0.0703	0.5195	0.8617	0.9783	0.8926	1.4552	0.6991	0.8399	0.5126	-0.0464	0.0257	-0.4848	-0.5671	-0.116	-0.2019	-0.0726	-0.3771	-0.3587	-0.6368	-0.4274	-0.3564	-0.2002	-0.3632	0.0194	-0.2454	-0.2051	-0.3624	-0.6613	-0.6762	-0.5201	-0.4159
-0.2316	-0.5395	-0.2908	-0.3359	-0.5399	-0.4117	-0.2314	0.0099	-0.1578	-0.2981	-0.4593	-0.243	-0.1401	0.015	0.2598	0.519	0.2423	0.1404	-0.3503	-0.091	0.5246	0.8903	1.0144	0.9277	1.5007	0.6806	0.7849	0.441	-0.2124	-0.064	-0.5337	-0.5846	-0.092	-0.1793	-0.028	-0.3541	-0.3448	-0.6222	-0.4077	-0.3441	-0.1977	-0.3186	0.0447	-0.23	-0.1757	-0.3412	-0.6433	-0.6741	-0.5089	-0.3984
-0.2152	-0.5626	-0.2621	-0.3117	-0.5317	-0.3926	-0.2319	0.0142	-0.1638	-0.2895	-0.4424	-0.2455	-0.1408	0.0366	0.2784	0.5536	0.2607	0.1424	-0.3679	-0.1176	0.5231	0.9157	1.0534	0.9671	1.5442	0.654	0.7189	0.3657	-0.3937	-0.1674	-0.5944	-0.6084	-0.067	-0.155	0.0265	-0.3251	-0.329	-0.6067	-0.3867	-0.3267	-0.1874	-0.2734	0.0714	-0.2145	-0.1541	-0.3215	-0.6247	-0.6728	-0.5039	-0.3891
-0.1898	-0.5645	-0.227	-0.2846	-0.513	-0.3692	-0.224	0.0213	-0.164	-0.2818	-0.4245	-0.2505	-0.1431	0.0597	0.3227	0.5994	0.2805	0.139	-0.3921	-0.1497	0.5159	0.9397	1.0996	1.0124	1.5903	0.6199	0.6422	0.2797	-0.588	-0.2833	-0.6657	-0.6369	-0.0415	-0.1293	0.0842	-0.2928	-0.3111	-0.5893	-0.3644	-0.3021	-0.1628	-0.2362	0.0898	-0.2008	-0.1395	-0.3045	-0.6054	-0.6722	-0.5046	-0.3872
-0.1585	-0.5455	-0.1918	-0.2564	-0.483	-0.3436	-0.2115	0.037	-0.1616	-0.2776	-0.4075	-0.2587	-0.15	0.074	0.3826	0.6427	0.2984	0.1297	-0.4215	-0.1864	0.5039	0.9606	1.1485	1.0651	1.6415	0.5793	0.5588	0.1817	-0.7937	-0.4076	-0.7407	-0.6676	-0.0169	-0.0996	0.1359	-0.2584	-0.2893	-0.5686	-0.3382	-0.2677	-0.1269	-0.2056	0.0972	-0.1861	-0.1192	-0.2857	-0.5854	-0.6711	-0.5053	-0.3835
-0.123	-0.5086	-0.1599	-0.2272	-0.4464	-0.3168	-0.1912	0.0711	-0.1622	-0.2785	-0.3905	-0.2707	-0.1679	0.0749	0.4429	0.673	0.3101	0.1134	-0.4519	-0.2271	0.4863	0.9779	1.1908	1.1235	1.6958	0.5325	0.4674	0.0698	-1.0125	-0.5365	-0.8158	-0.6968	0.0027	-0.067	0.1744	-0.2229	-0.2618	-0.5427	-0.3045	-0.2239	-0.0883	-0.1829	0.1013	-0.1593	-0.0884	-0.2628	-0.5636	-0.6705	-0.5022	-0.3713
-0.0844	-0.4508	-0.1318	-0.1968	-0.405	-0.2824	-0.154	0.1207	-0.1597	-0.2775	-0.3718	-0.2827	-0.1902	0.072	0.496	0.6937	0.3166	0.0941	-0.482	-0.2707	0.4642	0.9935	1.2298	1.1819	1.7491	0.4815	0.3658	-0.0569	-1.2455	-0.6691	-0.8881	-0.7239	0.013	-0.0406	0.1958	-0.1892	-0.2304	-0.5149	-0.2681	-0.1757	-0.0497	-0.1748	0.099	-0.1196	-0.0512	-0.2381	-0.5401	-0.6723	-0.4972	-0.3523
-0.0402	-0.3692	-0.1092	-0.1662	-0.3586	-0.2345	-0.1029	0.1759	-0.1417	-0.2677	-0.3506	-0.2914	-0.206	0.0811	0.55	0.7174	0.3249	0.0772	-0.5114	-0.3148	0.4437	1.0094	1.2745	1.2432	1.8088	0.4305	0.2562	-0.1981	-1.49	-0.806	-0.9569	-0.7496	0.0156	-0.0247	0.2008	-0.1656	-0.1963	-0.4889	-0.2363	-0.1327	-0.0162	-0.178	0.0909	-0.0809	-0.0195	-0.217	-0.5186	-0.6781	-0.4946	-0.3366
0.0112	-0.2659	-0.0954	-0.1368	-0.3131	-0.1772	-0.0476	0.2291	-0.1076	-0.2521	-0.3306	-0.3003	-0.2136	0.1024	0.6045	0.7501	0.3376	0.064	-0.5391	-0.3574	0.4268	1.0261	1.3247	1.3088	1.8764	0.3787	0.142	-0.3536	-1.7414	-0.9451	-1.0223	-0.7744	0.0142	-0.0093	0.2007	-0.1553	-0.1615	-0.4671	-0.2089	-0.0958	0.0103	-0.1781	0.0998	-0.0587	-0.0005	-0.203	-0.4997	-0.6881	-0.4979	-0.333
0.0653	-0.15	-0.0865	-0.1108	-0.2756	-0.1238	0.0036	0.2713	-0.067	-0.2409	-0.3155	-0.3118	-0.2216	0.1204	0.6457	0.7837	0.3504	0.0505	-0.5678	-0.3961	0.4134	1.0444	1.3758	1.3759	1.9476	0.3263	0.0251	-0.514	-1.9954	-1.0838	-1.0845	-0.7993	0.014	0.0205	0.2148	-0.1499	-0.1279	-0.4479	-0.1842	-0.0624	0.0362	-0.1671	0.1343	-0.0549	0.012	-0.194	-0.4822	-0.7002	-0.5057	-0.3385
0.1198	-0.0321	-0.0727	-0.0879	-0.2458	-0.0847	0.051	0.3056	-0.0299	-0.2378	-0.3061	-0.3265	-0.2345	0.1288	0.669	0.8071	0.3598	0.0341	-0.5971	-0.4315	0.4011	1.0644	1.4248	1.44	2.0163	0.273	-0.0919	-0.6692	-2.2505	-1.2212	-1.1453	-0.8232	0.0175	0.0667	0.2439	-0.1452	-0.0937	-0.4287	-0.1607	-0.0325	0.0663	-0.1522	0.1741	-0.0544	0.0283	-0.186	-0.4694	-0.7123	-0.5119	-0.3413
0.1684	0.0785	-0.0466	-0.0653	-0.2181	-0.0608	0.0974	0.3331	0.0038	-0.2352	-0.3006	-0.343	-0.2479	0.1329	0.6752	0.821	0.3683	0.0173	-0.6244	-0.4631	0.3894	1.0853	1.4716	1.4971	2.0823	0.22	-0.2099	-0.8196	-2.5062	-1.3553	-1.2017	-0.8436	0.0222	0.1238	0.2755	-0.1435	-0.0608	-0.409	-0.1377	-0.0075	0.0998	-0.1411	0.2085	-0.0504	0.0502	-0.177	-0.4646	-0.7246	-0.5143	-0.3351
0.1996	0.1682	-0.0114	-0.0428	-0.1909	-0.0506	0.134	0.3386	0.0356	-0.2274	-0.2968	-0.3576	-0.2535	0.1404	0.6669	0.8378	0.3824	0.0057	-0.6446	-0.4907	0.3817	1.1114	1.5217	1.5443	2.1522	0.1698	-0.33	-0.9644	-2.7605	-1.485	-1.2492	-0.86	0.0205	0.1782	0.3099	-0.1437	-0.0322	-0.3905	-0.1153	0.0144	0.1414	-0.1258	0.2416	-0.0462	0.0735	-0.1681	-0.4643	-0.7348	-0.513	-0.3207
0.2137	0.2275	0.0274	-0.0188	-0.166	-0.0509	0.1622	0.3203	0.0642	-0.2127	-0.2922	-0.3665	-0.2472	0.1533	0.6506	0.8655	0.4055	0.0021	-0.6563	-0.5138	0.3798	1.1446	1.5769	1.5802	2.224	0.1254	-0.4514	-1.1066	-3.0121	-1.6117	-1.2876	-0.8698	0.0122	0.2166	0.3432	-0.1433	-0.0101	-0.3752	-0.0943	0.0361	0.1885	-0.0965	0.2752	-0.0413	0.0959	-0.1586	-0.4632	-0.7388	-0.5072	-0.3
0.2216	0.2566	0.0674	0.0067	-0.1471	-0.0536	0.1864	0.2943	0.0876	-0.1917	-0.2873	-0.3697	-0.232	0.1679	0.6362	0.9041	0.4331	0.0038	-0.6608	-0.5301	0.3831	1.1808	1.6333	1.6057	2.293	0.0866	-0.5732	-1.2527	-3.2608	-1.7362	-1.3169	-0.871	0.0077	0.2442	0.3665	-0.1414	0.0055	-0.3633	-0.0796	0.0548	0.2242	-0.064	0.3033	-0.0331	0.1166	-0.1492	-0.4603	-0.7365	-0.4975	-0.2739
0.229	0.2577	0.1042	0.03	-0.1354	-0.0486	0.2063	0.2739	0.1048	-0.1703	-0.285	-0.3689	-0.2156	0.1757	0.6264	0.9496	0.459	0.008	-0.66	-0.5407	0.3896	1.2171	1.6869	1.6235	2.3538	0.0465	-0.6994	-1.4003	-3.5077	-1.8606	-1.3396	-0.866	0.0135	0.2727	0.3871	-0.1355	0.0141	-0.3555	-0.0702	0.0682	0.2474	-0.0345	0.3277	-0.018	0.1369	-0.1382	-0.4573	-0.7303	-0.4865	-0.2451
0.2306	0.237	0.1337	0.0493	-0.1314	-0.0354	0.2246	0.2647	0.1218	-0.1497	-0.2836	-0.3639	-0.2004	0.1775	0.6214	0.9969	0.4845	0.0167	-0.6537	-0.5479	0.3983	1.2554	1.7371	1.6372	2.4043	0.0005	-0.8344	-1.5473	-3.7567	-1.9859	-1.3594	-0.8586	0.0245	0.2994	0.4081	-0.126	0.0164	-0.3494	-0.0622	0.0766	0.2617	0.0027	0.3608	0.0119	0.1568	-0.1221	-0.4534	-0.7195	-0.4717	-0.2143
0.2225	0.1968	0.1539	0.0644	-0.1363	-0.02	0.2457	0.2669	0.1409	-0.1302	-0.2801	-0.3539	-0.1825	0.1825	0.6214	1.0411	0.5109	0.0322	-0.6423	-0.5533	0.4091	1.2925	1.7814	1.6523	2.4451	-0.0496	-0.9763	-1.6955	-4.0068	-2.1111	-1.3751	-0.845	0.0292	0.3202	0.4222	-0.1153	0.0172	-0.3431	-0.0555	0.0812	0.2706	0.0464	0.4128	0.0515	0.1773	-0.1008	-0.4448	-0.7011	-0.4502	-0.1813
0.2081	0.1426	0.1581	0.0744	-0.1497	-0.008	0.2665	0.2821	0.1494	-0.1159	-0.2743	-0.3379	-0.1643	0.1867	0.6255	1.0733	0.5333	0.0515	-0.6271	-0.5567	0.4189	1.3212	1.8186	1.6684	2.478	-0.1027	-1.1224	-1.8459	-4.2518	-2.2336	-1.3834	-0.8205	0.0205	0.3323	0.4232	-0.103	0.0176	-0.3361	-0.0503	0.0844	0.2799	0.0837	0.4758	0.0988	0.2044	-0.0744	-0.4296	-0.6719	-0.4192	-0.1365
0.193	0.0922	0.1421	0.0768	-0.1672	-0.0008	0.2812	0.3022	0.1433	-0.1058	-0.2681	-0.3176	-0.1427	0.1868	0.6277	1.0918	0.5505	0.0728	-0.6081	-0.5581	0.4271	1.3439	1.8518	1.6818	2.5043	-0.1573	-1.2703	-1.9931	-4.4823	-2.3511	-1.3856	-0.7874	0	0.3289	0.4148	-0.0871	0.0143	-0.3294	-0.0455	0.0856	0.2934	0.1094	0.5302	0.1523	0.24	-0.0427	-0.4094	-0.6331	-0.3783	-0.0775
0.1815	0.0605	0.1144	0.0718	-0.1849	0	0.2907	0.3154	0.1319	-0.0961	-0.2625	-0.2924	-0.1113	0.1851	0.6242	1.0997	0.5632	0.0966	-0.5833	-0.5567	0.4326	1.364	1.8795	1.6898	2.5255	-0.2111	-1.4145	-2.1268	-4.6932	-2.4606	-1.3832	-0.7475	-0.0227	0.3087	0.3959	-0.0733	0.0057	-0.3239	-0.0428	0.0836	0.3065	0.1158	0.5611	0.2043	0.2835	-0.0048	-0.3856	-0.588	-0.33	-0.0074
0.1722	0.045	0.0823	0.0614	-0.2025	-0.0132	0.2947	0.3232	0.122	-0.0874	-0.2557	-0.2616	-0.0732	0.1835	0.6201	1.1037	0.5748	0.1215	-0.5524	-0.5534	0.4383	1.3815	1.9033	1.6901	2.5421	-0.2652	-1.55	-2.2424	-4.8842	-2.5594	-1.3747	-0.7012	-0.0406	0.2743	0.3713	-0.0695	-0.0091	-0.3194	-0.041	0.077	0.3136	0.1046	0.5758	0.2495	0.3292	0.0378	-0.3602	-0.5407	-0.2746	0.069
0.1604	0.0399	0.0493	0.0476	-0.2166	-0.0367	0.2928	0.3293	0.1152	-0.0786	-0.2463	-0.227	-0.0332	0.1874	0.6183	1.1133	0.5945	0.1472	-0.5187	-0.5497	0.4469	1.3979	1.9251	1.6811	2.5521	-0.3209	-1.6777	-2.3465	-5.0569	-2.6515	-1.3644	-0.6527	-0.0501	0.2328	0.3618	-0.0705	-0.027	-0.3145	-0.0383	0.0689	0.3256	0.0974	0.5882	0.2893	0.3669	0.0784	-0.3347	-0.494	-0.2155	0.1404
0.1476	0.0428	0.0217	0.0311	-0.2247	-0.0587	0.2854	0.3309	0.1084	-0.0686	-0.2348	-0.1909	0.0064	0.1933	0.6143	1.1255	0.6205	0.1734	-0.4849	-0.5464	0.4547	1.4125	1.9426	1.6606	2.5511	-0.3803	-1.8038	-2.4489	-5.218	-2.7401	-1.3538	-0.6041	-0.051	0.191	0.3706	-0.0675	-0.0404	-0.3035	-0.0322	0.0665	0.3535	0.1048	0.6056	0.3291	0.398	0.1177	-0.3075	-0.4459	-0.1558	0.2062
0.1358	0.0479	0.0042	0.0168	-0.2289	-0.0704	0.2746	0.329	0.1009	-0.0576	-0.2191	-0.1539	0.0457	0.1994	0.6138	1.1367	0.6478	0.1997	-0.4501	-0.5418	0.4601	1.4246	1.9558	1.6339	2.5341	-0.4434	-1.9327	-2.5525	-5.3698	-2.8236	-1.3412	-0.5534	-0.047	0.1489	0.3857	-0.0565	-0.0438	-0.2859	-0.0211	0.0744	0.3973	0.1259	0.63	0.3678	0.4289	0.1606	-0.2744	-0.3933	-0.0955	0.2696
0.1253	0.0509	-0.0032	0.0052	-0.2293	-0.0696	0.265	0.3269	0.0945	-0.0461	-0.1977	-0.1166	0.0826	0.2134	0.6121	1.1492	0.6768	0.2276	-0.4112	-0.5327	0.4645	1.435	1.9663	1.61	2.4993	-0.5079	-2.0606	-2.6534	-5.5106	-2.901	-1.3271	-0.4982	-0.0441	0.1051	0.3966	-0.0409	-0.0406	-0.2642	-0.0033	0.0962	0.4545	0.1566	0.6522	0.4015	0.4638	0.2093	-0.2348	-0.3349	-0.0335	0.3297
0.1153	0.0549	-0.0065	-0.0048	-0.2218	-0.0596	0.2592	0.3258	0.0949	-0.0321	-0.172	-0.0765	0.1199	0.2398	0.6051	1.1614	0.7067	0.2597	-0.368	-0.5211	0.4675	1.4412	1.9721	1.5882	2.4454	-0.5752	-2.1884	-2.7538	-5.6442	-2.9732	-1.3111	-0.4389	-0.0443	0.0644	0.3956	-0.0274	-0.0334	-0.2406	0.0203	0.1301	0.5177	0.1892	0.6716	0.4365	0.5053	0.2633	-0.1916	-0.2732	0.0327	0.3906
0.1047	0.0704	-0.0067	-0.0108	-0.2053	-0.0407	0.2612	0.3265	0.109	-0.0119	-0.1456	-0.0337	0.1569	0.278	0.5934	1.1739	0.7355	0.2913	-0.3251	-0.5109	0.4673	1.4421	1.9697	1.5577	2.3774	-0.6481	-2.3177	-2.853	-5.7715	-3.0413	-1.2926	-0.3772	-0.0444	0.0373	0.3869	-0.0167	-0.0175	-0.2144	0.0514	0.1738	0.5804	0.2143	0.6882	0.483	0.5526	0.3187	-0.146	-0.2113	0.0984	0.453
0.0893	0.099	0.0032	-0.0128	-0.1824	-0.0102	0.2714	0.3315	0.1433	0.0137	-0.1169	0.0135	0.195	0.3224	0.5806	1.1894	0.7621	0.3227	-0.2788	-0.4995	0.4631	1.4381	1.9539	1.5134	2.2934	-0.7246	-2.4498	-2.9484	-5.8909	-3.1043	-1.2724	-0.3109	-0.0505	0.0277	0.3766	-0.0083	0.0049	-0.1826	0.0863	0.2268	0.6407	0.2362	0.7113	0.5375	0.5997	0.3729	-0.0989	-0.146	0.1621	0.5154
0.0739	0.1374	0.0272	-0.0113	-0.1534	0.0307	0.2832	0.3406	0.1935	0.0434	-0.0861	0.0631	0.2319	0.3675	0.5782	1.2086	0.7862	0.353	-0.2305	-0.4877	0.4557	1.4277	1.9244	1.4592	2.1967	-0.8061	-2.5845	-3.041	-6.0025	-3.1613	-1.2509	-0.244	-0.0534	0.0457	0.3764	0.0034	0.0323	-0.146	0.1237	0.2856	0.695	0.2612	0.7466	0.5847	0.6408	0.423	-0.0519	-0.08	0.22	0.5736
0.0642	0.1766	0.0611	-0.0049	-0.1199	0.0768	0.2918	0.3516	0.2457	0.0737	-0.0536	0.1119	0.2641	0.4089	0.5887	1.2262	0.8062	0.3816	-0.1837	-0.4774	0.4436	1.4097	1.8835	1.4001	2.0827	-0.8952	-2.7253	-3.1396	-6.1092	-3.2165	-1.2285	-0.1775	-0.0459	0.0861	0.3999	0.0257	0.0643	-0.1077	0.1659	0.349	0.7487	0.288	0.7823	0.6264	0.6871	0.4729	-0.0045	-0.0157	0.2758	0.6326
0.0652	0.2146	0.1022	0.0072	-0.0809	0.1247	0.2989	0.3649	0.2921	0.1022	-0.0204	0.1569	0.2907	0.4446	0.6096	1.2347	0.8209	0.4094	-0.1372	-0.4683	0.4267	1.3821	1.8339	1.3425	1.9546	-0.9915	-2.8719	-3.2471	-6.2132	-3.2714	-1.2044	-0.1116	-0.0277	0.1334	0.439	0.0567	0.0982	-0.0682	0.2124	0.4139	0.7995	0.3191	0.814	0.6652	0.7414	0.5243	0.0428	0.0457	0.3334	0.6923
0.0719	0.2512	0.1471	0.022	-0.0388	0.1668	0.3029	0.3739	0.3251	0.1278	0.0109	0.1965	0.3148	0.4685	0.6335	1.2296	0.8294	0.4348	-0.0905	-0.458	0.406	1.3461	1.7769	1.2918	1.8219	-1.0917	-3.0155	-3.3458	-6.3081	-3.3207	-1.177	-0.0486	-0.002	0.1893	0.4855	0.0945	0.1312	-0.0286	0.258	0.4776	0.8402	0.3606	0.838	0.7063	0.7968	0.5756	0.0893	0.1038	0.3906	0.7494
0.0793	0.2834	0.1899	0.039	0.0017	0.1968	0.3019	0.3783	0.3453	0.1532	0.0394	0.2328	0.3386	0.4777	0.6574	1.2134	0.835	0.4577	-0.0473	-0.4468	0.3847	1.3082	1.7157	1.2459	1.6911	-1.1889	-3.1451	-3.424	-6.3859	-3.3615	-1.1471	0.0093	0.0283	0.2583	0.5442	0.1413	0.1641	0.0096	0.3014	0.5368	0.8705	0.4124	0.855	0.7555	0.8473	0.6239	0.1337	0.1572	0.4437	0.8019
0.0933	0.3172	0.231	0.0619	0.0431	0.2214	0.3052	0.3891	0.367	0.1834	0.0685	0.2696	0.3651	0.4824	0.6844	1.1915	0.8389	0.479	-0.0084	-0.4361	0.363	1.2684	1.6489	1.1983	1.5585	-1.2826	-3.265	-3.4928	-6.4508	-3.3954	-1.1179	0.0618	0.0642	0.3404	0.6166	0.2005	0.1992	0.0463	0.3474	0.5919	0.8966	0.4653	0.8791	0.8104	0.8897	0.6683	0.1759	0.2066	0.489	0.8451
0.1151	0.361	0.2722	0.0889	0.0872	0.2479	0.319	0.4104	0.3989	0.2208	0.1025	0.3076	0.3985	0.4949	0.724	1.1701	0.8404	0.4991	0.0301	-0.4259	0.3404	1.2248	1.5763	1.1481	1.4184	-1.375	-3.3846	-3.5664	-6.5097	-3.424	-1.0896	0.1109	0.1039	0.4258	0.6935	0.2677	0.2362	0.0835	0.3966	0.6453	0.9205	0.5062	0.9069	0.8648	0.9222	0.7115	0.2183	0.2522	0.5267	0.8799
0.1325	0.4099	0.3095	0.1185	0.1314	0.2711	0.3403	0.4394	0.4384	0.2626	0.1434	0.3458	0.4376	0.5146	0.7764	1.1496	0.841	0.5181	0.0705	-0.4128	0.3176	1.1793	1.5001	1.0969	1.2696	-1.4632	-3.5012	-3.6388	-6.5568	-3.4424	-1.0589	0.1599	0.1343	0.4938	0.7582	0.3363	0.2729	0.1257	0.4485	0.6997	0.9437	0.5324	0.9287	0.9168	0.9486	0.7545	0.2623	0.2972	0.5626	0.9099
0.1502	0.4653	0.3506	0.1515	0.1716	0.2921	0.3692	0.4747	0.4831	0.3034	0.1868	0.3837	0.4755	0.5328	0.8291	1.1256	0.8397	0.5365	0.1099	-0.3981	0.2936	1.1337	1.4206	1.0332	1.1166	-1.5494	-3.617	-3.7087	-6.5954	-3.4571	-1.0277	0.205	0.1588	0.5463	0.8131	0.4109	0.3117	0.1716	0.5032	0.7574	0.977	0.5511	0.9435	0.9646	0.976	0.7984	0.3074	0.3404	0.5978	0.9426
0.1699	0.5125	0.4	0.1877	0.2064	0.3184	0.4047	0.5148	0.5278	0.3429	0.2301	0.4214	0.5114	0.5445	0.8778	1.1025	0.8353	0.5557	0.1499	-0.3814	0.2697	1.0858	1.3352	0.957	0.9568	-1.6341	-3.7316	-3.7786	-6.6264	-3.4686	-0.992	0.2509	0.1845	0.5872	0.8593	0.4875	0.3544	0.2205	0.5606	0.8179	1.0198	0.5602	0.9423	0.9938	1.0087	0.8442	0.3556	0.3821	0.6341	0.9774
0.1922	0.5367	0.4553	0.2271	0.2353	0.3479	0.4436	0.5537	0.5669	0.3821	0.2724	0.4577	0.5443	0.5498	0.9254	1.0816	0.8272	0.5745	0.1914	-0.3628	0.2462	1.0352	1.2417	0.8747	0.7921	-1.7171	-3.8467	-3.8498	-6.6495	-3.4751	-0.9523	0.3	0.2148	0.6273	0.904	0.5628	0.4041	0.2717	0.6196	0.8806	1.0679	0.5646	0.9384	1.004	1.0452	0.8892	0.4057	0.4236	0.6713	1.0096
0.2134	0.5314	0.509	0.267	0.2603	0.3761	0.4779	0.5888	0.5984	0.4229	0.3133	0.4932	0.5778	0.5553	0.9741	1.0655	0.8209	0.5947	0.2372	-0.3406	0.2248	0.9842	1.1437	0.7902	0.6296	-1.7958	-3.9598	-3.9197	-6.6645	-3.4756	-0.9077	0.3506	0.2464	0.6721	0.951	0.6318	0.4563	0.3244	0.6782	0.9422	1.1114	0.569	0.9429	1.0066	1.0819	0.9295	0.453	0.4654	0.7075	1.0391
0.229	0.4964	0.5514	0.304	0.2827	0.4029	0.5019	0.6122	0.6207	0.4653	0.3523	0.5307	0.6136	0.5647	1.0176	1.0532	0.8178	0.6195	0.2874	-0.3115	0.208	0.9366	1.0431	0.7086	0.4713	-1.8673	-4.0641	-3.9784	-6.666	-3.4655	-0.8577	0.4018	0.2771	0.7138	0.9972	0.69	0.5037	0.375	0.7336	1.0007	1.1432	0.5756	0.9482	1.0129	1.1168	0.9639	0.4944	0.5065	0.7434	1.0671
0.2396	0.4412	0.5798	0.3401	0.3055	0.4297	0.5203	0.6275	0.6373	0.5109	0.3881	0.5702	0.6495	0.581	1.0537	1.041	0.8178	0.6483	0.3388	-0.2775	0.1959	0.8927	0.9401	0.6268	0.3125	-1.9319	-4.1575	-4.0228	-6.6518	-3.4457	-0.8047	0.454	0.3082	0.7438	1.0311	0.7369	0.5393	0.4178	0.7821	1.0505	1.162	0.5818	0.9481	1.0279	1.15	0.9946	0.5306	0.5472	0.7793	1.0945
0.2498	0.3794	0.603	0.3797	0.3311	0.4561	0.5404	0.6455	0.6547	0.5592	0.4227	0.6101	0.6876	0.6083	1.0802	1.0302	0.8233	0.6776	0.3894	-0.2429	0.1857	0.8472	0.8338	0.5401	0.1545	-1.9933	-4.2492	-4.0617	-6.6312	-3.4228	-0.7487	0.5074	0.3458	0.7654	1.0497	0.7738	0.5633	0.4528	0.8218	1.0904	1.1732	0.5842	0.9509	1.0434	1.1762	1.0243	0.5639	0.5884	0.8152	1.1216
0.2624	0.3251	0.6263	0.4236	0.3612	0.4833	0.5637	0.6611	0.6779	0.6083	0.4577	0.651	0.729	0.643	1.0939	1.0154	0.8314	0.7077	0.4392	-0.2072	0.1741	0.7973	0.725	0.4428	-0.0071	-2.0526	-4.3433	-4.099	-6.6105	-3.3993	-0.6877	0.5597	0.3901	0.7826	1.0607	0.8028	0.5803	0.4831	0.8558	1.1229	1.1808	0.5887	0.9589	1.0527	1.1943	1.0532	0.5966	0.6312	0.8514	1.1481
0.2748	0.2798	0.6471	0.4702	0.3949	0.5147	0.5889	0.6741	0.7045	0.6554	0.4919	0.6932	0.7729	0.6788	1.0957	0.9941	0.8391	0.7393	0.4885	-0.1689	0.1626	0.7426	0.6138	0.3354	-0.1767	-2.1094	-4.4344	-4.1314	-6.5852	-3.3716	-0.6234	0.6123	0.4342	0.7999	1.0702	0.826	0.5954	0.5125	0.8876	1.1506	1.1874	0.591	0.9577	1.0633	1.2093	1.083	0.6304	0.6771	0.8891	1.1735
0.2841	0.2403	0.6659	0.5208	0.4328	0.5533	0.6175	0.6942	0.7338	0.7045	0.5284	0.7385	0.8192	0.7169	1.0925	0.9666	0.8447	0.7722	0.5389	-0.1292	0.1534	0.6864	0.5015	0.2205	-0.3494	-2.1633	-4.5182	-4.1593	-6.5556	-3.3363	-0.557	0.668	0.4671	0.8176	1.0772	0.8424	0.6118	0.5443	0.917	1.176	1.1936	0.5817	0.9434	1.0855	1.2207	1.113	0.6652	0.7259	0.9269	1.1961
0.2917	0.2107	0.6831	0.5748	0.4755	0.5991	0.6472	0.7165	0.7709	0.7619	0.5693	0.7894	0.8687	0.7598	1.0959	0.9287	0.846	0.8066	0.5901	-0.0868	0.1456	0.6287	0.3872	0.1037	-0.5277	-2.2142	-4.5958	-4.1919	-6.5268	-3.2927	-0.4871	0.7281	0.4837	0.8298	1.0877	0.8533	0.6326	0.5778	0.9461	1.2008	1.2015	0.5747	0.9199	1.1184	1.2314	1.1438	0.7027	0.7772	0.9637	1.2157
0.3008	0.1978	0.698	0.6288	0.5203	0.6519	0.6766	0.7422	0.815	0.8244	0.6125	0.8445	0.921	0.8022	1.1147	0.8789	0.8384	0.8392	0.6396	-0.0446	0.1354	0.5642	0.2664	-0.0167	-0.7128	-2.2633	-4.6732	-4.2364	-6.502	-3.2447	-0.4147	0.791	0.4903	0.8329	1.1079	0.8629	0.6605	0.6135	0.9779	1.2265	1.2156	0.573	0.8874	1.1559	1.248	1.1782	0.744	0.8291	1.0017	1.2379
0.3117	0.209	0.7123	0.6814	0.5653	0.7111	0.7089	0.7784	0.8593	0.8851	0.6593	0.9018	0.9711	0.8372	1.1421	0.824	0.8215	0.8661	0.6857	-0.0051	0.1198	0.4907	0.1373	-0.1443	-0.906	-2.3133	-4.7536	-4.2933	-6.4808	-3.1936	-0.341	0.8546	0.4912	0.8219	1.13	0.8741	0.6942	0.6504	1.0107	1.2521	1.2344	0.5661	0.8482	1.1915	1.2702	1.2158	0.7895	0.8814	1.0434	1.2673
0.3177	0.2397	0.7294	0.7324	0.6093	0.7692	0.7375	0.8184	0.8981	0.9429	0.7107	0.9613	1.0177	0.8646	1.1628	0.7679	0.8005	0.888	0.7302	0.033	0.0997	0.4105	0.0044	-0.279	-1.1094	-2.3664	-4.8372	-4.3602	-6.4614	-3.1411	-0.2675	0.917	0.4867	0.8013	1.1489	0.8866	0.7325	0.6898	1.0455	1.2787	1.2571	0.5553	0.8141	1.2221	1.3002	1.2557	0.8393	0.9364	1.0909	1.3039
0.3164	0.2759	0.7526	0.7816	0.651	0.8179	0.7559	0.8565	0.9343	0.9988	0.7657	1.021	1.0647	0.8892	1.1671	0.7089	0.7814	0.909	0.7758	0.07	0.0763	0.3261	-0.1311	-0.4188	-1.3221	-2.423	-4.9239	-4.4314	-6.4431	-3.0891	-0.1981	0.979	0.4842	0.7852	1.17	0.9027	0.7755	0.7334	1.0856	1.3095	1.2861	0.5477	0.7887	1.2503	1.3367	1.2984	0.8934	0.9939	1.1433	1.3431
0.3149	0.3075	0.7815	0.8293	0.6902	0.8573	0.7646	0.892	0.9645	1.0504	0.823	1.0811	1.1141	0.9114	1.1536	0.6424	0.7621	0.929	0.8229	0.1052	0.0477	0.236	-0.2741	-0.5649	-1.5434	-2.4826	-5.0139	-4.5026	-6.4255	-3.0348	-0.1312	1.0422	0.4891	0.7844	1.1994	0.9218	0.8243	0.7805	1.1301	1.3447	1.3244	0.5466	0.7701	1.2821	1.3751	1.3435	0.9531	1.0526	1.1996	1.3799
0.321	0.3275	0.8089	0.8766	0.7284	0.8863	0.7678	0.9203	0.9861	1.1008	0.8843	1.1454	1.1669	0.9364	1.1266	0.5681	0.7421	0.9478	0.8728	0.1401	0.0171	0.1406	-0.424	-0.7174	-1.7718	-2.5417	-5.1043	-4.5662	-6.4053	-2.9749	-0.0628	1.1075	0.5022	0.7985	1.2317	0.9382	0.8759	0.8299	1.1754	1.3835	1.3679	0.5568	0.7533	1.3159	1.4158	1.3906	1.0161	1.113	1.2584	1.4151
0.3361	0.3369	0.8331	0.9248	0.7631	0.897	0.769	0.9355	1.0019	1.1551	0.9504	1.2145	1.2251	0.9637	1.0901	0.4884	0.7215	0.9648	0.9265	0.1758	-0.0119	0.0391	-0.58	-0.8682	-2.0032	-2.5979	-5.1927	-4.6192	-6.3801	-2.9109	0.0071	1.174	0.5248	0.8199	1.2579	0.9519	0.9251	0.8789	1.2199	1.4205	1.4054	0.581	0.7337	1.348	1.4631	1.4414	1.082	1.1759	1.3182	1.4505
0.3549	0.3437	0.855	0.9718	0.7927	0.8919	0.7706	0.9444	1.0189	1.2112	1.0189	1.2855	1.2863	0.9889	1.055	0.4096	0.7	0.9792	0.9827	0.211	-0.0415	-0.0667	-0.7442	-1.0138	-2.2381	-2.652	-5.2792	-4.6668	-6.3504	-2.8429	0.0758	1.2414	0.5562	0.844	1.2809	0.9669	0.967	0.9247	1.2636	1.4524	1.4337	0.6135	0.7133	1.3768	1.5134	1.4932	1.1505	1.2408	1.3778	1.4852
0.3757	0.3577	0.8745	1.0167	0.822	0.8857	0.776	0.9566	1.0451	1.2682	1.0877	1.357	1.3495	1.0194	1.0335	0.3377	0.6807	0.9913	1.0402	0.2449	-0.0716	-0.1739	-0.9147	-1.161	-2.4767	-2.705	-5.3663	-4.7189	-6.3185	-2.7725	0.1406	1.3083	0.597	0.8613	1.2994	0.9814	1.0009	0.9695	1.3042	1.4823	1.4552	0.6445	0.7015	1.3989	1.5586	1.5417	1.2208	1.3076	1.4349	1.514
0.3975	0.3827	0.8938	1.0596	0.8523	0.8889	0.7888	0.9754	1.0837	1.327	1.1549	1.4265	1.4119	1.057	1.028	0.2693	0.6602	0.9995	1.0973	0.276	-0.1033	-0.285	-1.0891	-1.3149	-2.7231	-2.7603	-5.4549	-4.7796	-6.2896	-2.7059	0.1992	1.3728	0.6422	0.8623	1.31	0.9983	1.0303	1.0158	1.3443	1.5139	1.481	0.6734	0.7035	1.4321	1.6026	1.5884	1.2915	1.3767	1.4906	1.538
0.4203	0.4182	0.916	1.1004	0.8829	0.9044	0.8086	1.0003	1.1287	1.3825	1.2181	1.4908	1.4654	1.0876	1.031	0.1907	0.628	1.0011	1.1505	0.3022	-0.14	-0.4044	-1.2681	-1.4735	-2.9718	-2.816	-5.5392	-4.8384	-6.2608	-2.6448	0.2521	1.4348	0.6824	0.8509	1.3153	1.0228	1.0571	1.0642	1.3855	1.5499	1.528	0.7044	0.7276	1.4888	1.6489	1.6348	1.3602	1.4445	1.5442	1.5627
0.4464	0.465	0.9408	1.1389	0.9134	0.9305	0.838	1.0306	1.1727	1.4303	1.276	1.5505	1.5084	1.1077	1.037	0.1044	0.5848	0.9964	1.1979	0.325	-0.1803	-0.5295	-1.4476	-1.6327	-3.2129	-2.8688	-5.6162	-4.8926	-6.2267	-2.5853	0.3059	1.4959	0.7142	0.8379	1.3173	1.0482	1.0831	1.1124	1.426	1.5897	1.5932	0.7402	0.7749	1.5435	1.6963	1.6806	1.4251	1.5093	1.5955	1.5886
0.4744	0.5217	0.9683	1.1746	0.945	0.9634	0.8764	1.0587	1.2143	1.4731	1.3283	1.6084	1.5476	1.1289	1.0402	0.0298	0.542	0.9892	1.2418	0.349	-0.2205	-0.6515	-1.621	-1.7911	-3.451	-2.9146	-5.686	-4.9448	-6.1869	-2.523	0.3638	1.5568	0.7349	0.832	1.3138	1.0702	1.1095	1.1562	1.4655	1.6272	1.6601	0.7744	0.8212	1.5773	1.7438	1.725	1.4838	1.5717	1.6447	1.6177
0.5001	0.5876	0.9992	1.2089	0.9803	0.9983	0.9232	1.0851	1.2548	1.5131	1.3771	1.6646	1.588	1.1558	1.0411	-0.0294	0.5045	0.9824	1.284	0.3754	-0.2577	-0.7686	-1.7905	-1.9494	-3.6835	-2.9534	-5.7486	-4.9946	-6.143	-2.457	0.4257	1.6181	0.7456	0.8369	1.3007	1.0918	1.1352	1.1972	1.5018	1.6603	1.7189	0.8046	0.8627	1.5919	1.7901	1.7651	1.5376	1.6316	1.6906	1.6466
0.5248	0.6651	1.0322	1.2438	1.019	1.0344	0.9733	1.1093	1.2911	1.5495	1.4254	1.7213	1.6272	1.1792	1.045	-0.0783	0.4677	0.9752	1.3259	0.403	-0.2927	-0.8848	-1.9612	-2.1092	-3.9099	-2.9878	-5.8069	-5.0438	-6.0989	-2.3906	0.4882	1.6791	0.7545	0.8556	1.2885	1.114	1.1591	1.238	1.5352	1.6915	1.7715	0.8343	0.9092	1.5937	1.8326	1.803	1.592	1.6896	1.7327	1.6687
0.55	0.7552	1.0704	1.2809	1.0599	1.0711	1.0213	1.1256	1.3157	1.5798	1.4742	1.7769	1.6586	1.1917	1.0466	-0.1309	0.4249	0.9643	1.3643	0.4298	-0.3293	-1.0045	-2.1368	-2.2688	-4.1325	-3.0209	-5.8626	-5.0935	-6.0582	-2.3272	0.5482	1.739	0.7739	0.8895	1.2912	1.1401	1.1819	1.2791	1.5705	1.721	1.8177	0.8653	0.9535	1.5928	1.8732	1.8433	1.6481	1.7486	1.7743	1.6881
0.5724	0.8456	1.109	1.3172	1.098	1.1048	1.0626	1.132	1.331	1.6057	1.5224	1.8291	1.6828	1.2	1.0396	-0.1924	0.375	0.9509	1.3981	0.4544	-0.3675	-1.1283	-2.3145	-2.428	-4.3486	-3.0512	-5.9144	-5.1388	-6.0183	-2.2651	0.604	1.796	0.8095	0.9361	1.313	1.1704	1.2014	1.32	1.6066	1.7453	1.8518	0.8988	0.9926	1.5924	1.9143	1.8851	1.703	1.8085	1.816	1.7072
0.5934	0.9286	1.1454	1.3521	1.1318	1.1389	1.0975	1.1334	1.3471	1.6339	1.5688	1.878	1.7039	1.2081	1.0186	-0.2578	0.3218	0.9362	1.4277	0.4757	-0.4081	-1.2517	-2.4875	-2.5866	-4.5582	-3.0812	-5.9619	-5.1783	-5.9789	-2.2062	0.6538	1.8465	0.8583	0.9925	1.3583	1.2046	1.2178	1.3614	1.6414	1.7625	1.877	0.9386	1.0347	1.5962	1.9529	1.9242	1.755	1.8651	1.8533	1.7217
0.6167	1.0032	1.1849	1.3883	1.1661	1.1736	1.1303	1.1325	1.3645	1.6645	1.6142	1.9221	1.7217	1.2111	0.9801	-0.3286	0.2672	0.918	1.4515	0.4918	-0.4508	-1.3732	-2.6559	-2.7408	-4.7585	-3.1113	-6.0047	-5.2153	-5.9426	-2.1523	0.6979	1.8899	0.9108	1.0589	1.4306	1.2417	1.2348	1.4047	1.6773	1.7791	1.9014	0.9896	1.0856	1.6108	1.9887	1.9595	1.8056	1.9166	1.8852	1.7275
0.6412	1.0652	1.2238	1.4253	1.2037	1.2047	1.1611	1.1245	1.3799	1.6967	1.6605	1.9607	1.7381	1.2125	0.9334	-0.4032	0.216	0.8989	1.4727	0.5053	-0.4916	-1.4897	-2.8161	-2.8859	-4.943	-3.1371	-6.0377	-5.2435	-5.9045	-2.0981	0.7385	1.929	0.9538	1.1302	1.5163	1.2756	1.2531	1.4473	1.7127	1.7952	1.9184	1.0489	1.1338	1.6225	2.0175	1.9916	1.8549	1.9639	1.9145	1.7245
0.6644	1.1118	1.2569	1.4622	1.2425	1.232	1.1858	1.1117	1.3952	1.7288	1.7054	1.9951	1.7544	1.2123	0.8838	-0.482	0.1671	0.8813	1.4932	0.5211	-0.5292	-1.5981	-2.9668	-3.0208	-5.1103	-3.1537	-6.0526	-5.2498	-5.855	-2.0407	0.7776	1.9667	0.98	1.1966	1.5947	1.3014	1.2684	1.4876	1.7464	1.8082	1.9198	1.1097	1.1826	1.6207	2.0393	2.0207	1.9028	2.0074	1.9407	1.7196
0.6863	1.1457	1.2862	1.4972	1.2818	1.2583	1.2076	1.1065	1.4144	1.7561	1.7466	2.0282	1.7668	1.2028	0.8236	-0.5693	0.1125	0.8614	1.5099	0.5383	-0.5665	-1.7016	-3.1126	-3.1503	-5.2639	-3.1616	-6.047	-5.2299	-5.7887	-1.9791	0.8152	2.0017	0.988	1.2496	1.6551	1.323	1.2788	1.526	1.7802	1.821	1.9173	1.1661	1.2339	1.6219	2.0627	2.0511	1.9496	2.0473	1.9642	1.7168
0.7058	1.1666	1.3133	1.5312	1.3187	1.2846	1.2286	1.1027	1.4363	1.7776	1.7854	2.0602	1.7732	1.184	0.7558	-0.6633	0.051	0.8367	1.5215	0.5542	-0.6049	-1.8025	-3.2579	-3.2761	-5.4086	-3.1652	-6.0272	-5.1956	-5.7097	-1.9131	0.8511	2.0339	0.9818	1.2821	1.6987	1.3455	1.289	1.5636	1.8126	1.8358	1.9214	1.2076	1.2801	1.6313	2.0915	2.0875	1.9957	2.085	1.9885	1.7195
0.725	1.1733	1.3365	1.5652	1.3527	1.3089	1.2475	1.0911	1.4488	1.7909	1.8214	2.0872	1.7719	1.1549	0.6859	-0.764	-0.017	0.8045	1.528	0.567	-0.6446	-1.9	-3.4013	-3.3995	-5.5476	-3.1655	-6.0004	-5.1535	-5.6222	-1.8469	0.8834	2.0619	0.9696	1.2897	1.7304	1.3691	1.3013	1.5996	1.8421	1.8502	1.9323	1.2408	1.326	1.6424	2.1214	2.1266	2.0425	2.1219	2.0134	1.7293
0.7425	1.1715	1.356	1.5971	1.3878	1.3338	1.2717	1.0849	1.4523	1.7951	1.8533	2.1084	1.7612	1.1176	0.6139	-0.8681	-0.0894	0.7661	1.5288	0.5756	-0.6847	-1.9916	-3.5398	-3.5219	-5.6766	-3.1627	-5.9713	-5.1046	-5.5278	-1.7825	0.9126	2.085	0.952	1.2716	1.7479	1.3909	1.3158	1.6351	1.8695	1.8673	1.953	1.2718	1.3751	1.6574	2.1466	2.1627	2.0891	2.1562	2.0373	1.7406
0.7539	1.1618	1.3758	1.627	1.4298	1.3652	1.2971	1.0888	1.4551	1.7958	1.8835	2.1246	1.7469	1.0825	0.5385	-0.9644	-0.1595	0.7275	1.527	0.5816	-0.7221	-2.0753	-3.6669	-3.6416	-5.7933	-3.1551	-5.9396	-5.0518	-5.4281	-1.7175	0.9394	2.1031	0.9243	1.2313	1.7469	1.4114	1.3327	1.671	1.8951	1.887	1.9784	1.3029	1.4205	1.6724	2.1637	2.1945	2.1339	2.1876	2.06	1.7486
0.7613	1.1477	1.3991	1.6584	1.4761	1.4016	1.3208	1.0982	1.4517	1.7952	1.9135	2.1367	1.7327	1.0577	0.4676	-1.0481	-0.2246	0.6913	1.5223	0.5859	-0.7558	-2.1519	-3.7806	-3.7542	-5.8958	-3.1418	-5.9046	-5	-5.3249	-1.6513	0.9643	2.1139	0.8873	1.1792	1.7266	1.4331	1.3502	1.7072	1.9192	1.9094	2.0031	1.3309	1.4657	1.683	2.1756	2.2245	2.1753	2.2151	2.0785	1.7506
0.7686	1.1366	1.4231	1.6916	1.5218	1.4427	1.3452	1.1061	1.4383	1.7923	1.941	2.1463	1.7191	1.038	0.4062	-1.1192	-0.2863	0.6565	1.5129	0.587	-0.7903	-2.224	-3.8835	-3.855	-5.984	-3.1237	-5.8669	-4.9539	-5.2206	-1.5852	0.9854	2.1169	0.8458	1.1306	1.6936	1.4556	1.3713	1.7401	1.9402	1.9326	2.0257	1.3535	1.5111	1.6896	2.1832	2.2516	2.2105	2.2373	2.0906	1.7474
0.7758	1.1338	1.4414	1.7216	1.5622	1.4872	1.3678	1.1145	1.4191	1.7833	1.9618	2.1506	1.7048	1.0137	0.3501	-1.1862	-0.3504	0.6198	1.4985	0.5825	-0.829	-2.2943	-3.9806	-3.9427	-6.0583	-3.1013	-5.8203	-4.9056	-5.1132	-1.5205	1	2.1111	0.8017	1.0935	1.6617	1.4743	1.3956	1.7681	1.9553	1.9537	2.0423	1.3798	1.5522	1.6875	2.1865	2.2731	2.2368	2.2533	2.096	1.7412
0.7823	1.1415	1.4506	1.7446	1.5938	1.5258	1.3812	1.1184	1.3953	1.7676	1.9738	2.1463	1.685	0.978	0.2996	-1.2546	-0.4206	0.5792	1.4762	0.5734	-0.8712	-2.3626	-4.0736	-4.0148	-6.1104	-3.0712	-5.7553	-4.8372	-4.9945	-1.4551	1.008	2.1001	0.7558	1.0698	1.6424	1.4892	1.4218	1.7905	1.9641	1.9713	2.0548	1.406	1.5844	1.6753	2.1843	2.287	2.2527	2.261	2.0917	1.7283
0.7862	1.1553	1.4542	1.7617	1.6167	1.553	1.3858	1.1109	1.3741	1.749	1.9778	2.1342	1.6573	0.9335	0.2595	-1.3191	-0.4932	0.5358	1.4465	0.5619	-0.9126	-2.4241	-4.1575	-4.0716	-6.1351	-3.0314	-5.6691	-4.7447	-4.862	-1.388	1.0118	2.0835	0.7116	1.0542	1.6368	1.5022	1.4463	1.8056	1.9686	1.984	2.0657	1.4179	1.6	1.6523	2.1731	2.2937	2.2577	2.2591	2.0775	1.7053
0.7868	1.1753	1.4583	1.7711	1.6294	1.5706	1.3898	1.0987	1.3625	1.7289	1.9739	2.1166	1.6236	0.8882	0.2315	-1.379	-0.5625	0.4911	1.4122	0.5489	-0.9496	-2.4763	-4.2257	-4.1163	-6.136	-2.9847	-5.5664	-4.6371	-4.7191	-1.3209	1.0104	2.0595	0.6756	1.0373	1.6356	1.5111	1.4638	1.8129	1.9682	1.9916	2.0731	1.4126	1.5961	1.6238	2.1568	2.2922	2.252	2.2491	2.0566	1.6742
0.7821	1.1973	1.4649	1.7723	1.6311	1.5814	1.3943	1.0846	1.3564	1.7091	1.9635	2.0939	1.5849	0.8418	0.2055	-1.4372	-0.6274	0.4452	1.3746	0.5346	-0.9815	-2.5211	-4.2787	-4.152	-6.1216	-2.9338	-5.4536	-4.5212	-4.5674	-1.2551	1.0048	2.0309	0.6558	1.0186	1.6302	1.5123	1.4699	1.8129	1.9614	1.9974	2.0787	1.3926	1.5787	1.6069	2.145	2.2858	2.2364	2.2317	2.0327	1.644
0.7695	1.2145	1.4706	1.7685	1.6275	1.5888	1.3923	1.0684	1.3514	1.6931	1.95	2.0691	1.5456	0.7897	0.1696	-1.4923	-0.6895	0.3991	1.335	0.5198	-1.0082	-2.5596	-4.3217	-4.1838	-6.096	-2.8781	-5.3327	-4.3983	-4.4082	-1.1878	0.9983	2	0.6542	1.0034	1.6204	1.5034	1.4646	1.807	1.9483	2.0003	2.0823	1.3666	1.5641	1.6067	2.135	2.2757	2.2135	2.2063	2.0066	1.6162
0.7462	1.224	1.474	1.7605	1.6203	1.5938	1.3797	1.0492	1.3523	1.6823	1.9369	2.046	1.5124	0.7403	0.1346	-1.5388	-0.7449	0.3573	1.2972	0.5078	-1.0285	-2.588	-4.3534	-4.2105	-6.0549	-2.8158	-5.1997	-4.2659	-4.2399	-1.1167	0.9929	1.967	0.6596	0.9865	1.6049	1.4854	1.4497	1.7964	1.9277	1.9978	2.0822	1.3287	1.5461	1.6104	2.1166	2.2585	2.1853	2.1749	1.9751	1.5833
0.7086	1.2224	1.4748	1.7483	1.6079	1.5971	1.3606	1.0203	1.3592	1.6745	1.9237	2.0224	1.4842	0.6971	0.1027	-1.5796	-0.7902	0.3213	1.2614	0.5023	-1.0395	-2.6032	-4.3675	-4.222	-5.9892	-2.7446	-5.0544	-4.1229	-4.0605	-1.041	0.9883	1.9312	0.6602	0.9625	1.5785	1.46	1.4289	1.7827	1.8993	1.9859	2.0786	1.2765	1.5094	1.6105	2.0872	2.2321	2.1527	2.1417	1.9376	1.5415
0.6598	1.2098	1.4739	1.7318	1.5958	1.599	1.34	0.9865	1.3636	1.6697	1.9106	1.9947	1.4542	0.6497	0.0609	-1.6248	-0.8332	0.2876	1.225	0.4992	-1.0441	-2.6079	-4.3676	-4.2133	-5.9017	-2.6658	-4.901	-3.9793	-3.8764	-0.9635	0.9837	1.8934	0.6544	0.9348	1.5428	1.4338	1.4075	1.7654	1.8651	1.9625	2.0737	1.2278	1.4687	1.6067	2.0494	2.1987	2.1162	2.1073	1.8967	1.4924
0.6026	1.1876	1.4702	1.7108	1.5877	1.5941	1.3167	0.956	1.357	1.664	1.8945	1.9619	1.4185	0.596	0.0066	-1.6771	-0.8824	0.2519	1.1872	0.4931	-1.047	-2.6071	-4.3604	-4.1922	-5.8045	-2.5829	-4.7434	-3.8382	-3.6954	-0.8888	0.9784	1.8539	0.6452	0.9128	1.5086	1.4129	1.3883	1.7436	1.8301	1.9325	2.0723	1.1899	1.4309	1.5977	2.0116	2.1638	2.0776	2.0708	1.855	1.4387
0.5372	1.157	1.4665	1.6834	1.5759	1.5798	1.2924	0.9307	1.3433	1.6536	1.8718	1.925	1.3787	0.5461	-0.0483	-1.7282	-0.9331	0.2144	1.147	0.4832	-1.0488	-2.6034	-4.3453	-4.164	-5.6994	-2.499	-4.5832	-3.6943	-3.5196	-0.8183	0.9701	1.8097	0.6312	0.9	1.4827	1.3934	1.3669	1.7175	1.794	1.8984	2.0722	1.1627	1.3928	1.5901	1.9781	2.1276	2.0355	2.0313	1.8133	1.3839
0.469	1.1173	1.468	1.6511	1.5554	1.5636	1.2679	0.8997	1.3289	1.6421	1.8419	1.8856	1.3394	0.5077	-0.0967	-1.7686	-0.9781	0.1774	1.1037	0.4708	-1.047	-2.5947	-4.319	-4.1288	-5.5852	-2.4146	-4.4197	-3.5468	-3.347	-0.7509	0.9583	1.7601	0.6104	0.8979	1.4654	1.3706	1.3399	1.6848	1.7538	1.8582	2.0637	1.1501	1.3577	1.583	1.9436	2.0855	1.9872	1.988	1.7688	1.3267
0.4079	1.0694	1.4691	1.6126	1.5279	1.5475	1.2394	0.8536	1.3127	1.6296	1.8049	1.8457	1.2992	0.4742	-0.1384	-1.7953	-1.0175	0.1407	1.0585	0.4582	-1.0402	-2.5764	-4.2803	-4.0846	-5.4625	-2.3246	-4.2512	-3.3911	-3.1728	-0.6844	0.9459	1.7072	0.5825	0.9035	1.4509	1.3428	1.3048	1.6435	1.7093	1.8135	2.0437	1.1401	1.3261	1.5678	1.9033	2.0365	1.9336	1.9389	1.7178	1.262
0.3695	1.0186	1.4599	1.5686	1.4927	1.5296	1.2077	0.8091	1.2934	1.6089	1.758	1.7975	1.2481	0.4376	-0.1781	-1.8117	-1.0547	0.102	1.0086	0.4454	-1.0328	-2.5494	-4.2291	-4.0297	-5.3258	-2.2259	-4.0748	-3.2236	-2.993	-0.6184	0.9306	1.6483	0.5597	0.9135	1.4414	1.3109	1.2615	1.5903	1.6591	1.765	2.0173	1.1201	1.308	1.5395	1.8543	1.9745	1.8685	1.8798	1.6573	1.1884
0.3547	0.9716	1.4374	1.5211	1.451	1.5148	1.1806	0.782	1.274	1.5786	1.7019	1.736	1.1859	0.3975	-0.2113	-1.8214	-1.0919	0.0617	0.9522	0.4274	-1.0256	-2.5175	-4.1661	-3.9621	-5.1751	-2.1226	-3.8923	-3.0461	-2.8076	-0.555	0.9068	1.5798	0.5464	0.9216	1.4431	1.2763	1.2138	1.5248	1.6027	1.7141	1.9911	1.0939	1.2987	1.494	1.7981	1.8992	1.79	1.8092	1.588	1.1065
0.3292	0.9225	1.3958	1.4673	1.4032	1.4911	1.1592	0.7624	1.2534	1.5475	1.6457	1.6756	1.1261	0.3633	-0.2304	-1.8212	-1.123	0.0217	0.8941	0.4064	-1.0173	-2.48	-4.0958	-3.8811	-5.0186	-2.0194	-3.7078	-2.861	-2.6226	-0.4968	0.8807	1.509	0.5159	0.903	1.4381	1.2359	1.163	1.4628	1.5441	1.6652	1.9668	1.0691	1.2869	1.4453	1.7476	1.8269	1.7189	1.7359	1.5177	1.0272
0.3045	0.87	1.3466	1.4093	1.3475	1.4593	1.1375	0.7366	1.2245	1.5133	1.5854	1.6094	1.0656	0.3343	-0.2421	-1.8105	-1.1499	-0.019	0.8324	0.3819	-1.0092	-2.4379	-4.0157	-3.7917	-4.8529	-1.9139	-3.5217	-2.6736	-2.4382	-0.4421	0.849	1.4342	0.4903	0.8847	1.439	1.1949	1.1059	1.3965	1.4825	1.617	1.9375	1.0482	1.2628	1.4038	1.7031	1.753	1.6453	1.6584	1.4451	0.9509
0.2836	0.8138	1.2906	1.3452	1.2829	1.4155	1.1211	0.7164	1.1902	1.4766	1.5216	1.5394	1.0046	0.3065	-0.2488	-1.7924	-1.174	-0.0601	0.771	0.3554	-0.9994	-2.3899	-3.9254	-3.6962	-4.6774	-1.8044	-3.3352	-2.49	-2.2542	-0.391	0.8138	1.3572	0.4697	0.8619	1.4362	1.1464	1.0382	1.3256	1.4168	1.5707	1.8993	1.0191	1.2201	1.3678	1.6597	1.6804	1.5693	1.5782	1.3723	0.8815
0.2751	0.7637	1.2299	1.2767	1.2151	1.3668	1.1161	0.7074	1.1548	1.4351	1.4549	1.4657	0.9411	0.2755	-0.2589	-1.7745	-1.1997	-0.1022	0.7089	0.3287	-0.9879	-2.3391	-3.831	-3.5907	-4.4911	-1.6921	-3.1466	-2.3124	-2.0712	-0.3421	0.7781	1.2779	0.4561	0.834	1.4242	1.0876	0.9601	1.2512	1.3468	1.5255	1.8541	0.9833	1.165	1.3293	1.6128	1.6053	1.4895	1.4944	1.2967	0.8145
0.2813	0.7243	1.169	1.2086	1.1482	1.317	1.1185	0.7052	1.1169	1.3874	1.386	1.3884	0.8755	0.2445	-0.2772	-1.7604	-1.2253	-0.1455	0.6454	0.3021	-0.9749	-2.2868	-3.735	-3.4788	-4.3005	-1.5806	-2.9566	-2.1426	-1.8893	-0.2954	0.7419	1.1983	0.4528	0.8036	1.4055	1.024	0.8774	1.1768	1.2748	1.4808	1.8039	0.9504	1.1056	1.281	1.56	1.5259	1.4088	1.4075	1.2179	0.7446
0.2974	0.6995	1.1111	1.1419	1.0862	1.2662	1.1223	0.7017	1.0766	1.3388	1.3171	1.3102	0.8105	0.2171	-0.2976	-1.749	-1.2477	-0.1875	0.5805	0.2753	-0.9613	-2.2325	-3.6342	-3.3621	-4.11	-1.4699	-2.7676	-1.9822	-1.7115	-0.2508	0.7046	1.1185	0.4625	0.7786	1.3892	0.9644	0.7961	1.1048	1.2021	1.4346	1.7477	0.9177	1.0404	1.2187	1.4997	1.4474	1.3303	1.3182	1.135	0.6714
0.3177	0.6931	1.0563	1.074	1.0259	1.2121	1.1173	0.6943	1.0352	1.2895	1.2472	1.2327	0.7464	0.1891	-0.3157	-1.7376	-1.2655	-0.2298	0.5138	0.2488	-0.9453	-2.1734	-3.5233	-3.239	-3.917	-1.3579	-2.5805	-1.8286	-1.5414	-0.2102	0.6647	1.0373	0.478	0.7638	1.3728	0.9095	0.7197	1.0353	1.1309	1.3837	1.6894	0.8813	0.976	1.1596	1.4337	1.3709	1.2536	1.2273	1.0485	0.5982
0.3353	0.7017	1.0038	1.0059	0.9675	1.1583	1.1051	0.6788	0.9949	1.2392	1.1783	1.1572	0.6817	0.1569	-0.3318	-1.7242	-1.2747	-0.2712	0.4472	0.222	-0.9251	-2.1069	-3.4036	-3.1105	-3.7221	-1.2425	-2.3951	-1.6809	-1.3801	-0.1746	0.6219	0.9557	0.4887	0.7575	1.3465	0.8536	0.65	0.9691	1.0624	1.3253	1.6256	0.8408	0.9136	1.1053	1.3636	1.2949	1.1774	1.1367	0.9613	0.5247
0.3424	0.715	0.9483	0.9371	0.9163	1.1109	1.0933	0.6526	0.957	1.1894	1.111	1.0824	0.6175	0.1198	-0.3462	-1.7137	-1.277	-0.309	0.3814	0.1959	-0.9013	-2.0366	-3.2792	-2.9813	-3.5218	-1.1234	-2.2082	-1.5358	-1.2253	-0.1409	0.5761	0.8739	0.4864	0.7519	1.3132	0.798	0.5875	0.9062	0.9984	1.2641	1.5587	0.801	0.8536	1.0408	1.2918	1.2185	1.1011	1.0466	0.875	0.4499
0.3426	0.7323	0.8926	0.8697	0.8734	1.0704	1.0846	0.6196	0.918	1.1384	1.0446	1.0066	0.5559	0.0756	-0.3651	-1.7096	-1.2773	-0.3451	0.3136	0.1697	-0.8781	-1.9696	-3.1552	-2.8587	-3.316	-1.0033	-2.0205	-1.3945	-1.0761	-0.1092	0.5276	0.793	0.4727	0.7415	1.2757	0.746	0.531	0.8458	0.9388	1.2082	1.5044	0.7658	0.799	0.9738	1.2235	1.1441	1.0247	0.9566	0.7901	0.3795
0.3387	0.7452	0.8417	0.8065	0.8369	1.0334	1.074	0.5822	0.8723	1.0864	0.979	0.928	0.4954	0.0255	-0.3948	-1.7088	-1.2805	-0.3816	0.2476	0.1445	-0.8536	-1.9046	-3.0352	-2.7473	-3.1165	-0.8856	-1.8351	-1.2591	-0.9321	-0.079	0.4797	0.7172	0.4519	0.72	1.2426	0.7048	0.4789	0.7874	0.883	1.1609	1.475	0.7401	0.7488	0.9207	1.164	1.0742	0.9491	0.8689	0.7103	0.3151
0.3297	0.7403	0.7935	0.7437	0.8054	0.9927	1.0502	0.5407	0.8208	1.0326	0.9122	0.8484	0.437	-0.0236	-0.4236	-1.7025	-1.2842	-0.4172	0.1852	0.1223	-0.8262	-1.8341	-2.9121	-2.6415	-2.9171	-0.7644	-1.6458	-1.117	-0.7835	-0.0467	0.4355	0.6442	0.424	0.6871	1.2173	0.6696	0.4313	0.7291	0.8285	1.1167	1.4552	0.7182	0.696	0.8731	1.1089	1.005	0.8743	0.7787	0.6346	0.2557
0.3169	0.7123	0.7459	0.682	0.7761	0.9445	1.0138	0.5021	0.7691	0.9757	0.8441	0.7696	0.3842	-0.0649	-0.4379	-1.6802	-1.2815	-0.4489	0.1265	0.105	-0.7932	-1.7552	-2.7825	-2.5373	-2.7096	-0.637	-1.4503	-0.9605	-0.6287	-0.0087	0.3976	0.5738	0.3908	0.647	1.1891	0.6327	0.3859	0.6684	0.7745	1.0724	1.428	0.6835	0.6384	0.8128	1.0524	0.9356	0.8004	0.6874	0.5593	0.1963
0.2974	0.6693	0.6968	0.6233	0.7479	0.8939	0.9725	0.4641	0.7213	0.9148	0.7773	0.6921	0.3347	-0.0987	-0.4396	-1.647	-1.2745	-0.4774	0.0693	0.0914	-0.7555	-1.6701	-2.6476	-2.4269	-2.4915	-0.5068	-1.2516	-0.7944	-0.4731	0.0324	0.362	0.5036	0.3553	0.5983	1.1483	0.5879	0.3417	0.6059	0.7199	1.0302	1.3944	0.6296	0.5867	0.7432	0.9989	0.8682	0.7271	0.5957	0.4831	0.1359
0.2762	0.6223	0.6442	0.5643	0.7163	0.8401	0.9297	0.4271	0.6775	0.8492	0.7107	0.6139	0.2842	-0.1314	-0.4278	-1.6064	-1.2707	-0.5064	0.0123	0.0766	-0.7176	-1.5823	-2.5082	-2.3081	-2.2687	-0.3808	-1.0585	-0.6343	-0.3249	0.0713	0.3246	0.4303	0.3239	0.5484	1.1003	0.5377	0.3006	0.545	0.6674	0.9919	1.3598	0.5685	0.5488	0.683	0.9524	0.8052	0.6539	0.5018	0.4063	0.0787
0.2574	0.575	0.5911	0.5047	0.6803	0.7828	0.887	0.3974	0.637	0.7813	0.643	0.5333	0.2309	-0.1642	-0.3976	-1.5552	-1.2654	-0.536	-0.0448	0.0591	-0.6788	-1.4917	-2.3657	-2.189	-2.0463	-0.2584	-0.8734	-0.4926	-0.1861	0.1087	0.2847	0.3534	0.298	0.4991	1.0519	0.4896	0.2627	0.4867	0.6155	0.9511	1.3229	0.5132	0.5154	0.6421	0.9099	0.7447	0.5816	0.4066	0.3302	0.0252
0.2393	0.5305	0.5379	0.4442	0.6408	0.7228	0.8477	0.3774	0.6028	0.7141	0.5734	0.4504	0.1764	-0.1942	-0.3662	-1.4953	-1.2528	-0.5616	-0.1014	0.041	-0.6368	-1.3958	-2.2208	-2.072	-1.8212	-0.1351	-0.6927	-0.3677	-0.0519	0.1462	0.2428	0.2749	0.2718	0.4419	1.005	0.4433	0.2248	0.4297	0.5595	0.9043	1.2785	0.4633	0.4888	0.6113	0.8678	0.6852	0.5087	0.3125	0.2539	-0.026
0.2221	0.4926	0.4846	0.383	0.6018	0.6645	0.8176	0.3685	0.5744	0.6478	0.5017	0.3684	0.1228	-0.2216	-0.3458	-1.4329	-1.2307	-0.5814	-0.1583	0.0239	-0.5901	-1.2947	-2.0748	-1.9567	-1.5925	-0.0128	-0.5161	-0.2588	0.0764	0.1841	0.1998	0.1973	0.2426	0.3751	0.9617	0.3973	0.1866	0.3742	0.5001	0.8539	1.2276	0.4112	0.4644	0.5751	0.8241	0.6254	0.4338	0.2191	0.1763	-0.0747
0.2087	0.4625	0.4343	0.3214	0.5643	0.6048	0.7914	0.362	0.5439	0.5848	0.4296	0.2903	0.0734	-0.2479	-0.3333	-1.3704	-1.1987	-0.5963	-0.2137	0.0078	-0.5372	-1.19	-1.9295	-1.8455	-1.363	0.1065	-0.3444	-0.1624	0.198	0.2219	0.1589	0.1208	0.2124	0.3048	0.9229	0.3563	0.152	0.321	0.4387	0.8019	1.1721	0.3569	0.4322	0.5285	0.7775	0.5639	0.3566	0.1245	0.0985	-0.1228
0.2008	0.4417	0.3893	0.2576	0.5249	0.5379	0.7636	0.3423	0.51	0.5277	0.3576	0.2156	0.0315	-0.2718	-0.3275	-1.309	-1.1588	-0.6073	-0.267	-0.0081	-0.4786	-1.0838	-1.7861	-1.7394	-1.1329	0.2236	-0.1737	-0.0721	0.3152	0.256	0.118	0.0424	0.1838	0.2371	0.8942	0.3279	0.1226	0.2688	0.3762	0.7468	1.1113	0.3063	0.394	0.4737	0.7245	0.4992	0.2774	0.0295	0.02	-0.1743
0.1973	0.4296	0.3527	0.1923	0.4827	0.4703	0.7364	0.3036	0.4785	0.4787	0.2883	0.1446	-0.0024	-0.289	-0.3289	-1.2508	-1.1134	-0.613	-0.3179	-0.0245	-0.4181	-0.9784	-1.6454	-1.6416	-0.9014	0.3402	-0.0031	0.0182	0.4301	0.2851	0.0746	-0.0383	0.1577	0.1776	0.8749	0.3068	0.095	0.2154	0.3121	0.6844	1.036	0.2628	0.3471	0.4092	0.6644	0.4309	0.1973	-0.0652	-0.0609	-0.2277
0.1888	0.4211	0.3268	0.127	0.4347	0.4073	0.7058	0.2484	0.4526	0.4381	0.2221	0.0769	-0.028	-0.298	-0.3347	-1.1892	-1.0618	-0.6122	-0.3645	-0.0414	-0.3563	-0.8677	-1.5043	-1.5522	-0.6688	0.4586	0.1667	0.1162	0.5424	0.3078	0.0291	-0.1202	0.1319	0.1288	0.8561	0.285	0.067	0.1594	0.2453	0.6147	0.9489	0.2184	0.2899	0.336	0.6	0.3606	0.1176	-0.1593	-0.142	-0.2794
0.171	0.4194	0.3117	0.0612	0.3784	0.351	0.6687	0.1817	0.4303	0.4002	0.1561	0.012	-0.0481	-0.3049	-0.3407	-1.1202	-1.0068	-0.6054	-0.4053	-0.0567	-0.2937	-0.7517	-1.36	-1.4713	-0.4441	0.574	0.3297	0.2186	0.6486	0.3265	-0.0166	-0.2022	0.1051	0.093	0.8319	0.2669	0.0393	0.1003	0.1779	0.5455	0.8647	0.1674	0.2376	0.264	0.5357	0.2919	0.037	-0.2497	-0.2199	-0.329
0.1489	0.4248	0.3022	-0.0096	0.3123	0.3021	0.6257	0.1133	0.4081	0.357	0.0874	-0.052	-0.0698	-0.315	-0.3446	-1.0518	-0.957	-0.5981	-0.4451	-0.0712	-0.2364	-0.6391	-1.217	-1.3999	-0.2283	0.6862	0.488	0.3227	0.7544	0.3449	-0.0628	-0.2868	0.0753	0.0729	0.8142	0.2537	0.0111	0.0374	0.1094	0.4781	0.7976	0.1172	0.1977	0.2046	0.4736	0.222	-0.0467	-0.3395	-0.2946	-0.3741
0.1275	0.4325	0.2958	-0.0841	0.238	0.2634	0.5832	0.0578	0.3826	0.3056	0.0158	-0.1148	-0.0965	-0.3277	-0.3519	-0.9895	-0.9151	-0.5941	-0.4847	-0.0855	-0.1847	-0.5353	-1.0821	-1.3338	-0.0201	0.7968	0.6422	0.4284	0.8629	0.365	-0.1085	-0.3699	0.0416	0.0626	0.8036	0.2415	-0.0184	-0.0294	0.0413	0.4132	0.7521	0.0733	0.1593	0.1578	0.4142	0.1498	-0.1313	-0.4286	-0.3661	-0.4129
0.1116	0.4399	0.2915	-0.1602	0.1608	0.2369	0.5407	0.0176	0.3513	0.2492	-0.0587	-0.1765	-0.1259	-0.3385	-0.3612	-0.9293	-0.8755	-0.5927	-0.5218	-0.0973	-0.1343	-0.4349	-0.9508	-1.2644	0.1838	0.9072	0.7917	0.5363	0.9729	0.3869	-0.1533	-0.4505	0.0072	0.0562	0.7949	0.2204	-0.0502	-0.1008	-0.0265	0.3474	0.7168	0.0361	0.119	0.114	0.3522	0.0739	-0.2168	-0.5178	-0.4372	-0.4515
0.1095	0.4468	0.2892	-0.2387	0.0889	0.2198	0.5024	-0.0187	0.314	0.1908	-0.1361	-0.2382	-0.1584	-0.3418	-0.3657	-0.8671	-0.8315	-0.5891	-0.5567	-0.1075	-0.0813	-0.3342	-0.8195	-1.1854	0.3856	1.0162	0.9392	0.6438	1.0828	0.4095	-0.1969	-0.529	-0.018	0.0523	0.7924	0.1858	-0.0849	-0.1786	-0.0949	0.2764	0.6813	0.0066	0.0769	0.0606	0.2815	-0.006	-0.3054	-0.6071	-0.5116	-0.4963
0.1184	0.4509	0.283	-0.3224	0.022	0.2073	0.4731	-0.0615	0.2752	0.1304	-0.2159	-0.3005	-0.1945	-0.3342	-0.3681	-0.8026	-0.7849	-0.5836	-0.5934	-0.1159	-0.0274	-0.2341	-0.6923	-1.102	0.5821	1.1234	1.0858	0.7507	1.1918	0.4341	-0.2406	-0.6069	-0.0337	0.0505	0.8015	0.1449	-0.1238	-0.2618	-0.166	0.2011	0.651	-0.0241	0.0303	0.004	0.2078	-0.0881	-0.397	-0.6945	-0.5863	-0.5434
0.1288	0.4552	0.2662	-0.4101	-0.0418	0.1923	0.4491	-0.1062	0.2318	0.0662	-0.2969	-0.3633	-0.2335	-0.3267	-0.3667	-0.7341	-0.7399	-0.5796	-0.6341	-0.1214	0.0255	-0.1361	-0.5701	-1.0251	0.7704	1.2296	1.2314	0.8553	1.2979	0.462	-0.2829	-0.6848	-0.0452	0.0474	0.8142	0.102	-0.1691	-0.3489	-0.2406	0.1246	0.6245	-0.069	-0.0127	-0.042	0.1365	-0.1712	-0.4886	-0.7815	-0.6583	-0.5878
0.1337	0.4661	0.2401	-0.5016	-0.1043	0.1689	0.4292	-0.137	0.1815	-0.0055	-0.3792	-0.4268	-0.2769	-0.3317	-0.3599	-0.6653	-0.6999	-0.5789	-0.6773	-0.1243	0.0775	-0.0397	-0.4455	-0.9532	0.9537	1.3378	1.3764	0.9597	1.4057	0.4947	-0.3216	-0.7603	-0.0554	0.0436	0.8243	0.0543	-0.2234	-0.4392	-0.3203	0.0459	0.589	-0.124	-0.0501	-0.0763	0.0662	-0.2565	-0.5805	-0.8679	-0.7288	-0.6287
0.1292	0.4815	0.2086	-0.5972	-0.1666	0.1382	0.4142	-0.146	0.1276	-0.0865	-0.4664	-0.4916	-0.3254	-0.3444	-0.3473	-0.599	-0.6626	-0.5778	-0.7205	-0.1248	0.1326	0.0585	-0.3142	-0.8827	1.1423	1.4509	1.5256	1.0709	1.5201	0.5332	-0.3557	-0.8314	-0.0676	0.0406	0.8263	-0.0021	-0.2883	-0.5328	-0.4074	-0.0346	0.5373	-0.1837	-0.0841	-0.1138	-0.0051	-0.3446	-0.6732	-0.9539	-0.7998	-0.6676
0.1174	0.4998	0.1776	-0.694	-0.225	0.1107	0.4065	-0.1367	0.0772	-0.1726	-0.5593	-0.5561	-0.3766	-0.3533	-0.3306	-0.5382	-0.6224	-0.5745	-0.7619	-0.1225	0.1943	0.1597	-0.1812	-0.8137	1.3356	1.5698	1.6806	1.1871	1.639	0.5769	-0.3844	-0.8981	-0.0852	0.0382	0.8137	-0.0635	-0.3589	-0.6294	-0.4979	-0.1152	0.4696	-0.2474	-0.1222	-0.1716	-0.0819	-0.4331	-0.7667	-1.0402	-0.8709	-0.7062
0.1029	0.5208	0.1495	-0.7885	-0.2762	0.0884	0.4032	-0.121	0.0375	-0.2553	-0.6514	-0.6168	-0.4239	-0.3542	-0.3111	-0.4889	-0.5788	-0.5677	-0.7985	-0.1155	0.2619	0.264	-0.0514	-0.7438	1.5265	1.6935	1.8382	1.3	1.7587	0.6265	-0.4097	-0.9603	-0.1115	0.0307	0.7847	-0.1264	-0.4316	-0.7259	-0.5858	-0.1936	0.3865	-0.313	-0.1726	-0.2528	-0.1615	-0.5192	-0.8587	-1.1244	-0.9394	-0.743
0.0888	0.5439	0.1245	-0.8762	-0.3194	0.0688	0.4022	-0.1066	0.0072	-0.3297	-0.7372	-0.6707	-0.4678	-0.3518	-0.2902	-0.451	-0.5341	-0.5567	-0.8298	-0.1039	0.3325	0.37	0.0729	-0.6683	1.7126	1.8182	1.993	1.4035	1.874	0.6797	-0.4321	-1.0196	-0.1427	0.0105	0.745	-0.1876	-0.5026	-0.8186	-0.6681	-0.2667	0.2945	-0.3765	-0.2337	-0.3448	-0.2399	-0.603	-0.9455	-1.2044	-1.0041	-0.7803
0.0719	0.5665	0.095	-0.9613	-0.3651	0.0487	0.4024	-0.0954	-0.0228	-0.3963	-0.8197	-0.7198	-0.5039	-0.3484	-0.2717	-0.4173	-0.4858	-0.5395	-0.8572	-0.0881	0.4077	0.4817	0.1977	-0.5919	1.899	1.943	2.1439	1.4989	1.983	0.7301	-0.4518	-1.0786	-0.1743	-0.0225	0.6992	-0.2453	-0.5722	-0.9086	-0.7479	-0.3368	0.2038	-0.4371	-0.2973	-0.4365	-0.3172	-0.6855	-1.0294	-1.2812	-1.0682	-0.8207
0.051	0.586	0.0592	-1.0429	-0.4172	0.0266	0.4039	-0.0888	-0.0533	-0.4529	-0.8977	-0.766	-0.5343	-0.3467	-0.258	-0.3816	-0.4388	-0.5176	-0.8803	-0.0697	0.479	0.5887	0.3188	-0.5121	2.0702	2.06	2.2839	1.5868	2.0842	0.7786	-0.4664	-1.1315	-0.2069	-0.0657	0.6414	-0.3007	-0.6371	-0.9929	-0.8202	-0.4009	0.1256	-0.4883	-0.3569	-0.5209	-0.3876	-0.762	-1.106	-1.3514	-1.1285	-0.8575
0.0263	0.599	0.0136	-1.1242	-0.478	-0.0003	0.4031	-0.081	-0.0855	-0.5028	-0.9725	-0.8091	-0.5623	-0.3466	-0.2414	-0.3385	-0.3908	-0.4915	-0.8998	-0.0483	0.5462	0.6917	0.4344	-0.4339	2.2321	2.171	2.4138	1.6714	2.1793	0.827	-0.4761	-1.1777	-0.2436	-0.1188	0.5693	-0.3562	-0.7029	-1.0734	-0.8878	-0.4618	0.0585	-0.5332	-0.4139	-0.5909	-0.449	-0.8328	-1.1777	-1.417	-1.185	-0.8873
0.0032	0.6003	-0.0433	-1.2053	-0.5434	-0.0287	0.3971	-0.068	-0.1212	-0.5529	-1.0445	-0.8484	-0.5875	-0.3501	-0.222	-0.2924	-0.3452	-0.4647	-0.9166	-0.0258	0.6125	0.7917	0.541	-0.3651	2.3892	2.2767	2.5349	1.7529	2.2691	0.8766	-0.4815	-1.2196	-0.2791	-0.1758	0.4866	-0.4118	-0.7699	-1.1515	-0.9543	-0.5228	-0.0007	-0.5759	-0.465	-0.6399	-0.5056	-0.8974	-1.2457	-1.4803	-1.2368	-0.9105
-0.0177	0.5856	-0.1113	-1.2841	-0.609	-0.059	0.3773	-0.063	-0.1592	-0.6042	-1.1134	-0.883	-0.6111	-0.3585	-0.2027	-0.2476	-0.3053	-0.4379	-0.9293	-0.0008	0.6785	0.8874	0.638	-0.3083	2.5336	2.3763	2.6455	1.825	2.3547	0.9274	-0.4829	-1.2551	-0.3046	-0.2301	0.4014	-0.466	-0.8343	-1.226	-1.0197	-0.5827	-0.0521	-0.6127	-0.503	-0.6727	-0.5627	-0.9583	-1.3085	-1.5402	-1.2839	-0.9297
-0.0404	0.5518	-0.1891	-1.361	-0.6735	-0.0918	0.3433	-0.0702	-0.1971	-0.6577	-1.1801	-0.9128	-0.6316	-0.367	-0.1813	-0.1988	-0.2613	-0.4057	-0.9352	0.0306	0.748	0.9809	0.731	-0.2631	2.6652	2.4732	2.7483	1.8836	2.4391	0.9815	-0.4786	-1.2833	-0.3226	-0.2805	0.3218	-0.5238	-0.8953	-1.2975	-1.0839	-0.6446	-0.0993	-0.6499	-0.5336	-0.7083	-0.6234	-1.0177	-1.3682	-1.5944	-1.3262	-0.9461
-0.0658	0.5046	-0.2693	-1.4352	-0.7384	-0.1292	0.3038	-0.0722	-0.2338	-0.7133	-1.2437	-0.9362	-0.6476	-0.3726	-0.1549	-0.1426	-0.2079	-0.3664	-0.9338	0.0691	0.8214	1.0752	0.8229	-0.2258	2.787	2.5696	2.8464	1.928	2.521	1.042	-0.4681	-1.3037	-0.3453	-0.3309	0.2419	-0.5937	-0.9526	-1.3676	-1.1462	-0.7095	-0.1485	-0.7015	-0.5821	-0.7534	-0.6822	-1.0742	-1.4261	-1.6421	-1.3629	-0.9585
-0.0992	0.4471	-0.3445	-1.5058	-0.8037	-0.1756	0.2633	-0.0579	-0.2715	-0.7655	-1.302	-0.9525	-0.6599	-0.3756	-0.1263	-0.0891	-0.1503	-0.3236	-0.928	0.1126	0.8945	1.1654	0.9087	-0.1921	2.9007	2.664	2.9401	1.9609	2.5986	1.1058	-0.4529	-1.3175	-0.38	-0.3799	0.1611	-0.6731	-1.007	-1.435	-1.2054	-0.7743	-0.2021	-0.7665	-0.6489	-0.7918	-0.731	-1.1271	-1.4808	-1.6832	-1.3929	-0.9649
-0.147	0.3797	-0.4156	-1.5712	-0.8675	-0.2291	0.2183	-0.0336	-0.3108	-0.8096	-1.3564	-0.9648	-0.6713	-0.3747	-0.1	-0.048	-0.0936	-0.2802	-0.9196	0.1597	0.9652	1.2496	0.9871	-0.1627	3.0116	2.7557	3.034	1.9894	2.6758	1.172	-0.4351	-1.3281	-0.4273	-0.4249	0.0834	-0.7532	-1.0595	-1.4996	-1.2644	-0.8379	-0.2546	-0.8395	-0.7162	-0.82	-0.77	-1.176	-1.5336	-1.7186	-1.4186	-0.9676
-0.2086	0.3	-0.4864	-1.6298	-0.9303	-0.2865	0.1662	-0.0133	-0.351	-0.8442	-1.406	-0.9753	-0.6791	-0.3666	-0.0757	-0.0149	-0.0369	-0.2349	-0.9072	0.2096	1.0353	1.329	1.0595	-0.1379	3.1228	2.8473	3.1299	2.0198	2.7549	1.2419	-0.4144	-1.3342	-0.4857	-0.4654	0.006	-0.8324	-1.1092	-1.5615	-1.3214	-0.897	-0.3063	-0.9211	-0.7719	-0.8506	-0.8026	-1.2191	-1.5829	-1.7497	-1.4402	-0.9737
-0.2775	0.2081	-0.5539	-1.6811	-0.9866	-0.3409	0.1092	-0.0021	-0.3876	-0.8681	-1.4484	-0.9822	-0.682	-0.3545	-0.0616	0.021	0.0198	-0.1872	-0.8903	0.261	1.1049	1.4023	1.1247	-0.1217	3.2275	2.9383	3.2234	2.048	2.8315	1.315	-0.388	-1.3322	-0.5486	-0.4995	-0.074	-0.9087	-1.1554	-1.6187	-1.3724	-0.9495	-0.3558	-1.0008	-0.8157	-0.8829	-0.8289	-1.2562	-1.6269	-1.7755	-1.4544	-0.9834
-0.3429	0.1149	-0.6125	-1.7271	-1.0322	-0.3883	0.0529	0	-0.4151	-0.8856	-1.4875	-0.9856	-0.6845	-0.344	-0.0668	0.0624	0.0713	-0.1382	-0.8698	0.3156	1.172	1.4734	1.1811	-0.1161	3.3221	3.0236	3.3099	2.0534	2.8993	1.393	-0.3562	-1.3232	-0.5964	-0.5179	-0.1512	-0.9726	-1.1971	-1.6695	-1.4192	-0.9955	-0.4028	-1.0721	-0.8675	-0.9101	-0.8524	-1.2893	-1.6665	-1.7996	-1.4665	-0.9882
-0.3959	0.0163	-0.6668	-1.7669	-1.073	-0.4385	-0.004	-0.0134	-0.4325	-0.8979	-1.5224	-0.9827	-0.6851	-0.3319	-0.0767	0.1049	0.117	-0.0897	-0.8448	0.3714	1.2359	1.5393	1.2281	-0.1143	3.4029	3.1022	3.3866	2.0364	2.955	1.4693	-0.3203	-1.3099	-0.6315	-0.5384	-0.2284	-1.0253	-1.2353	-1.7159	-1.4603	-1.0361	-0.446	-1.143	-0.9099	-0.9378	-0.8716	-1.3185	-1.7009	-1.8213	-1.4764	-0.9893
-0.4303	-0.07	-0.7137	-1.8	-1.1091	-0.4883	-0.0538	-0.0275	-0.4414	-0.9056	-1.5539	-0.9792	-0.6869	-0.3209	-0.0787	0.1399	0.1557	-0.0418	-0.8247	0.4199	1.2914	1.5975	1.2696	-0.1171	3.4744	3.1741	3.456	2.0086	2.9999	1.5379	-0.2867	-1.3022	-0.6554	-0.5618	-0.2993	-1.0689	-1.2697	-1.7577	-1.5008	-1.0769	-0.486	-1.2083	-0.939	-0.9688	-0.886	-1.3474	-1.7367	-1.8448	-1.4881	-0.9865
-0.4616	-0.1483	-0.7587	-1.8274	-1.1418	-0.5482	-0.1054	-0.0413	-0.4505	-0.9101	-1.5806	-0.9749	-0.6895	-0.3191	-0.0713	0.1657	0.1884	0.0015	-0.8065	0.4625	1.3414	1.6466	1.3046	-0.1272	3.5321	3.2371	3.5156	1.9741	3.0362	1.603	-0.2523	-1.2942	-0.6744	-0.5909	-0.3597	-1.1031	-1.2989	-1.7946	-1.5339	-1.1072	-0.5159	-1.2635	-0.9513	-0.9883	-0.8873	-1.3693	-1.7685	-1.8642	-1.4946	-0.9773
-0.4887	-0.2121	-0.801	-1.8509	-1.1758	-0.6198	-0.1575	-0.057	-0.4568	-0.9148	-1.6052	-0.9732	-0.6929	-0.3222	-0.0564	0.1829	0.2197	0.0402	-0.7902	0.503	1.3871	1.6892	1.3363	-0.1388	3.5828	3.2965	3.5698	1.9504	3.0736	1.6689	-0.2188	-1.2892	-0.6895	-0.6183	-0.4075	-1.1376	-1.3238	-1.8279	-1.5639	-1.1307	-0.5461	-1.3091	-0.948	-1.012	-0.8875	-1.3889	-1.7983	-1.8833	-1.5017	-0.9737
-0.5073	-0.2494	-0.8369	-1.873	-1.2105	-0.695	-0.2019	-0.0731	-0.4578	-0.919	-1.6295	-0.9729	-0.6937	-0.325	-0.0435	0.1905	0.2495	0.0773	-0.7736	0.5434	1.4313	1.7264	1.3655	-0.1486	3.6307	3.3537	3.6177	1.9412	3.1105	1.7348	-0.1854	-1.2841	-0.6999	-0.6435	-0.4392	-1.1783	-1.3451	-1.8565	-1.5917	-1.1547	-0.5826	-1.3484	-0.9461	-1.0491	-0.8965	-1.409	-1.8253	-1.9037	-1.5101	-0.98
-0.5161	-0.2593	-0.8631	-1.8927	-1.2407	-0.7651	-0.2278	-0.0825	-0.4568	-0.9212	-1.6515	-0.9748	-0.6898	-0.3226	-0.0341	0.1967	0.2764	0.1137	-0.7575	0.5827	1.4749	1.7601	1.3898	-0.1569	3.6685	3.4072	3.6591	1.9377	3.145	1.8029	-0.1511	-1.2787	-0.7065	-0.6651	-0.464	-1.2226	-1.3604	-1.8804	-1.6153	-1.1797	-0.6241	-1.3922	-0.9608	-1.0774	-0.9141	-1.4324	-1.8517	-1.9257	-1.5201	-0.9924
-0.5216	-0.2613	-0.8856	-1.9117	-1.2685	-0.8318	-0.2417	-0.0882	-0.4562	-0.9194	-1.67	-0.9768	-0.6811	-0.3167	-0.0306	0.1964	0.2975	0.1477	-0.7403	0.6208	1.5199	1.7903	1.4084	-0.1735	3.6953	3.4595	3.6991	1.9423	3.1802	1.8774	-0.1117	-1.2712	-0.7174	-0.6857	-0.4882	-1.2728	-1.3751	-1.9034	-1.6392	-1.2067	-0.6684	-1.4399	-0.9893	-1.0879	-0.9346	-1.4568	-1.8795	-1.9471	-1.5298	-1.006
-0.5278	-0.2721	-0.9034	-1.9282	-1.2956	-0.8973	-0.2537	-0.0945	-0.4581	-0.9102	-1.685	-0.9786	-0.6691	-0.3081	-0.0326	0.1902	0.3148	0.1791	-0.7206	0.6611	1.5634	1.8166	1.4222	-0.2064	3.7173	3.5129	3.7405	1.9546	3.2166	1.9563	-0.0681	-1.2625	-0.7362	-0.7022	-0.5049	-1.3243	-1.3922	-1.9271	-1.6649	-1.235	-0.7069	-1.4844	-1.0218	-1.0902	-0.9517	-1.4825	-1.9095	-1.9679	-1.5399	-1.0208
-0.5343	-0.2864	-0.9122	-1.9407	-1.3179	-0.9559	-0.2661	-0.109	-0.4658	-0.8949	-1.6964	-0.9794	-0.6549	-0.2998	-0.0392	0.1846	0.3287	0.2084	-0.6982	0.7017	1.603	1.8383	1.4291	-0.2546	3.734	3.5637	3.7773	1.9633	3.2491	2.0336	-0.0261	-1.2531	-0.7548	-0.7114	-0.5128	-1.3684	-1.408	-1.9493	-1.6874	-1.2611	-0.7324	-1.5256	-1.0544	-1.0927	-0.9632	-1.5081	-1.9389	-1.9881	-1.549	-1.0331
-0.5439	-0.3018	-0.9143	-1.9525	-1.3365	-1.0041	-0.2843	-0.1384	-0.4789	-0.8799	-1.7063	-0.9795	-0.6394	-0.2965	-0.0519	0.181	0.3377	0.2367	-0.6731	0.7416	1.6403	1.8551	1.4256	-0.3118	3.7451	3.6117	3.8051	1.9637	3.2758	2.1074	0.0147	-1.2425	-0.763	-0.718	-0.5161	-1.4014	-1.4206	-1.9685	-1.7063	-1.2824	-0.7505	-1.5584	-1.0895	-1.0979	-0.9718	-1.5308	-1.9644	-2.0063	-1.5549	-1.0384
-0.5564	-0.3225	-0.9121	-1.9652	-1.3545	-1.0426	-0.3135	-0.1828	-0.4941	-0.8684	-1.7176	-0.9783	-0.6231	-0.297	-0.0652	0.1813	0.3451	0.267	-0.6448	0.7835	1.6784	1.8707	1.4126	-0.3727	3.7549	3.6592	3.8293	1.9584	3.2981	2.18	0.0568	-1.2289	-0.7633	-0.7372	-0.5209	-1.4263	-1.4295	-1.9852	-1.725	-1.3	-0.7767	-1.5766	-1.1244	-1.1145	-0.9813	-1.5506	-1.9879	-2.0221	-1.5574	-1.0365
-0.5635	-0.3438	-0.9073	-1.978	-1.3701	-1.0802	-0.3478	-0.2386	-0.5141	-0.8624	-1.7303	-0.9761	-0.6083	-0.2978	-0.073	0.1832	0.3541	0.3015	-0.6115	0.8288	1.7168	1.8885	1.3943	-0.4259	3.7646	3.7072	3.8544	1.9454	3.3179	2.2537	0.1027	-1.2116	-0.7634	-0.7771	-0.5299	-1.4496	-1.4333	-2.0006	-1.7453	-1.3162	-0.8174	-1.5824	-1.156	-1.148	-0.993	-1.5659	-2.0087	-2.0333	-1.5571	-1.0296
-0.562	-0.3641	-0.9026	-1.9919	-1.3819	-1.1187	-0.3843	-0.2974	-0.5341	-0.8622	-1.7442	-0.9731	-0.5961	-0.2997	-0.0809	0.1798	0.3625	0.3378	-0.5765	0.8772	1.7534	1.9056	1.3727	-0.4681	3.7658	3.7542	3.8781	1.9174	3.3308	2.3274	0.1535	-1.1907	-0.7641	-0.8306	-0.5418	-1.4722	-1.4336	-2.0152	-1.7652	-1.3306	-0.861	-1.5898	-1.1936	-1.181	-0.9998	-1.5758	-2.0245	-2.0384	-1.5516	-1.0152
-0.5552	-0.3885	-0.9005	-2.0089	-1.39	-1.1485	-0.4192	-0.3536	-0.5503	-0.8654	-1.7577	-0.9681	-0.5853	-0.2975	-0.0899	0.1707	0.3751	0.3757	-0.5403	0.9294	1.7884	1.9221	1.3511	-0.5054	3.7604	3.7979	3.8934	1.8688	3.3327	2.3977	0.2073	-1.1653	-0.7613	-0.8829	-0.5551	-1.4968	-1.4355	-2.0302	-1.7853	-1.3445	-0.8961	-1.6075	-1.2398	-1.2034	-1.005	-1.5846	-2.0365	-2.0387	-1.543	-0.9955
-0.5492	-0.4204	-0.9011	-2.0271	-1.3958	-1.1632	-0.4459	-0.4076	-0.5682	-0.8701	-1.7694	-0.9612	-0.5725	-0.2849	-0.099	0.1612	0.3987	0.4152	-0.5016	0.9863	1.8237	1.942	1.3332	-0.5412	3.7507	3.8369	3.8955	1.8035	3.3255	2.4642	0.2625	-1.1332	-0.7556	-0.9236	-0.5749	-1.5264	-1.4421	-2.0468	-1.8073	-1.3573	-0.9194	-1.6323	-1.2818	-1.2153	-1.0132	-1.5928	-2.0474	-2.0335	-1.5338	-0.9778
-0.553	-0.4616	-0.9024	-2.0437	-1.4017	-1.1656	-0.4711	-0.4531	-0.587	-0.8751	-1.7781	-0.952	-0.5562	-0.2651	-0.1021	0.1523	0.4297	0.4546	-0.4623	1.0464	1.8602	1.9625	1.318	-0.5794	3.7362	3.8694	3.8885	1.7362	3.3159	2.5287	0.3182	-1.0951	-0.7513	-0.9511	-0.6058	-1.5583	-1.4541	-2.0647	-1.8316	-1.368	-0.9382	-1.6587	-1.3157	-1.2188	-1.0236	-1.5984	-2.0583	-2.0226	-1.5224	-0.9623
-0.5697	-0.5082	-0.9048	-2.0579	-1.4091	-1.1667	-0.5007	-0.4801	-0.6031	-0.8813	-1.7836	-0.9413	-0.5402	-0.2487	-0.0997	0.1412	0.4583	0.4916	-0.4226	1.1076	1.8982	1.9817	1.3037	-0.6238	3.7218	3.8975	3.8803	1.6799	3.3092	2.5934	0.3756	-1.0533	-0.7511	-0.9694	-0.6421	-1.5906	-1.4723	-2.0828	-1.8564	-1.3779	-0.9598	-1.6893	-1.3555	-1.2172	-1.0313	-1.6015	-2.0674	-2.0073	-1.5044	-0.9431
-0.5959	-0.5548	-0.9114	-2.0722	-1.4198	-1.1802	-0.5367	-0.4963	-0.6205	-0.8929	-1.7911	-0.93	-0.529	-0.2389	-0.0997	0.1265	0.4782	0.525	-0.3798	1.1711	1.9378	1.9999	1.2923	-0.6758	3.706	3.9239	3.8733	1.6379	3.3059	2.6604	0.4384	-1.0055	-0.7543	-0.9859	-0.6851	-1.6244	-1.4966	-2.102	-1.8808	-1.394	-0.9895	-1.7254	-1.401	-1.2174	-1.0364	-1.6017	-2.0745	-1.9864	-1.4776	-0.9166
-0.6276	-0.5958	-0.9243	-2.0879	-1.4318	-1.205	-0.5782	-0.5122	-0.6407	-0.911	-1.8017	-0.9195	-0.521	-0.2235	-0.0923	0.1174	0.4971	0.5569	-0.3362	1.2391	1.9786	2.0196	1.2867	-0.7337	3.686	3.949	3.8669	1.6086	3.3077	2.73	0.5068	-0.956	-0.7601	-1.003	-0.7332	-1.6584	-1.5227	-2.1252	-1.9086	-1.4154	-1.0301	-1.7545	-1.4387	-1.2302	-1.0498	-1.6052	-2.0834	-1.9625	-1.449	-0.8901
-0.6619	-0.6256	-0.9444	-2.1012	-1.4417	-1.2342	-0.6241	-0.5341	-0.6632	-0.9293	-1.8098	-0.9044	-0.5123	-0.2046	-0.07	0.1131	0.5162	0.5912	-0.2883	1.3121	2.0211	2.04	1.2823	-0.7981	3.6572	3.971	3.8559	1.582	3.3092	2.8013	0.5817	-0.9014	-0.7687	-1.0227	-0.778	-1.6877	-1.5481	-2.1498	-1.9361	-1.438	-1.0783	-1.7777	-1.4706	-1.2588	-1.0707	-1.6091	-2.092	-1.935	-1.4189	-0.8655
-0.6963	-0.6428	-0.9684	-2.109	-1.4482	-1.2634	-0.6694	-0.5581	-0.6833	-0.9407	-1.8155	-0.8846	-0.5025	-0.1892	-0.0326	0.1061	0.5316	0.6285	-0.2376	1.3854	2.0618	2.0589	1.2714	-0.8653	3.6235	3.9888	3.8374	1.5492	3.306	2.8713	0.6564	-0.8434	-0.778	-1.0431	-0.8152	-1.7097	-1.5677	-2.1714	-1.9585	-1.4584	-1.1248	-1.8058	-1.5073	-1.2869	-1.09	-1.6107	-2.098	-1.9055	-1.3886	-0.8394
-0.7306	-0.6505	-0.9937	-2.1106	-1.4534	-1.2908	-0.7112	-0.5883	-0.6997	-0.947	-1.8196	-0.8599	-0.4924	-0.1803	0.0007	0.0936	0.5433	0.6657	-0.184	1.4588	2.1002	2.074	1.2491	-0.9359	3.5858	3.9998	3.8094	1.5081	3.2948	2.9375	0.7316	-0.781	-0.7879	-1.0663	-0.855	-1.7244	-1.5792	-2.1868	-1.9729	-1.4724	-1.1571	-1.8404	-1.5443	-1.3001	-1.101	-1.6066	-2.0991	-1.8705	-1.3551	-0.8105
-0.7725	-0.6536	-1.0187	-2.1082	-1.4605	-1.3135	-0.7469	-0.6236	-0.7104	-0.9554	-1.824	-0.8344	-0.4846	-0.1753	0.0188	0.0823	0.5546	0.7019	-0.1313	1.5295	2.1382	2.0876	1.2207	-1.0099	3.5486	4.0061	3.7777	1.468	3.2802	3.0003	0.8043	-0.7205	-0.8008	-1.0917	-0.8958	-1.7287	-1.5846	-2.197	-1.983	-1.4829	-1.1748	-1.8787	-1.5604	-1.2985	-1.1045	-1.6032	-2.1008	-1.8332	-1.3205	-0.7802
-0.82	-0.6578	-1.0466	-2.1042	-1.4706	-1.3359	-0.7759	-0.6602	-0.7213	-0.9676	-1.8292	-0.8109	-0.4757	-0.1701	0.0248	0.07	0.5664	0.7399	-0.0808	1.5961	2.1761	2.0985	1.1869	-1.0861	3.5151	4.0072	3.7451	1.4276	3.2616	3.0591	0.8741	-0.6627	-0.8181	-1.1166	-0.9271	-1.7226	-1.587	-2.2062	-1.9903	-1.4943	-1.1836	-1.9142	-1.5593	-1.2931	-1.1051	-1.6027	-2.1046	-1.796	-1.2852	-0.7486
-0.8686	-0.6708	-1.078	-2.1023	-1.4847	-1.3583	-0.8054	-0.6971	-0.7319	-0.9814	-1.8345	-0.7878	-0.4626	-0.1569	0.0218	0.0547	0.5831	0.7819	-0.0311	1.6602	2.2154	2.1093	1.1494	-1.1615	3.4847	4.0041	3.7117	1.3829	3.2363	3.1123	0.9407	-0.6057	-0.8417	-1.1406	-0.9523	-1.7108	-1.5907	-2.2188	-1.9971	-1.5048	-1.1889	-1.9414	-1.5559	-1.2813	-1.1017	-1.6039	-2.1085	-1.7605	-1.247	-0.7112
-0.9155	-0.6944	-1.11	-2.1046	-1.506	-1.3756	-0.8412	-0.732	-0.7377	-0.9955	-1.8401	-0.763	-0.4486	-0.1383	0.0074	0.0324	0.6032	0.8251	0.0178	1.7248	2.2563	2.1232	1.1133	-1.2314	3.4556	4.0021	3.6808	1.3346	3.207	3.1607	1.0064	-0.5471	-0.8753	-1.1662	-0.9821	-1.6991	-1.5998	-2.2352	-2.0076	-1.5126	-1.1904	-1.9646	-1.5553	-1.2552	-1.0934	-1.6069	-2.1134	-1.7279	-1.2068	-0.6683
-0.9589	-0.7209	-1.1369	-2.1089	-1.5308	-1.3814	-0.8761	-0.7635	-0.7389	-1.0079	-1.8467	-0.7356	-0.4327	-0.1186	-0.0182	-0.0015	0.623	0.8672	0.0674	1.7911	2.2973	2.1388	1.0794	-1.2963	3.4257	4.0025	3.6492	1.2803	3.1746	3.2062	1.0732	-0.4889	-0.9165	-1.192	-1.0101	-1.6881	-1.6123	-2.2542	-2.0233	-1.5224	-1.1891	-1.9872	-1.5549	-1.224	-1.0853	-1.6118	-2.1181	-1.698	-1.1679	-0.6283
-0.997	-0.7438	-1.1521	-2.114	-1.5527	-1.3752	-0.9065	-0.7999	-0.7462	-1.0175	-1.8518	-0.7063	-0.4151	-0.102	-0.0574	-0.0446	0.6414	0.9076	0.1163	1.8563	2.3369	2.1518	1.0435	-1.3598	3.3902	3.9995	3.6096	1.2153	3.1346	3.2505	1.1429	-0.4324	-0.9577	-1.2129	-1.029	-1.6753	-1.6246	-2.2726	-2.0411	-1.5379	-1.1845	-1.9994	-1.5454	-1.1941	-1.0788	-1.6162	-2.1225	-1.6695	-1.1314	-0.5936
-1.0258	-0.7633	-1.1548	-2.1186	-1.5701	-1.3588	-0.933	-0.8391	-0.76	-1.0221	-1.8555	-0.6786	-0.3968	-0.087	-0.1019	-0.0834	0.6614	0.9458	0.163	1.9166	2.3728	2.164	1.0058	-1.4283	3.3397	3.99	3.5607	1.1418	3.0872	3.2883	1.2103	-0.3769	-0.9946	-1.2213	-1.0413	-1.6613	-1.6321	-2.2897	-2.0587	-1.5553	-1.1732	-2.0034	-1.5266	-1.1662	-1.0714	-1.6224	-2.1293	-1.644	-1.0992	-0.5644
-1.0445	-0.7826	-1.1478	-2.1208	-1.5844	-1.3357	-0.9536	-0.8674	-0.7728	-1.0249	-1.859	-0.6543	-0.3785	-0.0739	-0.1453	-0.1104	0.6851	0.981	0.2083	1.9692	2.4061	2.1747	0.9698	-1.5004	3.2789	3.9764	3.5064	1.0609	3.0357	3.3174	1.2719	-0.324	-1.0286	-1.2169	-1.0502	-1.65	-1.6351	-2.304	-2.0753	-1.571	-1.163	-2.0154	-1.5155	-1.1504	-1.066	-1.6313	-2.1398	-1.6238	-1.07	-0.5353
-1.0599	-0.8153	-1.1419	-2.1226	-1.6026	-1.316	-0.9761	-0.8798	-0.7804	-1.0297	-1.8615	-0.6284	-0.3598	-0.0614	-0.1823	-0.1297	0.7121	1.0147	0.254	2.0181	2.4399	2.1826	0.9377	-1.5674	3.2206	3.9619	3.4512	0.9752	2.9855	3.3438	1.3347	-0.2695	-1.074	-1.2206	-1.0645	-1.6477	-1.6375	-2.3161	-2.0891	-1.5838	-1.1619	-2.0383	-1.513	-1.1491	-1.0615	-1.6373	-2.1495	-1.6016	-1.0374	-0.5013
-1.0694	-0.8474	-1.1372	-2.1231	-1.6223	-1.3018	-0.9951	-0.8778	-0.7764	-1.0377	-1.867	-0.6025	-0.3429	-0.0442	-0.2093	-0.1441	0.7405	1.0472	0.2983	2.065	2.4732	2.1883	0.9113	-1.6328	3.1645	3.9469	3.397	0.8895	2.9383	3.3672	1.395	-0.2159	-1.1232	-1.2273	-1.0769	-1.6532	-1.6366	-2.3279	-2.0994	-1.5914	-1.1667	-2.0601	-1.4991	-1.17	-1.0595	-1.6453	-2.1639	-1.581	-1.0078	-0.4679
-1.0778	-0.8719	-1.1399	-2.1227	-1.6418	-1.3004	-1.0098	-0.8776	-0.7674	-1.0482	-1.8754	-0.5773	-0.3263	-0.0277	-0.2348	-0.1536	0.7713	1.0805	0.3424	2.11	2.5076	2.1961	0.8921	-1.6947	3.1117	3.9374	3.3495	0.8145	2.8985	3.3901	1.4519	-0.1637	-1.17	-1.2424	-1.095	-1.6625	-1.6357	-2.3415	-2.1085	-1.5945	-1.1692	-2.0797	-1.475	-1.1949	-1.0556	-1.6545	-2.1836	-1.5639	-0.9822	-0.4362
-1.086	-0.8834	-1.1461	-2.1242	-1.6602	-1.3123	-1.0216	-0.8834	-0.7661	-1.0613	-1.8857	-0.5561	-0.31	-0.0192	-0.2598	-0.1574	0.802	1.1142	0.3846	2.1507	2.5403	2.2045	0.8765	-1.7483	3.0604	3.93	3.3045	0.7437	2.8592	3.4083	1.5069	-0.1145	-1.2039	-1.2609	-1.121	-1.6712	-1.6374	-2.3558	-2.1162	-1.5932	-1.1637	-2.1028	-1.4498	-1.1962	-1.0456	-1.6624	-2.2058	-1.5498	-0.96	-0.4023
-1.0925	-0.8789	-1.1514	-2.1267	-1.6763	-1.3301	-1.0265	-0.8914	-0.7726	-1.0718	-1.8952	-0.5397	-0.2955	-0.017	-0.2905	-0.1542	0.8287	1.1442	0.4235	2.1879	2.5692	2.2091	0.8597	-1.798	3.0078	3.9198	3.2545	0.6675	2.8133	3.4204	1.5599	-0.0692	-1.2183	-1.2707	-1.1457	-1.6737	-1.6416	-2.3677	-2.1228	-1.5875	-1.1492	-2.1316	-1.4275	-1.1733	-1.0344	-1.6679	-2.2283	-1.5372	-0.9401	-0.3668
-1.1	-0.8654	-1.1552	-2.1298	-1.6895	-1.3481	-1.025	-0.9024	-0.7848	-1.0795	-1.9035	-0.5284	-0.2841	-0.0202	-0.3219	-0.1467	0.8522	1.1687	0.4593	2.2215	2.5955	2.2103	0.8417	-1.854	2.9556	3.9068	3.1962	0.588	2.7621	3.4288	1.6092	-0.0277	-1.2167	-1.2715	-1.1583	-1.6657	-1.6483	-2.3782	-2.1291	-1.5802	-1.1304	-2.1608	-1.407	-1.1446	-1.0243	-1.6721	-2.2494	-1.5256	-0.9218	-0.3322
-1.11	-0.8494	-1.1579	-2.1322	-1.6992	-1.3594	-1.0159	-0.9151	-0.8007	-1.0907	-1.9118	-0.5197	-0.2748	-0.029	-0.3532	-0.1417	0.8715	1.1887	0.4925	2.2496	2.6182	2.2106	0.8196	-1.9215	2.9004	3.8908	3.1307	0.5084	2.7074	3.4333	1.6537	0.0101	-1.2082	-1.2655	-1.1589	-1.6524	-1.6564	-2.3881	-2.1353	-1.5751	-1.1127	-2.1787	-1.3898	-1.1208	-1.013	-1.6756	-2.2677	-1.5169	-0.9035	-0.2971
-1.1214	-0.8324	-1.159	-2.1337	-1.7053	-1.3668	-1.002	-0.9311	-0.8184	-1.1071	-1.9216	-0.5125	-0.2661	-0.0422	-0.3839	-0.1442	0.8828	1.2056	0.5224	2.274	2.6351	2.2101	0.793	-1.9952	2.8421	3.8718	3.0619	0.4289	2.6497	3.4329	1.6946	0.0452	-1.1946	-1.2502	-1.1486	-1.6372	-1.6637	-2.3967	-2.1385	-1.5702	-1.0989	-2.1833	-1.3765	-1.1005	-0.9997	-1.676	-2.284	-1.51	-0.8845	-0.2613
[truncated: 372 more rows]
[truncated: 15 more columns]

## Sheet: GA_word_difference
Fp1	AF7	AF3	F1	F3	F5	F7	FT7	FC5	FC3	FC1	C1	C3	C5	T7	TP7	CP5	CP3	CP1	P1	P3	P5	P7	P9	PO7	PO3	O1	Iz	Oz	POz	Pz	CPz	Fpz	Fp2	AF8	AF4	AFz	Fz	F2	F4	F6	F8	FT8	FC6	FC4	FC2	FCz	Cz	C2	C4
[truncated: 717 more rows]
[truncated: 15 more columns]

## Sheet: GA_complete_fast
Fp1	AF7	AF3	F1	F3	F5	F7	FT7	FC5	FC3	FC1	C1	C3	C5	T7	TP7	CP5	CP3	CP1	P1	P3	P5	P7	P9	PO7	PO3	O1	Iz	Oz	POz	Pz	CPz	Fpz	Fp2	AF8	AF4	AFz	Fz	F2	F4	F6	F8	FT8	FC6	FC4	FC2	FCz	Cz	C2	C4
[truncated: 717 more rows]
[truncated: 15 more columns]

[truncated: 2 more sheets: GA_complete_slow, GA_complete_difference]
